# Supplementary material for: Ring-expansion synthesis and crystal structure of dimethyl 4-ethyl-1,4,5,6,7,8-hexa­hydro­azonino[5,6-b]indole-2,3-di­carboxyl­ate
Source: Acta Crystallogr E Crystallogr Commun. 2017 Feb 7;73(Pt 3):338–40. doi: 10.1107/S205698901700161X (PMC5347048; doi:10.1107/S205698901700161X)
Supplement: Supplementary file 1 [file e-73-00338-sup1.cif]

##############################################################################
#                                                                            #
# This CIF contains the data in a paper accepted for publication in          #
# Acta Crystallographica Section E. It conforms to the requirements of       #
# Notes for Authors for Acta Crystallographica Section E, and has been       #
# peer reviewed under the auspices of the IUCr Commission on Journals.       #
#                                                                            #
# Full details of the Crystallographic Information File format               #
# are given in the paper "The Crystallographic Information File (CIF):       #
# a New Standard Archive File for Crystallography" by S. R. Hall, F. H.      #
# Allen and I. D. Brown [Acta Cryst. (1991), A47, 655-685].                  #
#                                                                            #
# The current version of the core CIF dictionary is obtainable from          #
# ftp://ftp.iucr.org/pub/cif_core.dic.                                       #
#                                                                            #
# Software is freely available for graphical display of the structure(s)     #
# in this CIF. For information consult the CIF software page                 #
# http://www.iucr.org/resources/cif/software.                                #
#                                                                            #
# This file may be used for bona fide research purposes within the           #
# scientific community so long as proper attribution is given to the journal # 
# article from which it was obtained.                                        #
#                                                                            #
##############################################################################
data_global
_audit_creation_method     'from SHELXL97 CIF and IUCr SHELXL97-template'
_journal_date_recd_electronic     2016-12-16
_journal_date_accepted     2017-01-31
_journal_name_full     'Acta Crystallographica, Section E'
_journal_year     2017
_journal_volume     73
_journal_issue      3
_journal_page_first     338
_journal_page_last     340
_journal_paper_category     GO
_journal_paper_doi     10.1107/S205698901700161X
_journal_coeditor_code     HB7645
_publ_contact_author_name     'Van Tuyen Nguyen'
_publ_contact_author_address
;
Institute of Chemistry, Vietnam Academy of Science and Technology,
18 Hoang Quoc Viet, Hanoi, Vietnam
;
_publ_contact_author_email     'ngvtuyen@hotmail.com'
_publ_contact_author_fax     '+844-37-54-74-29'
_publ_contact_author_phone     '+844-37-54-70-15'
_publ_section_title
;
Ring-expansion synthesis and crystal structure of dimethyl
4-ethyl-1,4,5,6,7,8-hexahydroazonino[5,6-<i>b</i>]indole-2,3-dicarboxylate
;
_publ_section_title_footnote     .
loop_
    _publ_author_name
    _publ_author_footnote
    _publ_author_address
    'Van Tuyen Nguyen' .
;
Institute of Chemistry, Vietnam Academy of Science and Technology,
18 Hoang Quoc Viet, Hanoi, Vietnam
;
    'Elena A. Sorokina' .
;
Organic Chemistry Department, Peoples' Friendship University of Russia,
6 Miklukho-Maklaya St., Moscow 117198, Russian Federation
;
    'Anna V. Listratova' .
;
Organic Chemistry Department, Peoples' Friendship University of Russia,
6 Miklukho-Maklaya St., Moscow 117198, Russian Federation
;
    'Leonid G. Voskressensky' .
;
Organic Chemistry Department, Peoples' Friendship University of Russia,
6 Miklukho-Maklaya St., Moscow 117198, Russian Federation
;
    'Nikolai N. Lobanov' .
;
Inorganic Chemistry Department, Peoples' Friendship University of Russia,
6 Miklukho-Maklaya St., Moscow 117198, Russian Federation
;
    'Pavel V. Dorovatovskii' .
;
National Research Centre "Kurchatov Institute",
1 Acad. Kurchatov Sq., Moscow 123182, Russian Federation
;
    'Yan V. Zubavichus' .
;
National Research Centre "Kurchatov Institute",
1 Acad. Kurchatov Sq., Moscow 123182, Russian Federation
;
    'Victor N. Khrustalev' .
;
Inorganic Chemistry Department, Peoples' Friendship University of Russia,
6 Miklukho-Maklay St., Moscow 117198, Russian Federation
X-Ray Structural Centre,
A.N. Nesmeyanov Institute of Organoelement Compounds,
Russian Academy of Sciences,
28 Vavilov St., B--334, Moscow 119991, Russian Federation
;
_publ_section_synopsis
;
The nine-membered azoninoindole ring in the title compound arose from a
ring-expansion reaction. The title compound shows acetylcholinesterase and
butyrylcholinesterase inhibition.
;
data_I
_database_code_depnum_ccdc_archive 'CCDC 1530378'
_audit_creation_method     '<i>SHELXTL</i> (Sheldrick, 2015)'
_chemical_name_systematic
;
Dimethyl
4-ethyl-1,4,5,6,7,8-hexahydroazonino[5,6-<i>b</i>]indole-2,3-dicarboxylate
;
_chemical_name_common     ?
_chemical_formula_moiety     'C20 H24 N2 O4'
_chemical_formula_sum     'C20 H24 N2 O4'
_chemical_formula_iupac     'C20 H24 N2 O4'
_chemical_formula_weight     356.41
_chemical_melting_point     ?
_shelx_space_group_comment
;
The symmetry employed for this shelxl refinement is uniquely defined
by the following loop, which should always be used as a source of
symmetry information in preference to the above space-group names.
They are only intended as comments.
;
_space_group_crystal_system     monoclinic
_space_group_name_H-M_alt     'P 21/c'
_space_group_name_Hall     '-P 2ybc'
loop_
    _space_group_symop_operation_xyz
    'x, y, z'
    '-x, y+1/2, -z+1/2'
    '-x, -y, -z'
    'x, -y-1/2, z-1/2'
_cell_length_a     8.5900(17)
_cell_length_b     10.450(2)
_cell_length_c     20.670(4)
_cell_angle_alpha     90
_cell_angle_beta     98.45(3)
_cell_angle_gamma     90
_cell_volume     1835.3(6)
_cell_formula_units_Z     4
_cell_measurement_reflns_used     600
_cell_measurement_theta_min     3.8
_cell_measurement_theta_max     38.0
_cell_measurement_temperature     100(2)
_exptl_crystal_description     prism
_exptl_crystal_colour     colourless
_exptl_crystal_size_max     0.20
_exptl_crystal_size_mid     0.08
_exptl_crystal_size_min     0.05
_exptl_crystal_density_diffrn     1.290
_exptl_crystal_density_meas     ?
_exptl_crystal_density_method     ?
_exptl_crystal_F_000     760
_exptl_absorpt_coefficient_mu     0.189
_exptl_absorpt_correction_type     multi-scan
_exptl_absorpt_process_details
;
(<i>Scala</i>; Evans, 2006)
;
_shelx_estimated_absorpt_T_min     0.960
_shelx_estimated_absorpt_T_max     0.990
_exptl_absorpt_correction_T_min     0.960
_exptl_absorpt_correction_T_max     0.990
_diffrn_ambient_temperature     100(2)
_diffrn_radiation_type     synchrotron
_diffrn_radiation_wavelength     0.96990
_diffrn_measurement_device_type     'Rayonix SX165 CCD'
_diffrn_measurement_method     '/f scan'
_diffrn_detector_area_resol_mean     ?
_diffrn_reflns_number     20559
_diffrn_reflns_av_R_equivalents     0.0675
_diffrn_reflns_theta_min     3.805
_diffrn_reflns_theta_max     38.451
_diffrn_reflns_theta_full     35.587
_diffrn_measured_fraction_theta_max     0.961
_diffrn_measured_fraction_theta_full     0.991
_diffrn_reflns_limit_h_min     -10
_diffrn_reflns_limit_h_max     10
_diffrn_reflns_limit_k_min     -13
_diffrn_reflns_limit_k_max     12
_diffrn_reflns_limit_l_min     -26
_diffrn_reflns_limit_l_max     26
_refine_special_details     ?
_reflns_number_total     3894
_reflns_number_gt     3123
_reflns_threshold_expression     'I > 2\s(I)'
_refine_ls_structure_factor_coef     Fsqd
_refine_ls_matrix_type     full
_refine_ls_R_factor_all     0.0619
_refine_ls_R_factor_gt     0.0458
_refine_ls_wR_factor_gt     0.1104
_refine_ls_wR_factor_ref     0.1221
_refine_ls_goodness_of_fit_ref     1.006
_refine_ls_restrained_S_all     1.006
_refine_ls_number_reflns     3894
_refine_ls_number_parameters     242
_refine_ls_number_restraints     0
_refine_ls_hydrogen_treatment     mixed
_refine_ls_weighting_scheme     calc
_refine_ls_weighting_details
               'w=1/[\s^2^(Fo^2^)+(0.0484P)^2^+0.484P] where P=(Fo^2^+2Fc^2^)/3'
_atom_sites_solution_hydrogens     mixed
_atom_sites_solution_primary     difmap
_atom_sites_solution_secondary     difmap
_refine_ls_shift/su_max     0.001
_refine_ls_shift/su_mean     0.000
_refine_diff_density_max     0.337
_refine_diff_density_min     -0.236
_refine_ls_extinction_method     SHELXL
_refine_ls_extinction_coef     0.0139(16)
_refine_ls_extinction_expression
                                  'Fc^*^=kFc[1+0.001xFc^2^\l^3^/sin(2\q)]^-1/4^'
loop_
    _atom_type_symbol
    _atom_type_description
    _atom_type_scat_dispersion_real
    _atom_type_scat_dispersion_imag
    _atom_type_scat_source
    'C' 'C' 0.0070 0.0030
                         'International Tables Vol C Tables 4.2.6.8 and 6.1.1.4'
    'H' 'H' 0.0000 0.0000
                         'International Tables Vol C Tables 4.2.6.8 and 6.1.1.4'
    'N' 'N' 0.0130 0.0070
                         'International Tables Vol C Tables 4.2.6.8 and 6.1.1.4'
    'O' 'O' 0.0210 0.0120
                         'International Tables Vol C Tables 4.2.6.8 and 6.1.1.4'
_computing_data_collection
;
<i>Automar</i> (MarXperts, 2015)
;
_computing_cell_refinement
;
<i>iMosflm</i> (Battye <i>et al.</i>, 2011)
;
_computing_data_reduction
;
<i>iMosflm</i> (Battye <i>et al.</i>, 2011)
;
_computing_structure_solution
;
<i>SHELXTL</i> (Sheldrick, 2015)
;
_computing_structure_refinement
;
<i>SHELXTL</i> (Sheldrick, 2015)
;
_computing_molecular_graphics
;
<i>SHELXTL</i> (Sheldrick, 2015)
;
_computing_publication_material
;
<i>SHELXTL</i> (Sheldrick, 2015)
;
loop_
    _atom_site_type_symbol
    _atom_site_label
    _atom_site_fract_x
    _atom_site_fract_y
    _atom_site_fract_z
    _atom_site_U_iso_or_equiv
    _atom_site_adp_type
    _atom_site_calc_flag
    _atom_site_occupancy
    _atom_site_disorder_assembly
    _atom_site_disorder_group
    O O1 0.63858(11) 0.12498(9) 0.59679(5) 0.0243(3) Uani d 1 . .
    O O2 0.85193(11) 0.25114(9) 0.61630(4) 0.0223(3) Uani d 1 . .
    O O3 0.27706(12) 0.17391(10) 0.54825(5) 0.0265(3) Uani d 1 . .
    O O4 0.45470(11) 0.26071(9) 0.49055(4) 0.0224(3) Uani d 1 . .
    C C1 0.68135(16) 0.46000(13) 0.65876(6) 0.0200(3) Uani d 1 . .
    H H1A 0.7916 0.4641 0.6501 0.024 Uiso calc 1 . .
    H H1B 0.6278 0.5385 0.6402 0.024 Uiso calc 1 . .
    C C2 0.60249(16) 0.34538(13) 0.62131(6) 0.0186(3) Uani d 1 . .
    C C3 0.44674(16) 0.34394(13) 0.59639(6) 0.0187(3) Uani d 1 . .
    N N4 0.33815(13) 0.42675(11) 0.61889(5) 0.0201(3) Uani d 1 . .
    C C5 0.30356(16) 0.39814(14) 0.68573(6) 0.0217(3) Uani d 1 . .
    H H5A 0.3899 0.3452 0.7088 0.026 Uiso calc 1 . .
    H H5B 0.2055 0.3471 0.6821 0.026 Uiso calc 1 . .
    C C6 0.28472(17) 0.51732(14) 0.72650(6) 0.0245(3) Uani d 1 . .
    H H6A 0.2598 0.4909 0.7698 0.029 Uiso calc 1 . .
    H H6B 0.1950 0.5684 0.7046 0.029 Uiso calc 1 . .
    C C7 0.43311(17) 0.60151(14) 0.73627(6) 0.0240(3) Uani d 1 . .
    H H7A 0.4487 0.6391 0.6937 0.029 Uiso calc 1 . .
    H H7B 0.4179 0.6726 0.7664 0.029 Uiso calc 1 . .
    C C7A 0.57725(16) 0.52745(13) 0.76366(6) 0.0210(3) Uani d 1 . .
    N N8 0.61170(14) 0.50489(12) 0.83032(5) 0.0225(3) Uani d 1 . .
    H H8 0.5647(19) 0.5452(16) 0.8602(8) 0.027 Uiso d 1 . .
    C C8A 0.74364(16) 0.42812(14) 0.84258(6) 0.0216(3) Uani d 1 . .
    C C9 0.82348(17) 0.38193(14) 0.90185(6) 0.0256(3) Uani d 1 . .
    H H9 0.7891 0.4019 0.9423 0.031 Uiso calc 1 . .
    C C10 0.95495(18) 0.30578(15) 0.89926(7) 0.0287(4) Uani d 1 . .
    H H10 1.0110 0.2723 0.9387 0.034 Uiso calc 1 . .
    C C11 1.00664(17) 0.27727(15) 0.83940(7) 0.0274(3) Uani d 1 . .
    H H11 1.0976 0.2256 0.8391 0.033 Uiso calc 1 . .
    C C12 0.92688(17) 0.32340(14) 0.78055(7) 0.0237(3) Uani d 1 . .
    H H12 0.9627 0.3035 0.7404 0.028 Uiso calc 1 . .
    C C12A 0.79257(16) 0.39984(13) 0.78146(6) 0.0200(3) Uani d 1 . .
    C C12B 0.68382(16) 0.46324(13) 0.73182(6) 0.0196(3) Uani d 1 . .
    C C13 0.69611(15) 0.23057(13) 0.60961(6) 0.0188(3) Uani d 1 . .
    C C14 0.94677(17) 0.13776(14) 0.60964(7) 0.0262(3) Uani d 1 . .
    H H14A 0.9175 0.1012 0.5659 0.039 Uiso calc 1 . .
    H H14B 0.9282 0.0744 0.6426 0.039 Uiso calc 1 . .
    H H14C 1.0584 0.1613 0.6159 0.039 Uiso calc 1 . .
    C C15 0.38326(16) 0.24798(13) 0.54379(6) 0.0196(3) Uani d 1 . .
    C C16 0.41346(18) 0.16510(15) 0.44026(7) 0.0284(4) Uani d 1 . .
    H H16A 0.4619 0.1872 0.4017 0.043 Uiso calc 1 . .
    H H16B 0.2988 0.1622 0.4283 0.043 Uiso calc 1 . .
    H H16C 0.4517 0.0812 0.4568 0.043 Uiso calc 1 . .
    C C17 0.19643(16) 0.46212(14) 0.57286(6) 0.0230(3) Uani d 1 . .
    H H17A 0.1268 0.5155 0.5959 0.028 Uiso calc 1 . .
    H H17B 0.1380 0.3835 0.5575 0.028 Uiso calc 1 . .
    C C18 0.23772(18) 0.53519(15) 0.51430(7) 0.0291(4) Uani d 1 . .
    H H18A 0.1409 0.5590 0.4856 0.044 Uiso calc 1 . .
    H H18B 0.3025 0.4811 0.4901 0.044 Uiso calc 1 . .
    H H18C 0.2965 0.6127 0.5293 0.044 Uiso calc 1 . .
loop_
    _atom_site_aniso_label
    _atom_site_aniso_U_11
    _atom_site_aniso_U_22
    _atom_site_aniso_U_33
    _atom_site_aniso_U_12
    _atom_site_aniso_U_13
    _atom_site_aniso_U_23
    O1 0.0240(6) 0.0204(6) 0.0279(5) -0.0006(4) 0.0022(4) -0.0029(4)
    O2 0.0184(5) 0.0221(6) 0.0265(5) 0.0014(4) 0.0033(4) -0.0013(4)
    O3 0.0249(6) 0.0291(6) 0.0250(5) -0.0061(4) 0.0027(4) -0.0020(4)
    O4 0.0268(6) 0.0254(6) 0.0151(4) -0.0018(4) 0.0037(4) -0.0034(4)
    C1 0.0205(7) 0.0204(7) 0.0190(6) -0.0003(5) 0.0024(5) -0.0005(5)
    C2 0.0210(7) 0.0206(7) 0.0143(6) 0.0001(5) 0.0027(5) 0.0003(5)
    C3 0.0230(7) 0.0186(7) 0.0144(6) 0.0011(5) 0.0026(5) 0.0003(5)
    N4 0.0205(6) 0.0236(7) 0.0157(5) 0.0033(5) 0.0007(4) 0.0000(4)
    C5 0.0217(7) 0.0253(8) 0.0181(6) 0.0012(6) 0.0036(5) -0.0002(5)
    C6 0.0252(8) 0.0287(8) 0.0196(6) 0.0047(6) 0.0030(5) -0.0025(6)
    C7 0.0279(8) 0.0237(8) 0.0199(6) 0.0047(6) 0.0024(5) -0.0035(5)
    C7A 0.0259(8) 0.0192(7) 0.0172(6) -0.0017(6) 0.0012(5) -0.0020(5)
    N8 0.0248(7) 0.0265(7) 0.0161(5) 0.0015(5) 0.0024(5) -0.0031(5)
    C8A 0.0234(7) 0.0213(7) 0.0194(6) -0.0045(6) 0.0005(5) -0.0005(5)
    C9 0.0273(8) 0.0294(9) 0.0190(6) -0.0067(6) 0.0003(5) 0.0009(6)
    C10 0.0297(8) 0.0283(8) 0.0248(7) -0.0048(6) -0.0066(6) 0.0052(6)
    C11 0.0237(8) 0.0237(8) 0.0324(8) -0.0006(6) -0.0033(6) 0.0004(6)
    C12 0.0230(8) 0.0232(8) 0.0240(6) -0.0033(6) 0.0000(5) -0.0022(5)
    C12A 0.0218(7) 0.0181(7) 0.0190(6) -0.0053(5) -0.0010(5) -0.0014(5)
    C12B 0.0212(7) 0.0182(7) 0.0187(6) -0.0017(5) 0.0004(5) -0.0018(5)
    C13 0.0210(7) 0.0226(8) 0.0126(6) -0.0007(5) 0.0015(5) 0.0008(5)
    C14 0.0235(8) 0.0254(8) 0.0301(7) 0.0049(6) 0.0051(6) -0.0011(6)
    C15 0.0204(7) 0.0219(7) 0.0158(6) 0.0034(5) 0.0006(5) 0.0008(5)
    C16 0.0307(8) 0.0338(9) 0.0195(6) -0.0007(7) 0.0004(6) -0.0102(6)
    C17 0.0203(7) 0.0265(8) 0.0210(6) 0.0032(6) -0.0011(5) 0.0013(5)
    C18 0.0276(8) 0.0320(9) 0.0266(7) 0.0043(6) -0.0001(6) 0.0070(6)
_geom_special_details
;
 All esds (except the esd in the dihedral angle between two l.s. planes)
 are estimated using the full covariance matrix.  The cell esds are taken
 into account individually in the estimation of esds in distances, angles
 and torsion angles; correlations between esds in cell parameters are only
 used when they are defined by crystal symmetry.  An approximate (isotropic)
 treatment of cell esds is used for estimating esds involving l.s. planes.
;
loop_
    _geom_bond_atom_site_label_1
    _geom_bond_atom_site_label_2
    _geom_bond_site_symmetry_2
    _geom_bond_distance
    _geom_bond_publ_flag
    O1 C13 . 1.2221(16) ?
    O2 C13 . 1.3426(17) ?
    O2 C14 . 1.4558(17) ?
    O3 C15 . 1.2101(17) ?
    O4 C15 . 1.3431(17) ?
    O4 C16 . 1.4478(16) ?
    C1 C12B . 1.5077(18) ?
    C1 C2 . 1.5292(18) ?
    C1 H1A . 0.9900 ?
    C1 H1B . 0.9900 ?
    C2 C3 . 1.3612(19) ?
    C2 C13 . 1.4838(19) ?
    C3 N4 . 1.4010(18) ?
    C3 C15 . 1.5201(18) ?
    N4 C17 . 1.4776(16) ?
    N4 C5 . 1.4857(17) ?
    C5 C6 . 1.526(2) ?
    C5 H5A . 0.9900 ?
    C5 H5B . 0.9900 ?
    C6 C7 . 1.537(2) ?
    C6 H6A . 0.9900 ?
    C6 H6B . 0.9900 ?
    C7 C7A . 1.4988(19) ?
    C7 H7A . 0.9900 ?
    C7 H7B . 0.9900 ?
    C7A C12B . 1.378(2) ?
    C7A N8 . 1.3862(16) ?
    N8 C8A . 1.3813(19) ?
    N8 H8 . 0.891(17) ?
    C8A C9 . 1.3991(18) ?
    C8A C12A . 1.4198(19) ?
    C9 C10 . 1.389(2) ?
    C9 H9 . 0.9500 ?
    C10 C11 . 1.407(2) ?
    C10 H10 . 0.9500 ?
    C11 C12 . 1.3916(19) ?
    C11 H11 . 0.9500 ?
    C12 C12A . 1.406(2) ?
    C12 H12 . 0.9500 ?
    C12A C12B . 1.4432(18) ?
    C14 H14A . 0.9800 ?
    C14 H14B . 0.9800 ?
    C14 H14C . 0.9800 ?
    C16 H16A . 0.9800 ?
    C16 H16B . 0.9800 ?
    C16 H16C . 0.9800 ?
    C17 C18 . 1.517(2) ?
    C17 H17A . 0.9900 ?
    C17 H17B . 0.9900 ?
    C18 H18A . 0.9800 ?
    C18 H18B . 0.9800 ?
    C18 H18C . 0.9800 ?
loop_
    _geom_angle_atom_site_label_1
    _geom_angle_atom_site_label_2
    _geom_angle_atom_site_label_3
    _geom_angle_site_symmetry_1
    _geom_angle_site_symmetry_3
    _geom_angle
    _geom_angle_publ_flag
    C13 O2 C14 . . 115.04(11) ?
    C15 O4 C16 . . 115.27(11) ?
    C12B C1 C2 . . 117.68(11) ?
    C12B C1 H1A . . 107.9 ?
    C2 C1 H1A . . 107.9 ?
    C12B C1 H1B . . 107.9 ?
    C2 C1 H1B . . 107.9 ?
    H1A C1 H1B . . 107.2 ?
    C3 C2 C13 . . 117.09(12) ?
    C3 C2 C1 . . 122.54(13) ?
    C13 C2 C1 . . 120.35(11) ?
    C2 C3 N4 . . 122.20(12) ?
    C2 C3 C15 . . 120.48(12) ?
    N4 C3 C15 . . 117.29(11) ?
    C3 N4 C17 . . 117.81(11) ?
    C3 N4 C5 . . 114.73(11) ?
    C17 N4 C5 . . 113.00(11) ?
    N4 C5 C6 . . 113.66(12) ?
    N4 C5 H5A . . 108.8 ?
    C6 C5 H5A . . 108.8 ?
    N4 C5 H5B . . 108.8 ?
    C6 C5 H5B . . 108.8 ?
    H5A C5 H5B . . 107.7 ?
    C5 C6 C7 . . 112.73(12) ?
    C5 C6 H6A . . 109.0 ?
    C7 C6 H6A . . 109.0 ?
    C5 C6 H6B . . 109.0 ?
    C7 C6 H6B . . 109.0 ?
    H6A C6 H6B . . 107.8 ?
    C7A C7 C6 . . 112.15(12) ?
    C7A C7 H7A . . 109.2 ?
    C6 C7 H7A . . 109.2 ?
    C7A C7 H7B . . 109.2 ?
    C6 C7 H7B . . 109.2 ?
    H7A C7 H7B . . 107.9 ?
    C12B C7A N8 . . 109.40(12) ?
    C12B C7A C7 . . 129.87(12) ?
    N8 C7A C7 . . 120.47(13) ?
    C8A N8 C7A . . 109.31(12) ?
    C8A N8 H8 . . 126.1(10) ?
    C7A N8 H8 . . 123.8(10) ?
    N8 C8A C9 . . 130.12(13) ?
    N8 C8A C12A . . 107.45(11) ?
    C9 C8A C12A . . 122.43(14) ?
    C10 C9 C8A . . 117.42(13) ?
    C10 C9 H9 . . 121.3 ?
    C8A C9 H9 . . 121.3 ?
    C9 C10 C11 . . 121.25(13) ?
    C9 C10 H10 . . 119.4 ?
    C11 C10 H10 . . 119.4 ?
    C12 C11 C10 . . 121.14(14) ?
    C12 C11 H11 . . 119.4 ?
    C10 C11 H11 . . 119.4 ?
    C11 C12 C12A . . 119.00(14) ?
    C11 C12 H12 . . 120.5 ?
    C12A C12 H12 . . 120.5 ?
    C12 C12A C8A . . 118.76(12) ?
    C12 C12A C12B . . 134.28(13) ?
    C8A C12A C12B . . 106.96(12) ?
    C7A C12B C12A . . 106.86(11) ?
    C7A C12B C1 . . 125.23(12) ?
    C12A C12B C1 . . 127.89(13) ?
    O1 C13 O2 . . 122.15(13) ?
    O1 C13 C2 . . 123.62(12) ?
    O2 C13 C2 . . 114.19(12) ?
    O2 C14 H14A . . 109.5 ?
    O2 C14 H14B . . 109.5 ?
    H14A C14 H14B . . 109.5 ?
    O2 C14 H14C . . 109.5 ?
    H14A C14 H14C . . 109.5 ?
    H14B C14 H14C . . 109.5 ?
    O3 C15 O4 . . 124.48(12) ?
    O3 C15 C3 . . 124.24(12) ?
    O4 C15 C3 . . 111.20(11) ?
    O4 C16 H16A . . 109.5 ?
    O4 C16 H16B . . 109.5 ?
    H16A C16 H16B . . 109.5 ?
    O4 C16 H16C . . 109.5 ?
    H16A C16 H16C . . 109.5 ?
    H16B C16 H16C . . 109.5 ?
    N4 C17 C18 . . 111.88(12) ?
    N4 C17 H17A . . 109.2 ?
    C18 C17 H17A . . 109.2 ?
    N4 C17 H17B . . 109.2 ?
    C18 C17 H17B . . 109.2 ?
    H17A C17 H17B . . 107.9 ?
    C17 C18 H18A . . 109.5 ?
    C17 C18 H18B . . 109.5 ?
    H18A C18 H18B . . 109.5 ?
    C17 C18 H18C . . 109.5 ?
    H18A C18 H18C . . 109.5 ?
    H18B C18 H18C . . 109.5 ?
loop_
    _geom_torsion_atom_site_label_1
    _geom_torsion_atom_site_label_2
    _geom_torsion_atom_site_label_3
    _geom_torsion_atom_site_label_4
    _geom_torsion_site_symmetry_1
    _geom_torsion_site_symmetry_2
    _geom_torsion_site_symmetry_3
    _geom_torsion_site_symmetry_4
    _geom_torsion
    _geom_torsion_publ_flag
    C12B C1 C2 C3 . . . . 89.83(16) ?
    C12B C1 C2 C13 . . . . -91.39(15) ?
    C13 C2 C3 N4 . . . . 161.42(12) ?
    C1 C2 C3 N4 . . . . -19.8(2) ?
    C13 C2 C3 C15 . . . . -16.67(18) ?
    C1 C2 C3 C15 . . . . 162.15(12) ?
    C2 C3 N4 C17 . . . . 152.39(13) ?
    C15 C3 N4 C17 . . . . -29.46(17) ?
    C2 C3 N4 C5 . . . . -70.79(17) ?
    C15 C3 N4 C5 . . . . 107.36(13) ?
    C3 N4 C5 C6 . . . . 141.33(12) ?
    C17 N4 C5 C6 . . . . -79.77(14) ?
    N4 C5 C6 C7 . . . . -59.93(15) ?
    C5 C6 C7 C7A . . . . -53.56(15) ?
    C6 C7 C7A C12B . . . . 91.06(18) ?
    C6 C7 C7A N8 . . . . -82.35(15) ?
    C12B C7A N8 C8A . . . . 1.44(16) ?
    C7 C7A N8 C8A . . . . 176.09(12) ?
    C7A N8 C8A C9 . . . . 178.94(14) ?
    C7A N8 C8A C12A . . . . -0.87(15) ?
    N8 C8A C9 C10 . . . . -179.83(14) ?
    C12A C8A C9 C10 . . . . 0.0(2) ?
    C8A C9 C10 C11 . . . . 0.6(2) ?
    C9 C10 C11 C12 . . . . -0.6(2) ?
    C10 C11 C12 C12A . . . . 0.1(2) ?
    C11 C12 C12A C8A . . . . 0.5(2) ?
    C11 C12 C12A C12B . . . . 179.58(15) ?
    N8 C8A C12A C12 . . . . 179.34(12) ?
    C9 C8A C12A C12 . . . . -0.5(2) ?
    N8 C8A C12A C12B . . . . 0.01(15) ?
    C9 C8A C12A C12B . . . . -179.83(13) ?
    N8 C7A C12B C12A . . . . -1.40(15) ?
    C7 C7A C12B C12A . . . . -175.38(14) ?
    N8 C7A C12B C1 . . . . 177.49(12) ?
    C7 C7A C12B C1 . . . . 3.5(2) ?
    C12 C12A C12B C7A . . . . -178.33(15) ?
    C8A C12A C12B C7A . . . . 0.85(15) ?
    C12 C12A C12B C1 . . . . 2.8(3) ?
    C8A C12A C12B C1 . . . . -178.00(13) ?
    C2 C1 C12B C7A . . . . -96.28(16) ?
    C2 C1 C12B C12A . . . . 82.37(18) ?
    C14 O2 C13 O1 . . . . -2.25(17) ?
    C14 O2 C13 C2 . . . . 175.79(10) ?
    C3 C2 C13 O1 . . . . -21.88(18) ?
    C1 C2 C13 O1 . . . . 159.27(12) ?
    C3 C2 C13 O2 . . . . 160.11(11) ?
    C1 C2 C13 O2 . . . . -18.73(16) ?
    C16 O4 C15 O3 . . . . -9.14(18) ?
    C16 O4 C15 C3 . . . . 174.08(11) ?
    C2 C3 C15 O3 . . . . 124.43(15) ?
    N4 C3 C15 O3 . . . . -53.76(18) ?
    C2 C3 C15 O4 . . . . -58.78(16) ?
    N4 C3 C15 O4 . . . . 123.03(12) ?
    C3 N4 C17 C18 . . . . -62.97(17) ?
    C5 N4 C17 C18 . . . . 159.50(12) ?
loop_
    _geom_hbond_atom_site_label_D
    _geom_hbond_atom_site_label_H
    _geom_hbond_atom_site_label_A
    _geom_hbond_site_symmetry_A
    _geom_hbond_distance_DH
    _geom_hbond_distance_HA
    _geom_hbond_distance_DA
    _geom_hbond_angle_DHA
    N8 H8 O1 2_656 0.891(17) 2.234(18) 3.0690(18) 155.7(14)
    N8 H8 O3 2_656 0.891(17) 2.546(16) 3.1029(16) 121.2(12)
_shelx_hkl_file
;
 -10   0   1  -12.89   42.88   1
  10   0  -1   10.19   52.73   1
  10   0  -2 2444.86  899.60   1
 -10   0   3   -9.71   37.38   1
  10   0  -3   -2.30   53.11   1
 -10   0   4    3.58   77.32   1
  10   0  -4  378.33   89.62   1
 -10   0   5  -11.29   43.09   1
  10   0  -5    0.82   63.68   1
 -10   0   6   60.44   98.58   1
  10   0  -6  369.30  106.67   1
 -10  -1   1   15.51   40.36   1
  10   1  -2    4.81   50.43   1
 -10  -1   2  -35.63   40.80   1
 -10  -1   3    1.08   35.21   1
  10   1  -4  246.20   67.29   1
 -10  -1   4  -19.30   36.70   1
  10   1  -5  320.16   83.05   1
 -10  -1   5   21.21   74.10   1
  10   1  -6  436.24  106.55   1
 -10  -1   6   30.21   91.21   1
  10   1  -7   39.62   68.29   1
 -10  -1   7  -19.14   40.51   1
  10   1  -8  178.13   80.69   1
 -10  -1   8   10.60   53.51   1
  10   2  -1  874.41  328.65   1
  10   2  -2   -7.12   49.15   1
 -10  -2   2   16.40   38.87   1
  10   2  -3   87.93   52.58   1
 -10  -2   3   -4.42   33.74   1
  10   2  -4  806.88  151.68   1
 -10  -2   4   26.15   58.41   1
  10   2  -5   95.97   63.69   1
  10   2  -6   -3.31   35.44   1
 -10  -2   6   -3.78   44.50   1
 -10  -2   7   -3.14   31.28   1
  10   2  -7   71.09   64.15   1
  10   2  -8   33.79   65.73   1
 -10  -2   8    5.44   39.62   1
  10   2  -9   33.03   67.89   1
 -10  -2   9   -2.19   41.18   1
  10   3  -1 1371.66  508.48   1
 -10  -3   2   -3.58   32.24   1
  10   3  -2  374.78   83.31   1
  10   3  -3  454.83   87.02   1
 -10  -3   3    0.43   42.01   1
  10   3  -4    2.01   47.33   1
 -10  -3   4   -0.72   33.13   1
  10   3  -5  615.76  115.51   1
 -10  -3   5    0.71   45.96   1
  10   3  -6  198.21   62.43   1
 -10  -3   6  -10.16   52.52   1
  10   3  -7  248.77   81.56   1
 -10  -3   7   48.70   67.72   1
  10   3  -8  388.49   91.28   1
 -10  -3   8  -19.42   72.61   1
  10   3  -9  533.15  109.75   1
 -10  -3   9   27.77   98.23   1
  10   4  -1  277.09   42.59   1
 -10  -4   1    1.54   38.98   1
  10   4  -2  984.28  175.12   1
 -10  -4   2   23.57   67.82   1
  10   4  -3   18.64   31.41   1
 -10  -4   3   -0.00   33.78   1
  10   4  -4   59.68   47.63   1
 -10  -4   4  -18.92   32.43   1
 -10  -4   5    6.94   28.11   1
  10   4  -5  327.00   76.78   1
  10   4  -6  448.30   51.73   1
 -10  -4   6   -5.01   37.83   1
  10   4  -7    4.24   38.06   1
 -10  -4   7  -13.22   41.98   1
  -9   0   1  -26.35   33.98   1
   9   0  -1   -5.50   51.48   1
  -9   0   2  700.95  104.71   1
   9   0  -2  717.85  266.62   1
  -9   0   3   19.96   38.86   1
   9   0  -3    5.85   37.98   1
  -9   0   4 2052.85  293.22   1
   9   0  -4 2157.94  772.28   1
  -9   0   5    1.10   33.77   1
   9   0  -5   -4.84   54.47   1
  -9   0   6  -19.63   35.16   1
   9   0  -6    6.73   54.04   1
  -9   0   7   -3.66   38.89   1
   9   0  -7   43.70   59.03   1
  -9   0   8 3527.88 1864.51   1
   9   0  -8 7021.44 1867.51   1
  -9   0   9   18.47   47.70   1
   9   0  -9   32.21   64.73   1
  -9   0  10   56.66   52.56   1
   9   0 -10   22.47   81.00   1
  -9   0  11   10.09   56.33   1
   9   0 -11   58.13   83.45   1
  -9   0  12   53.73  231.99   1
   9   0 -12 1436.40  252.52   1
  -9   0  13   19.93   67.81   1
   9   0 -13   99.10   95.36   1
  -9   0  14  -64.22   91.05   1
   9   0 -14  304.48  109.90   1
  -9  -1   1 3918.41  193.74   1
  -9   1   1 4223.43  464.73   1
   9  -1  -1 3301.64 1221.85   1
   9   1  -1 1459.14 1220.31   1
  -9   1   2   32.33   43.25   1
   9  -1  -2   33.77   42.29   1
   9   1  -2   87.70   54.98   1
  -9  -1   2   42.52   35.01   1
  -9  -1   3  827.50   71.17   1
  -9   1   3  728.88  122.82   1
   9   1  -3 1018.00  317.02   1
  -9   1   4 1248.26  542.13   1
   9  -1  -4 1500.51  543.63   1
   9   1  -4 1701.79  543.64   1
  -9  -1   4 1466.25  206.45   1
  -9   1   5   56.13   51.00   1
   9  -1  -5  111.88   65.74   1
   9   1  -5   88.10   57.06   1
  -9  -1   5  107.30   32.97   1
  -9   1   6  637.10  231.18   1
   9  -1  -6  611.64  239.41   1
   9   1  -6  664.81  232.57   1
  -9  -1   6  549.47  230.42   1
   9  -1  -7  208.31   88.97   1
   9   1  -7  275.35   84.70   1
  -9  -1   7   45.16   74.10   1
  -9   1   8 3233.91  791.42   1
   9  -1  -8 2708.73  793.97   1
   9   1  -8 3171.99  792.22   1
  -9  -1   8   30.97  786.38   1
  -9   1   9  224.11   86.64   1
   9  -1  -9  161.77   95.47   1
   9   1  -9  161.75   82.71   1
  -9  -1   9   51.77   65.54   1
  -9   1  10  440.00  137.85   1
   9  -1 -10  467.32  161.18   1
   9   1 -10  607.98  146.87   1
  -9  -1  10  -19.35  134.59   1
  -9   1  11  607.84  332.47   1
   9  -1 -11 1266.81  346.42   1
   9   1 -11 2204.98  344.11   1
  -9  -1  11   18.06  328.71   1
  -9   1  12   13.85   61.94   1
   9  -1 -12  105.48  107.92   1
   9   1 -12  113.58   65.26   1
  -9  -1  12  -11.28   52.40   1
   9   1 -13  133.99  100.41   1
   9   1 -14  151.48   94.51   1
  -9  -1  14  -17.61   51.44   1
   9   1 -15  164.78  101.67   1
  -9  -1  15   -5.65   71.70   1
  -9   2   1   -3.80   39.22   1
   9  -2  -1   -5.98   37.55   1
   9   2  -1   44.44   51.68   1
  -9  -2   1   41.74   30.43   1
   9   2  -2  266.57   48.15   1
  -9   2   2  150.94   51.09   1
   9  -2  -2  155.17   94.17   1
  -9  -2   2  252.68   45.87   1
  -9  -2   3  560.25   54.84   1
  -9   2   3  340.56  200.92   1
   9   2  -3  722.78  204.66   1
  -9   2   4 1102.26  357.23   1
   9  -2  -4  541.68  351.73   1
   9   2  -4  982.27  351.33   1
  -9  -2   4 1040.70  135.45   1
   9   2  -5  874.07  116.90   1
  -9   2   5  858.64  295.86   1
   9  -2  -5  328.25  292.88   1
  -9  -2   5  913.14  113.25   1
   9  -2  -6  711.37  698.71   1
   9   2  -6 2805.68  697.60   1
  -9  -2   6 1759.66  262.65   1
   9   2  -7   63.50   32.42   1
  -9   2   7   29.32   46.89   1
   9  -2  -7  -45.48   74.93   1
  -9  -2   7   -5.99   39.26   1
  -9   2   8  932.15  288.21   1
   9  -2  -8  292.59  293.45   1
   9   2  -8 1889.71  292.37   1
  -9  -2   8    5.71  283.21   1
   9   2  -9  -20.89   40.51   1
  -9   2   9   53.45   58.54   1
   9  -2  -9  -50.71   83.37   1
  -9  -2   9   26.10   34.35   1
   9   2 -10   14.19   59.67   1
  -9  -2  10   11.52   35.42   1
   9   2 -11  255.13   51.02   1
  -9  -2  11   -3.71   60.41   1
   9   2 -12 1998.64  305.59   1
  -9  -2  12  -29.42  289.26   1
   9   2 -13  356.68  100.55   1
  -9  -2  13  -32.64   67.07   1
   9   2 -14    4.63   83.13   1
  -9  -2  14    9.86   33.07   1
   9   2 -15  184.12   97.14   1
  -9  -2  15   26.68   57.53   1
   9   3  -1   -2.17   35.22   1
   9  -3  -1  -19.90   52.37   1
  -9  -3   1  199.00   34.48   1
   9   3  -2 3846.02  464.08   1
  -9   3   2 1854.65 1199.47   1
  -9  -3   2 3942.84  454.87   1
   9   3  -3 1057.82  164.56   1
  -9  -3   3 1189.36  161.25   1
   9   3  -4  204.31   40.74   1
  -9  -3   4  157.19   41.65   1
   9   3  -5 1077.87  386.27   1
  -9  -3   5 1007.16  145.97   1
  -9  -3   6  154.61   30.60   1
   9   3  -6  159.68   75.22   1
   9   3  -7 3478.07  962.97   1
  -9  -3   7 1929.53  960.78   1
   9   3  -8    6.35   52.48   1
  -9  -3   8  -36.19   39.53   1
  -9  -3   9   -2.97   23.48   1
   9   3  -9  129.64   61.96   1
   9   3 -10  189.51   69.41   1
  -9  -3  10    5.53   47.61   1
   9   3 -11   53.45   61.17   1
  -9  -3  11   -3.30   36.36   1
   9   3 -12  714.75   72.47   1
  -9  -3  12    2.28  118.09   1
  -9  -3  13   -2.78   35.73   1
   9   3 -13  302.79   96.14   1
  -9  -3  14   10.82   44.88   1
   9   3 -15    5.82   83.28   1
  -9  -3  15   -3.66   43.85   1
   9   4  -1  850.83  343.04   1
  -9  -4   1  973.74  131.83   1
   9   4  -2 1588.75  572.43   1
  -9  -4   2 1519.56  217.50   1
  -9  -4   3  422.09   48.32   1
   9   4  -3  437.54  166.46   1
   9   4  -4  330.50   55.80   1
  -9  -4   4  300.43   41.68   1
   9   4  -5  779.26  121.37   1
  -9  -4   5  849.63  117.96   1
   9   4  -6  640.34  100.57   1
  -9  -4   6  677.64   97.02   1
   9   4  -7 1119.83  164.27   1
  -9  -4   7 1130.82  163.15   1
   9   4  -8   -9.78   35.52   1
  -9  -4   8   23.55   26.59   1
  -9  -4   9    3.45   27.59   1
   9   4  -9  111.60   60.14   1
   9   4 -10  125.33   62.63   1
  -9  -4  10    1.86   33.02   1
   9   4 -11 2529.83  416.45   1
  -9  -4  11    2.79  406.38   1
  -9  -4  12   11.03   44.79   1
   9   4 -13 1488.66  236.26   1
  -9  -4  13   -0.83  219.92   1
   9   4 -14  724.63  145.76   1
  -9  -4  14   31.96  121.04   1
   9   5  -1  442.17   68.25   1
  -9  -5   1  408.90   47.48   1
   9   5  -2   13.04   43.71   1
  -9  -5   2   -9.10   29.97   1
   9   5  -3  985.09  151.26   1
  -9  -5   3 1066.89   79.38   1
   9   5  -4  449.61  156.28   1
  -9  -5   4  354.80   62.85   1
  -9  -5   5   66.59   31.41   1
  -9  -5   6  305.91   39.74   1
   9   5  -6  285.11  120.90   1
   9   5  -7  378.81   66.36   1
  -9  -5   7  406.61   63.94   1
   9   5  -8    9.92   35.49   1
  -9  -5   8  -20.64   27.10   1
   9   5  -9   13.22   37.50   1
  -9  -5   9  -20.02   40.35   1
   9   5 -10  194.24   46.44   1
  -9  -5  10   96.74   63.58   1
   9   5 -11  106.21   62.12   1
  -9  -5  11   -7.07   38.35   1
   9   5 -12  861.80  167.40   1
  -9  -5  12   67.36  153.38   1
   9   5 -13  -69.68   69.56   1
  -9  -5  13    2.26   40.14   1
   9   6  -1 1032.73  435.33   1
  -9  -6   1 1286.20  166.70   1
   9   6  -2  710.28  117.84   1
  -9  -6   2  844.66   67.31   1
   9   6  -3  228.26   95.61   1
  -9  -6   3  207.75   42.54   1
   9   6  -4   -1.03   31.27   1
  -9  -6   4    5.69   29.67   1
   9   6  -5 1384.93  500.67   1
  -9  -6   5 1329.55  190.43   1
   9   6  -6   18.60   31.49   1
  -9  -6   6   14.15   19.76   1
   9   6  -7  -21.72   44.83   1
  -9  -6   7   14.15   33.55   1
   9   6  -8  249.69  112.70   1
  -9  -6   8  285.65  107.94   1
  -9  -6   9   69.34   41.14   1
   9   6  -9  134.61   75.11   1
   9   6 -10   -3.80   44.09   1
  -9  -6  10   -1.05   25.45   1
   9   6 -11   45.14   46.69   1
  -9  -6  11   37.23   42.94   1
   9   7  -1  688.71  255.84   1
  -9  -7   1  653.97  100.17   1
   9   7  -2 2426.81  361.66   1
  -9  -7   2 2622.11  353.47   1
   9   7  -3  312.03   60.59   1
  -9  -7   3  215.13   35.47   1
   9   7  -4   58.44   57.96   1
  -9  -7   4   64.46   26.42   1
   9   7  -5   60.79   32.82   1
  -9  -7   5   35.83   25.32   1
   9   7  -6  -47.67   47.67   1
  -9  -7   6    7.07   52.21   1
   9   7  -7  580.76  114.04   1
  -9  -7   7  899.12  116.31   1
   9   7  -8  487.33  213.01   1
  -9  -7   8  592.35  211.03   1
  -8   0   1   -4.31   25.95   1
   8   0  -1   15.03   45.43   1
   8   0  -2  908.05  127.51   1
  -8   0   2  826.34  121.18   1
   8   0  -3   -9.71   31.60   1
  -8   0   4 1267.09  169.96   1
   8   0  -4 1130.01  445.63   1
  -8   0   5    6.84   21.89   1
   8   0  -5   20.67   37.37   1
  -8   0   618799.01 7032.20   1
   8   0  -619814.22 7032.96   1
  -8   0   7  -11.51   30.14   1
   8   0  -7   17.04   46.97   1
  -8   0   8   -4.87   32.19   1
   8   0  -8   -2.99   49.80   1
  -8   0   9   15.46   38.53   1
   8   0  -9   17.89   52.46   1
  -8   0  10 8181.87 2863.38   1
   8   0 -10 7322.56 2864.51   1
  -8   0  11   32.77   48.91   1
   8   0 -11   56.14   69.24   1
  -8   0  12  563.19  224.88   1
   8   0 -12  630.52  231.20   1
  -8   0  13   -3.84   48.55   1
   8   0 -13   18.38   73.42   1
  -8   0  14   54.72   63.79   1
  -8   0  15   19.84   61.41   1
   8   0 -15  -31.77   83.64   1
  -8   0  16  -75.73   60.81   1
   8   0 -16  297.19   97.68   1
  -8   0  17   13.29   55.68   1
   8   0 -17   -9.04  116.30   1
  -8   0  18    2.96  199.23   1
   8   0 -18 1105.35  231.19   1
  -8   1   1  802.24  116.27   1
   8  -1  -1  734.79  307.65   1
   8   1  -1  968.95  308.26   1
  -8  -1   1  801.54  116.81   1
  -8   1   2   21.51   34.01   1
   8  -1  -2   29.15   49.76   1
   8   1  -2   -6.32   47.64   1
  -8  -1   2   36.46   26.12   1
  -8   1   3  119.65   37.31   1
   8  -1  -3  109.99   57.15   1
   8   1  -3  123.29   67.29   1
  -8  -1   3  136.26   31.56   1
  -8   1   4  438.33   75.16   1
   8  -1  -4  530.45  192.83   1
   8   1  -4  598.51  192.84   1
  -8  -1   4  492.59   79.07   1
  -8   1   5   13.31   33.71   1
   8  -1  -5   11.15   36.16   1
   8   1  -5    9.06   32.89   1
  -8  -1   5    3.56   29.75   1
  -8   1   6 1200.97  461.35   1
   8  -1  -6 1268.39  463.18   1
   8   1  -6 1304.87  462.38   1
  -8  -1   6 1239.44  175.44   1
   8  -1  -7  199.54  111.95   1
   8   1  -7  327.61  109.91   1
  -8  -1   7  272.35  105.99   1
  -8   1   8 3968.88 1416.70   1
   8  -1  -8 3623.12 1417.48   1
   8   1  -8 3916.95 1417.14   1
  -8  -1   8 3896.61 1415.95   1
   8   1  -9 1859.54  262.57   1
  -8   1   9 1788.83  674.14   1
   8  -1  -9 1899.23  676.91   1
  -8  -1   9 1805.53  673.37   1
  -8   1  10 9175.27 3299.85   1
   8  -1 -10 8587.77 3301.03   1
   8   1 -10 8989.92 3300.23   1
  -8  -1  10 9187.47 3299.39   1
  -8   1  11  417.13  205.94   1
   8  -1 -11  499.02  217.35   1
   8   1 -11  613.17  211.10   1
  -8  -1  11  626.54  205.85   1
  -8   1  12   11.29   49.16   1
   8  -1 -12  -13.63   73.94   1
   8   1 -12   77.66   72.12   1
  -8  -1  12   35.03   46.25   1
  -8  -1  13 3399.05  510.36   1
  -8   1  13 3835.49 1325.32   1
   8  -1 -13 3257.33 1326.76   1
   8   1 -13 3952.70 1327.21   1
  -8   1  14  665.29  219.62   1
   8  -1 -14  752.61  224.50   1
   8   1 -14 1095.11  226.99   1
  -8  -1  14  -12.63  211.32   1
  -8  -1  15   -3.77  125.14   1
  -8   1  15   37.38  323.17   1
   8  -1 -15 1621.24  344.90   1
  -8   1  16   18.73   73.58   1
   8  -1 -16   20.90  123.46   1
   8   1 -16  487.29  102.39   1
  -8  -1  16    3.01   74.62   1
  -8   1  17  -51.41   67.06   1
   8  -1 -17  137.71  100.55   1
   8   1 -17  153.83   94.64   1
  -8  -1  17   28.18   61.81   1
   8   1 -18   62.52  103.70   1
  -8  -1  18  -16.28   52.52   1
  -8   2   1  211.03   50.00   1
   8  -2  -1  177.27   92.87   1
   8   2  -1  258.97   90.68   1
  -8  -2   1  224.81   40.69   1
   8   2  -2 2856.06  402.60   1
  -8   2   2 2986.08  395.13   1
   8  -2  -2 2382.40 1044.11   1
  -8  -2   2 3071.46  394.77   1
  -8   2   3  778.08  116.98   1
   8  -2  -3  810.90  305.72   1
   8   2  -3  877.09  305.23   1
  -8  -2   3  823.48  116.37   1
  -8  -2   4 2702.45  155.73   1
  -8   2   4 2330.05  956.10   1
  -8   2   4 1782.01  958.02   1
   8  -2  -4 2945.49  957.85   1
   8   2  -4 3118.84  957.75   1
   8   2  -5 1132.98  156.49   1
  -8   2   5 1120.40  398.69   1
   8  -2  -5 1078.93  400.49   1
   8  -2  -5  617.91  152.15   1
  -8  -2   5 1303.25  152.71   1
  -8   2   6   26.89   34.33   1
   8  -2  -6    3.39   52.69   1
   8   2  -6   32.31   40.28   1
  -8   2   7  805.83  314.01   1
   8  -2  -7  740.33  317.49   1
   8   2  -7  857.48  313.63   1
  -8  -2   7  905.17  312.49   1
  -8   2   8   62.38   43.40   1
   8  -2  -8   83.41   66.32   1
   8   2  -8   76.82   53.54   1
  -8  -2   8   44.68   43.71   1
  -8   2   9 3846.48 1477.34   1
   8  -2  -9 3109.26 1478.97   1
   8   2  -9 4654.52 1478.40   1
  -8  -2   9 4194.02 1476.97   1
   8  -2 -10 2277.40 1287.98   1
   8   2 -10 3823.36 1287.53   1
  -8  -2  10 3955.81 1286.35   1
  -8   2  11 2458.58 1025.85   1
   8  -2 -11 1704.50 1027.44   1
   8   2 -11 3535.65 1027.51   1
  -8  -2  11 3108.24 1025.54   1
   8   2 -12   99.64   44.79   1
  -8   2  12   33.85   60.65   1
  -8  -2  12   80.62   51.56   1
  -8   2  13  141.36  119.07   1
   8  -2 -13  116.12  122.78   1
   8   2 -13  317.22  127.84   1
  -8  -2  13  436.11  114.28   1
   8   2 -14  164.71   53.50   1
   8  -2 -14   -5.82   95.51   1
  -8  -2  14   14.35   45.78   1
  -8   2  15   86.81   70.56   1
   8  -2 -15  157.27  107.96   1
   8   2 -15  215.72   87.27   1
  -8  -2  15  -14.83   54.83   1
   8   2 -16 1900.24  299.29   1
  -8  -2  16    1.05  283.62   1
   8   2 -17 1281.70  196.24   1
   8   2 -18  301.71   68.30   1
  -8  -2  18  -10.02   45.64   1
   8   3  -1  171.04   34.75   1
  -8   3   1   91.01   33.16   1
   8  -3  -1  130.50   65.68   1
  -8  -3   1  206.40   34.90   1
  -8  -3   2  629.66   48.13   1
  -8   3   2  298.90  162.29   1
   8  -3  -2  302.08  165.38   1
   8  -3  -2  274.18  167.25   1
   8   3  -2  551.12  165.29   1
  -8   3   3 2642.91 1016.36   1
  -8   3   3   29.31 1016.00   1
   8  -3  -3 1812.02 1016.74   1
   8  -3  -3 2183.09 1017.87   1
   8   3  -3 4243.52 1018.55   1
  -8  -3   3 4085.14  386.19   1
   8   3  -4  167.27   35.66   1
  -8   3   4   74.32   53.15   1
   8  -3  -4   29.84   59.58   1
   8  -3  -4    2.82   58.77   1
  -8  -3   4  175.86   31.49   1
  -8  -3   5  143.75   27.48   1
  -8   3   5   77.88   55.23   1
   8   3  -5  148.30   65.04   1
   8   3  -6  647.57  270.47   1
  -8  -3   6  781.42  103.87   1
  -8  -3   7  214.77   34.79   1
   8   3  -7  284.78  101.96   1
   8   3  -8 3358.28 1239.25   1
  -8  -3   8 3397.66 1238.39   1
   8   3  -9   10.16   44.19   1
  -8  -3   9   20.29   37.16   1
   8   3 -10 1717.55  230.96   1
  -8  -3  10 1509.69  588.86   1
  -8  -3  11 1267.54  192.12   1
   8   3 -11 1430.00  497.41   1
   8  -3 -12   20.49   62.67   1
   8   3 -12   90.55   67.83   1
  -8  -3  12  142.77   55.96   1
   8   3 -13   56.98   48.81   1
   8   3 -14   40.97   73.78   1
  -8  -3  14   15.59   44.22   1
   8   3 -15   24.49   72.63   1
  -8  -3  15  -13.59   40.44   1
   8   3 -16   80.20   55.02   1
   8   3 -17 1833.69  133.91   1
  -8  -3  17    8.06  107.51   1
  -8  -3  18    9.27   47.70   1
   8   3 -18  487.40  121.25   1
  -8  -4   1  790.30   66.93   1
   8   4  -1  842.81  303.09   1
   8   4  -2   -4.38   24.20   1
  -8  -4   2  102.06   23.25   1
   8   4  -3 1036.45  152.38   1
  -8  -4   3 1067.01   79.47   1
  -8  -4   4 1089.64   82.97   1
   8   4  -4 1190.95  420.22   1
   8   4  -5    4.66   42.10   1
  -8  -4   5    5.49   26.71   1
   8   4  -6 1574.70  589.39   1
  -8  -4   6 1618.50  223.07   1
   8   4  -7  370.80   59.98   1
  -8  -4   7  342.77   56.21   1
  -8  -4   8  433.01   67.69   1
   8   4  -8  447.97  169.95   1
   8   4  -9 1679.33  595.53   1
  -8  -4   9 1563.78  594.03   1
   8   4 -10  717.24  264.37   1
  -8  -4  10  686.39  260.92   1
   8   4 -11   32.98   33.25   1
  -8  -4  11   12.39   21.16   1
   8   4 -12 2099.49  722.60   1
  -8  -4  12 1853.83  720.58   1
   8   4 -13  100.63   70.27   1
  -8  -4  13   67.57   53.40   1
   8   4 -14  265.55  119.29   1
  -8  -4  14  228.93  103.05   1
   8   4 -15   28.99   75.80   1
  -8  -4  15   11.74   41.52   1
   8   4 -16  126.61   53.68   1
  -8  -4  16  -33.14   43.43   1
   8   4 -17  203.47   59.05   1
  -8  -4  17   -5.30   30.19   1
   8   4 -18  371.90   73.63   1
  -8  -4  18    2.32   34.25   1
   8  -5  -1   -0.52   30.96   1
   8   5  -1   -6.85   37.05   1
  -8  -5   1   26.44   28.92   1
   8  -5  -2  113.29   59.15   1
   8   5  -2  339.67  110.16   1
  -8  -5   2  365.25   48.15   1
  -8  -5   3   -4.94   17.87   1
   8  -5  -3  -12.66   35.87   1
   8   5  -3    9.81   40.15   1
   8   5  -4  477.97   60.72   1
  -8  -5   4  398.11   41.80   1
   8  -5  -4  127.00   73.79   1
   8   5  -5  121.31   33.68   1
  -8  -5   5  106.40   25.57   1
   8  -5  -5   29.01   33.47   1
   8   5  -6  143.48   37.77   1
  -8  -5   6  181.35   30.78   1
   8   5  -7  846.03  127.69   1
  -8  -5   7  879.39   69.50   1
   8   5  -8    4.91   44.40   1
  -8  -5   8   51.58   34.88   1
   8   5  -9  960.01  371.44   1
  -8  -5   9 1027.98  369.64   1
   8   5 -10   85.42   56.57   1
  -8  -5  10   66.98   41.69   1
   8   5 -11    7.75   48.42   1
  -8  -5  11  -11.78   29.62   1
   8   5 -12  518.06  198.93   1
  -8  -5  12  510.74  194.04   1
   8   5 -13  199.06   97.12   1
  -8  -5  13  213.07   88.01   1
   8   5 -14  653.56  254.73   1
  -8  -5  14  667.41  249.13   1
   8   5 -15  134.61   88.30   1
  -8  -5  15   93.77   61.28   1
   8   5 -16  394.91  148.53   1
  -8  -5  16  266.99  126.78   1
   8   5 -17  121.72   88.37   1
  -8  -5  17   -1.33   49.78   1
   8  -6  -1   12.64   35.77   1
   8   6  -1   33.56   38.07   1
  -8  -6   1   30.65   28.71   1
  -8  -6   2  253.04   33.90   1
   8  -6  -2   75.92   51.04   1
   8   6  -2  276.62   81.38   1
   8  -6  -3   34.91   41.76   1
   8   6  -3  135.03   55.35   1
  -8  -6   3   73.86   29.76   1
   8  -6  -4   20.42   50.56   1
   8   6  -4   38.54   44.13   1
  -8  -6   4  -20.66   28.14   1
  -8  -6   5   44.95   20.67   1
   8  -6  -5   -8.99   49.58   1
   8   6  -5   39.53   44.90   1
   8   6  -6  122.76   33.46   1
  -8  -6   6  129.71   26.74   1
   8  -6  -6   29.49   46.28   1
   8   6  -7  166.96   39.47   1
  -8  -6   7  177.89   34.24   1
   8   6  -8   14.65   29.97   1
  -8  -6   8   11.30   33.02   1
   8   6  -9  736.61  274.65   1
  -8  -6   9  723.70  272.03   1
   8   6 -10 1632.29  660.10   1
  -8  -6  10 1911.66  658.58   1
   8   6 -11   18.99   50.10   1
  -8  -6  11   27.12   32.06   1
   8   6 -12   38.60   51.73   1
  -8  -6  12   11.26   31.85   1
   8   6 -13  450.01  184.42   1
  -8  -6  13  480.84  178.90   1
   8   6 -14   40.58   80.31   1
  -8  -6  14   95.11   59.63   1
  -8  -6  16   16.37   36.58   1
   8   6 -16   49.58   77.94   1
   8   7  -1   21.22   26.03   1
  -8  -7   1    1.85   19.30   1
   8   7  -2 1749.77  654.52   1
  -8  -7   2 1797.27  247.75   1
   8   7  -3  369.00  132.80   1
  -8  -7   3  296.42   53.72   1
  -8  -7   4 1142.32   86.95   1
   8   7  -4 1249.19  440.94   1
   8   7  -5  368.42   59.80   1
  -8  -7   5  329.69   56.32   1
   8   7  -6  571.48  194.82   1
  -8  -7   6  462.16   76.20   1
   8   7  -7   96.10   34.37   1
  -8  -7   7  108.84   47.15   1
   8   7  -8   66.45   32.02   1
  -8  -7   8   44.72   23.91   1
   8   7  -9  -21.86   47.36   1
  -8  -7   9   41.56   35.62   1
   8   7 -10   95.86   62.59   1
  -8  -7  11  294.86   50.54   1
   8   7 -11  316.65  126.62   1
   8   7 -12  298.77   67.14   1
  -8  -7  12  383.18   61.94   1
   8   7 -13   25.28   69.70   1
  -8  -7  13   38.47   51.37   1
   8   7 -14 1793.34  643.19   1
  -8  -7  14 1693.00  638.84   1
   8   8  -1  100.89   62.19   1
  -8  -8   1  112.14   32.98   1
   8   8  -2  -10.38   45.04   1
  -8  -8   2    4.98   28.85   1
   8   8  -3  315.66   53.63   1
  -8  -8   3  267.67   38.82   1
   8   8  -4  248.32   91.99   1
  -8  -8   4  180.79   41.64   1
   8   8  -5  533.45  204.24   1
  -8  -8   5  537.57   80.26   1
   8   8  -6   80.64   57.55   1
  -8  -8   6   92.70   62.03   1
   8   8  -7  690.06  260.39   1
   8   8  -8  404.28  179.87   1
  -8  -8   8  496.01  178.09   1
   8   8  -9  362.65   67.72   1
  -8  -8   9  336.48   60.58   1
   8   8 -10  187.59   88.77   1
  -8  -8  10  136.02   77.17   1
   8   8 -11  263.87  128.27   1
  -8  -8  11  315.67  121.46   1
   8   9  -1  306.22  128.82   1
  -8  -9   1  303.68   55.63   1
   8   9  -2   37.75   58.52   1
   8   9  -3   46.94   51.84   1
  -8  -9   3   18.03   24.69   1
   8   9  -4   -5.31   46.19   1
  -8  -9   4   15.59   25.12   1
   8   9  -5  684.80  117.34   1
  -8  -9   5  867.19  118.96   1
   8   9  -6  140.30   74.00   1
  -8  -9   6  147.17   76.39   1
  -7   0   1  -18.69   34.79   1
  -7   0   1   -5.75   22.14   1
   7   0  -1   -5.39   17.96   1
   7   0  -1  -20.32   33.22   1
  -7   0   2  304.45  117.68   1
  -7   0   2  304.80   45.65   1
   7   0  -2  319.05  115.26   1
   7   0  -2  263.16   48.48   1
  -7   0   3  -11.50   30.84   1
  -7   0   3   11.32   25.27   1
   7   0  -3   -7.24   38.66   1
  -7   0   4 3990.90 1665.94   1
  -7   0   4 4856.65  628.82   1
   7   0  -4 4806.11 1666.11   1
   7   0  -4 4439.67  628.70   1
  -7   0   5  -17.50   32.03   1
  -7   0   5   -4.34   24.49   1
   7   0  -5   31.55   29.96   1
   7   0  -5   22.49   30.60   1
  -7   0   6 1825.91  689.69   1
  -7   0   6 1796.49  690.58   1
   7   0  -6 1995.26  690.61   1
   7   0  -6 1895.60  261.35   1
  -7   0   7   31.53   26.95   1
  -7   0   7   20.57   33.50   1
   7   0  -7    7.60   39.66   1
   7   0  -7   15.11   34.59   1
  -7   0   8 7348.91 2488.06   1
  -7   0   8 5945.92 2488.19   1
   7   0  -8 7881.76 2489.11   1
   7   0  -8 6193.76  939.59   1
   7   0  -9   -6.30   21.35   1
  -7   0   9    0.22   28.18   1
  -7   0   9  -14.25   33.44   1
   7   0  -9   -1.26   43.09   1
  -7   0  10 5774.28 2146.25   1
   7   0 -10 5993.11 2147.56   1
  -7   0  11   -4.44   39.78   1
   7   0 -11   35.20   55.15   1
  -7   0  12 1581.24  560.74   1
   7   0 -12 1437.16  562.95   1
  -7   0  13   -5.64   29.50   1
   7   0 -13   11.28   60.20   1
  -7   0  14 9146.53 3270.09   1
   7   0 -14 8622.73 3271.46   1
  -7   0  15   -8.02   53.52   1
   7   0 -15  -21.06   71.85   1
  -7   0  16 3739.47 1350.56   1
   7   0 -16 3606.62 1353.10   1
  -7   0  17  -13.17   47.77   1
   7   0 -17   12.46   99.52   1
  -7   0  18   -5.07  120.74   1
   7   0 -18  649.54  157.22   1
  -7   0  19   -6.20   39.03   1
   7   0 -19   15.37  103.36   1
  -7   0  20    3.84   88.15   1
   7   0 -20  374.34  128.72   1
  -7   1   1  673.54  221.78   1
  -7   1   1  581.72   82.85   1
   7  -1  -1  616.16  220.28   1
   7  -1  -1  447.25   83.66   1
   7   1  -1  647.03  218.94   1
  -7  -1   1  445.67  219.70   1
  -7  -1   1  659.10   83.76   1
  -7   1   2  225.07   86.29   1
  -7   1   2  208.02   36.09   1
   7  -1  -2  137.11   84.69   1
   7  -1  -2  196.71   40.59   1
   7   1  -2  239.22   81.52   1
   7   1  -2  198.04   39.24   1
  -7  -1   2  179.52   83.72   1
  -7  -1   2  231.72   35.95   1
  -7   1   3  144.58   33.12   1
   7  -1  -3  205.21   60.51   1
   7  -1  -3  175.90   39.55   1
   7   1  -3   62.76   61.11   1
   7   1  -3  124.49   37.09   1
  -7  -1   3  134.77   63.91   1
  -7  -1   3  140.91   29.07   1
  -7   1   4  276.99  122.47   1
  -7   1   4  348.25   48.59   1
   7  -1  -4  356.74  121.28   1
   7  -1  -4  280.63   49.06   1
   7   1  -4  316.35  121.79   1
   7   1  -4  303.62   53.74   1
  -7  -1   4  287.20  123.62   1
  -7  -1   4  337.60   47.68   1
  -7   1   5  679.73  260.00   1
   7  -1  -5  825.06  260.91   1
   7   1  -5  720.23  259.52   1
   7   1  -5  648.64  102.55   1
  -7  -1   5  592.83  260.51   1
  -7  -1   5  712.14   97.97   1
   7   1  -6 2483.30  153.01   1
  -7   1   6 2499.64  898.76   1
  -7   1   6 2420.98  899.70   1
   7  -1  -6 2548.48  899.87   1
   7   1  -6 2367.10  899.23   1
  -7  -1   6 2113.73  899.57   1
  -7  -1   6 2620.72  338.91   1
  -7   1   7  724.04  260.31   1
  -7   1   7  665.77  261.14   1
   7  -1  -7  770.77  262.18   1
   7  -1  -7  674.75  101.58   1
   7   1  -7  707.33  260.61   1
   7   1  -7  643.93  101.36   1
  -7  -1   7  773.68  260.14   1
  -7  -1   7  633.28  261.40   1
   7   1  -8 2653.19  178.69   1
  -7   1   8 3572.01 1111.25   1
  -7   1   8 2722.32 1111.15   1
   7  -1  -8 3399.60 1111.98   1
   7  -1  -8 3105.50  419.72   1
   7   1  -8 2889.34 1111.22   1
  -7  -1   8 3300.94 1110.75   1
  -7  -1   8 2574.56 1111.23   1
  -7   1   9 1993.02  620.57   1
  -7   1   9 1429.44  619.97   1
   7  -1  -9 1943.24  622.31   1
   7  -1  -9 1421.66  234.06   1
   7   1  -9 1620.72  620.46   1
  -7  -1   9 1800.02  619.89   1
  -7   1  10  301.90  105.20   1
  -7   1  10  151.06  103.73   1
   7  -1 -10  318.70  111.61   1
   7   1 -10  230.76  109.06   1
  -7  -1  10  312.29  103.35   1
  -7   1  11   70.11   48.85   1
   7  -1 -11   87.26   61.44   1
   7   1 -11   74.45   61.34   1
  -7  -1  11   86.97   50.57   1
  -7   1  12  524.44  209.74   1
   7  -1 -12  529.78  214.79   1
   7   1 -12  543.32  214.86   1
  -7  -1  12  600.19  210.25   1
  -7  -1  13   10.02   28.33   1
  -7   1  13   45.16   53.28   1
   7  -1 -13   18.20   56.88   1
   7   1 -13    4.05   61.44   1
  -7   1  14 4052.16 1539.50   1
   7  -1 -14 3644.72 1540.80   1
   7   1 -14 4435.76 1541.30   1
  -7  -1  14 4527.24 1539.16   1
  -7  -1  15 7278.79  844.04   1
  -7   1  15 6831.42 2191.01   1
   7  -1 -15 1619.23 2189.96   1
   7   1 -15 7421.97 2192.61   1
  -7   1  16 1503.83  468.43   1
   7  -1 -16  817.85  124.16   1
   7  -1 -16  137.40  470.05   1
   7   1 -16 1787.97  473.16   1
  -7  -1  16 1870.81  468.76   1
   7   1 -17   40.53   52.92   1
  -7   1  17   35.13   52.92   1
   7  -1 -17   -3.91   47.25   1
   7  -1 -17   19.71   96.70   1
  -7  -1  17   16.98   50.69   1
   7  -1 -18  116.97   49.08   1
   7  -1 -18  196.58  112.28   1
   7   1 -18  228.70  107.45   1
  -7  -1  18   23.43   60.61   1
  -7  -1  19  -16.61   37.41   1
  -7   1  19  -23.62   84.79   1
   7  -1 -19  222.10  112.98   1
   7   1 -19  302.34  118.43   1
  -7  -1  20    9.56   37.04   1
  -7   1  20  -24.47   79.24   1
   7   1 -20   32.51  111.44   1
   7   1 -21  -61.73  102.99   1
  -7  -1  21    0.72   41.92   1
   7   2  -1 5139.77  325.40   1
  -7   2   1 6462.54 2230.85   1
  -7   2   1 6097.33  841.28   1
   7  -2  -1 5781.85 2230.42   1
   7   2  -1 6490.13 2230.43   1
  -7  -2   1 5859.73 2230.59   1
  -7  -2   1 6660.69  842.43   1
  -7  -2   2 5090.06  833.52   1
  -7   2   2 6832.61 2171.30   1
   7  -2  -2 6304.96 2170.46   1
   7   2  -2 6149.87 2170.76   1
   7   2  -2 5027.37  819.26   1
  -7  -2   2 6199.12  819.71   1
  -7   2   3 4439.01  540.15   1
   7  -2  -3 4527.50 1432.69   1
   7   2  -3 2363.19 1432.24   1
   7   2  -3 3723.00  540.97   1
  -7  -2   3 3731.38 1433.33   1
  -7  -2   3 4374.89  541.02   1
   7   2  -413566.65  805.61   1
  -7  -2   413354.79 2284.38   1
  -7   2   415292.88 5952.27   1
  -7   2   418503.68 5953.37   1
   7  -2  -419561.06 5953.09   1
   7  -2  -415989.28 2248.90   1
   7   2  -417277.19 5953.24   1
  -7  -2   416738.49 2250.04   1
  -7   2   5   52.61   31.00   1
  -7   2   5   41.89   41.18   1
   7  -2  -5   68.85   44.43   1
   7  -2  -5   67.25   32.17   1
   7   2  -5   49.98   34.54   1
   7   2  -5   44.42   34.31   1
  -7  -2   5   60.47   22.04   1
   7   2  -6  142.13   28.67   1
  -7  -2   6  107.51   32.65   1
  -7   2   6  183.99   62.92   1
  -7   2   6  118.54   62.17   1
   7  -2  -6  168.14   68.84   1
   7   2  -6  127.77   37.06   1
  -7  -2   6  162.02   27.46   1
   7   2  -7  173.78   30.44   1
  -7   2   7  167.42   65.85   1
  -7   2   7  106.36   64.28   1
   7  -2  -7  170.72   73.88   1
   7  -2  -7  106.03   31.25   1
  -7  -2   7  148.41   26.92   1
  -7  -2   8  248.37   39.36   1
  -7   2   8  257.31   94.27   1
  -7   2   8  193.89   94.42   1
   7  -2  -8  259.87   97.10   1
   7  -2  -8  198.20   44.87   1
   7   2  -8  236.89   93.19   1
  -7  -2   9 7444.94 1000.39   1
  -7   2   9 7625.77 2604.22   1
  -7   2   9 5967.71 2603.78   1
   7  -2  -9 7503.23 2605.22   1
   7  -2  -9 6859.62  983.31   1
   7   2  -9 7411.72 2604.52   1
  -7  -2  10   -5.14   18.34   1
  -7   2  10   23.20   33.70   1
   7  -2 -10   11.75   53.14   1
   7  -2 -10   19.60   37.78   1
   7   2 -10   34.34   39.88   1
   7   2 -11  480.23   68.22   1
  -7  -2  11  502.76   63.73   1
  -7   2  11  489.55  157.73   1
  -7   2  11  283.23  158.60   1
   7  -2 -11  325.05   63.87   1
  -7   2  12 1006.65  307.51   1
   7  -2 -12   16.57  312.06   1
   7   2 -12 1121.24  309.73   1
  -7  -2  12  960.46  306.37   1
  -7   2  1310872.33 3674.52   1
   7  -2 -13 7999.70  939.17   1
   7  -2 -13 4155.99 3673.43   1
   7   2 -1312891.62 3675.57   1
  -7  -2  1313097.33 3674.06   1
   7   2 -14 2063.47  255.36   1
  -7  -2  14 1959.15  251.53   1
  -7   2  14 1618.36  648.37   1
   7  -2 -14 1486.12  169.16   1
   7  -2 -14 1648.54  651.05   1
  -7   2  15  177.70   76.88   1
   7  -2 -15  105.62   41.05   1
   7  -2 -15  123.84   93.83   1
   7   2 -15  181.10   90.58   1
  -7  -2  15  159.17   69.61   1
  -7   2  16  320.16  120.79   1
   7  -2 -16  151.64   54.09   1
   7  -2 -16  239.47  129.56   1
   7   2 -16  314.85  126.92   1
  -7  -2  16  326.10  115.99   1
   7   2 -17  413.55   70.83   1
  -7  -2  17  412.51   59.98   1
  -7   2  17  103.04  133.22   1
   7  -2 -17  243.12   63.65   1
   7  -2 -17  220.27  133.90   1
  -7  -2  18   22.92   42.26   1
  -7   2  18  -52.78   89.07   1
   7  -2 -18  129.44   56.18   1
   7  -2 -18  295.78  141.42   1
   7   2 -18  294.89   95.93   1
   7  -2 -19  469.87  177.28   1
   7   2 -19  857.75  178.54   1
  -7  -2  19   26.67  157.99   1
  -7  -2  20   36.09   51.68   1
  -7  -2  21   34.03   42.12   1
   7   2 -21  316.32  130.92   1
  -7   3   1  778.43  313.87   1
  -7   3   1  933.82  117.99   1
   7  -3  -1  613.28  165.43   1
   7  -3  -1  708.81  166.19   1
   7  -3  -1  761.42  312.08   1
   7   3  -1  961.51  313.47   1
  -7  -3   1 1076.17  119.96   1
  -7  -3   2 4544.90  227.81   1
  -7   3   2 4009.22 1511.00   1
  -7   3   2 3872.33  568.37   1
   7  -3  -2 3769.75 1510.10   1
   7  -3  -2 3614.90 1510.92   1
   7   3  -2 4719.81 1511.28   1
  -7   3   3  483.05  172.28   1
  -7   3   3  532.88  174.36   1
   7  -3  -3  558.36  174.60   1
   7  -3  -3  477.51  175.15   1
   7   3  -3   14.23  173.46   1
  -7  -3   3  672.92   69.30   1
  -7   3   4   50.11   31.20   1
  -7   3   4   31.22   34.00   1
   7  -3  -4   30.90   36.59   1
   7   3  -4   54.14   38.87   1
  -7  -3   4   77.55   23.11   1
  -7  -3   5  773.47   60.35   1
  -7   3   5  632.39  261.20   1
  -7   3   5  692.58  262.03   1
   7  -3  -5  651.93  262.61   1
   7  -3  -5  625.71  261.85   1
   7   3  -5  789.65  262.61   1
   7   3  -6 5239.59  718.43   1
  -7  -3   6 5577.20  274.66   1
  -7   3   6 4722.21 1868.53   1
   7  -3  -6 4507.86 1869.10   1
   7   3  -7  659.14   89.08   1
  -7   3   7  492.35  222.54   1
   7  -3  -7  468.14   83.28   1
  -7  -3   7  706.64   85.56   1
  -7   3   8 3411.22 1379.19   1
  -7   3   8 2947.10 1378.91   1
   7  -3  -8 3010.20  518.16   1
   7   3  -8 4178.75 1379.97   1
  -7  -3   8 4748.07 1379.62   1
  -7   3   9 8043.11 3177.35   1
  -7   3   9 7291.83 3176.88   1
   7  -3  -9 7388.28 3177.55   1
   7  -3  -9 7481.11 1198.20   1
   7   3  -910531.77 3178.33   1
  -7  -3   910343.46 3177.52   1
  -7  -3  10  427.05   51.57   1
  -7   3  10  309.54  123.32   1
  -7   3  10  229.78  123.70   1
   7  -3 -10  255.67   35.55   1
   7  -3 -10  212.31  126.05   1
   7  -3 -10  243.63   52.17   1
   7   3 -10  486.60  128.07   1
   7   3 -11 4150.34  410.20   1
  -7   3  11 3284.50 1057.27   1
  -7   3  11  -21.64 1054.64   1
   7  -3 -11 3233.94  271.66   1
   7  -3 -11 2654.26 1057.30   1
   7  -3 -11 2642.94  397.80   1
  -7  -3  11 4075.24 1056.97   1
  -7   3  12  236.80  116.07   1
   7  -3 -12  246.70   46.02   1
   7  -3 -12  146.41  118.43   1
   7   3 -12  375.84  117.35   1
  -7  -3  12  352.65  112.26   1
   7   3 -13   21.25   35.39   1
  -7   3  13  -24.84   50.07   1
   7  -3 -13   -4.43   46.43   1
   7  -3 -13   12.37   57.52   1
  -7  -3  13   67.39   36.23   1
  -7   3  14 1856.30  752.03   1
   7  -3 -14 1877.84  201.58   1
   7  -3 -14 1245.46  752.60   1
   7   3 -14 2689.00  754.06   1
  -7  -3  14 2431.05  751.17   1
  -7   3  15  396.02  190.33   1
   7  -3 -15  234.54  191.80   1
   7   3 -15  579.72  188.53   1
  -7  -3  15  637.92  182.91   1
   7   3 -16  260.26   58.18   1
  -7   3  16  108.63   96.50   1
   7  -3 -16  147.51   53.78   1
  -7  -3  16  230.87   79.06   1
  -7  -3  17  345.03   52.24   1
  -7   3  17  219.20  116.56   1
   7  -3 -17  170.30   54.31   1
   7  -3 -17   45.42  123.22   1
   7   3 -17  360.10  118.94   1
   7   3 -18   36.50   79.00   1
  -7  -3  18    4.76   55.77   1
   7   3 -19  137.07   85.35   1
  -7  -3  19   30.19   58.95   1
   7   3 -20  167.23   89.98   1
  -7  -3  20   11.71   55.22   1
   7   3 -21   20.43   92.21   1
  -7  -3  21    2.86   35.04   1
   7   4  -1   81.30   27.17   1
  -7  -4   1  114.83   24.32   1
   7  -4  -1   61.20   33.12   1
   7  -4  -2 9080.87 2011.81   1
   7  -4  -2 9699.78  959.18   1
   7   4  -210971.19 3744.05   1
  -7  -4   211093.65 1414.94   1
   7  -4  -3  557.20  143.99   1
   7  -4  -3  594.05   75.04   1
   7   4  -3  831.90  270.56   1
  -7  -4   3  875.21  103.73   1
   7   4  -4  755.01  108.64   1
  -7  -4   4  832.80   63.12   1
   7  -4  -4  703.25  148.06   1
   7  -4  -4  630.01   75.57   1
   7  -4  -5  239.08   39.13   1
   7   4  -5  392.01  127.11   1
  -7  -4   5  315.75   50.59   1
   7   4  -6 1381.71  194.62   1
  -7  -4   6 1578.38   95.08   1
   7  -4  -6 1228.81  267.81   1
   7  -4  -6 1135.02  129.36   1
   7  -4  -7 1723.05  208.90   1
   7   4  -7 2530.78  813.02   1
  -7  -4   7 2286.11  306.79   1
   7   4  -8 3525.42  459.99   1
  -7  -4   8 3816.17  459.55   1
   7  -4  -8 3066.05  640.57   1
   7  -4  -8 2351.57  305.18   1
   7  -4  -9  -14.08   25.99   1
   7   4  -9   47.07   39.76   1
  -7  -4   9  -30.57   29.94   1
  -7  -4  10  435.40   63.82   1
   7  -4 -10  301.07   51.46   1
   7   4 -10  482.42  162.46   1
   7  -4 -11   -5.12   29.87   1
   7   4 -11   26.21   43.44   1
  -7  -4  11    5.44   28.10   1
   7   4 -12 1707.49  236.57   1
  -7  -4  12 1675.26  234.73   1
   7  -4 -12 1536.72  163.37   1
   7  -4 -13  172.13   63.46   1
   7   4 -13  142.51   77.71   1
  -7  -4  13  144.25   68.23   1
   7   4 -14 1101.44  423.60   1
  -7  -4  14 1157.88  420.32   1
   7   4 -15 1060.76  164.96   1
  -7  -4  15 1143.94  411.91   1
   7   4 -16   58.57   42.00   1
  -7  -4  16   25.59   26.94   1
   7  -4 -16   29.51   47.53   1
  -7  -4  17   28.69   27.26   1
   7  -4 -17  -45.90   52.96   1
   7   4 -17   18.01   61.88   1
  -7  -4  18  955.18  135.92   1
   7   4 -18  815.02  340.72   1
  -7  -4  19  310.18   60.20   1
   7   4 -19  274.14  139.24   1
  -7  -4  20   -4.71   34.67   1
   7   4 -20  347.00  107.16   1
   7   5  -1 1882.45  232.41   1
  -7  -5   1 1046.99  151.98   1
  -7  -5   1 1047.25  151.89   1
   7   5  -2 1210.78  159.31   1
  -7  -5   2 1235.95   82.39   1
   7  -5  -2  741.12  109.78   1
   7   5  -3  401.55   55.40   1
  -7  -5   3  363.22   40.41   1
   7  -5  -3  312.52   71.25   1
   7  -5  -3  244.35   45.52   1
   7   5  -4  262.32   44.02   1
  -7  -5   4  237.81   33.19   1
   7  -5  -4  176.97   51.52   1
   7  -5  -4  192.36   37.87   1
   7  -5  -5   18.08   33.58   1
   7  -5  -5   35.28   37.23   1
   7   5  -5   19.09   41.32   1
  -7  -5   5    6.12   25.75   1
   7  -5  -6 3124.22  757.76   1
   7   5  -6 4203.06 1411.19   1
  -7  -5   6 4165.29  533.02   1
   7   5  -7  500.09   78.12   1
   7  -5  -7  476.63  105.87   1
  -7  -5   7  529.83   75.00   1
   7  -5  -8  470.29  119.49   1
   7   5  -8  570.02  216.84   1
  -7  -5   8  651.07  215.06   1
   7  -5  -9   27.15   41.66   1
   7   5  -9   36.46   41.81   1
  -7  -5   9   -1.04   31.40   1
   7   5 -10    5.73   30.85   1
   7  -5 -10   13.91   44.95   1
  -7  -5  10   27.53   30.99   1
   7   5 -11   96.01   33.68   1
  -7  -5  11   50.12   22.30   1
   7  -5 -11   83.13   51.91   1
   7   5 -12   61.03   51.60   1
  -7  -5  12   51.59   37.17   1
   7  -5 -13   31.69   46.04   1
   7   5 -13   39.93   50.65   1
  -7  -5  13    0.96   35.89   1
   7  -5 -14  730.66  124.61   1
   7   5 -14 1308.86  437.93   1
  -7  -5  14 1357.72  434.61   1
   7   5 -15   89.64   75.35   1
  -7  -5  15  138.73   61.01   1
   7   5 -16 1173.65  132.52   1
  -7  -5  16 1172.50  317.69   1
   7   5 -17 1047.38  150.86   1
  -7  -5  17  955.07  368.56   1
   7   5 -18  226.26   61.02   1
  -7  -5  18  289.04  109.10   1
   7   5 -19  -23.58   62.80   1
  -7  -5  19  -17.93   52.00   1
  -7  -6   1 1161.44   82.73   1
   7   6  -1 1279.95  412.58   1
  -7  -6   1  822.95  223.88   1
   7   6  -2 1127.51  148.09   1
  -7  -6   2 1137.32   78.20   1
  -7  -6   2  696.34  203.92   1
   7  -6  -3 7391.26 1410.89   1
   7   6  -3 7821.85 2623.07   1
  -7  -6   3 3985.55 1408.31   1
  -7  -6   3 8458.36  991.73   1
   7  -6  -4 3186.21  695.55   1
   7   6  -4 5877.89 1294.80   1
  -7  -6   4 1972.47  693.12   1
  -7  -6   4 1597.32  329.68   1
  -7  -6   4 4042.91  489.02   1
   7  -6  -5  192.86   81.03   1
   7   6  -5  875.91  147.22   1
  -7  -6   5   70.24   45.31   1
  -7  -6   5  276.11   56.75   1
   7  -6  -6 1902.22  358.97   1
   7   6  -6 1999.02  661.56   1
  -7  -6   6 1227.04  355.05   1
  -7  -6   6 1962.66  250.27   1
   7   6  -7 2398.77  322.13   1
   7  -6  -7 2069.43  449.08   1
  -7  -6   7 2331.24  314.64   1
   7   6  -8  346.64   47.49   1
  -7  -6   8  306.57   42.70   1
  -7  -6   8   78.62   52.46   1
   7   6  -9  422.27   63.88   1
  -7  -6   9  377.74   59.96   1
   7  -6  -9  345.20   90.67   1
   7   6 -10  263.90   44.73   1
  -7  -6  10  262.10   36.83   1
   7  -6 -10  281.18   68.36   1
  -7  -6  10   37.06   47.71   1
  -7  -6  11 1350.52  194.54   1
   7  -6 -11 1253.13  276.63   1
   7   6 -11 1470.53  503.57   1
   7  -6 -12  323.69   99.22   1
   7   6 -12  394.53  152.85   1
  -7  -6  12  420.97  147.63   1
   7  -6 -13   72.83   68.97   1
   7   6 -13   58.04   55.42   1
  -7  -6  13   32.14   41.14   1
   7   6 -14   84.82   76.41   1
  -7  -6  14  157.88   63.19   1
   7   6 -15    7.59   60.89   1
  -7  -6  15   23.31   39.39   1
   7   6 -16  -19.29   57.85   1
  -7  -6  16    5.74   39.35   1
   7   6 -17   48.64   70.09   1
  -7  -6  17    8.02   38.33   1
   7   6 -18  130.64   56.93   1
  -7  -6  18  194.34   44.15   1
   7   7  -1  754.34  269.06   1
  -7  -7   1  487.94  150.58   1
  -7  -7   1  838.68  104.09   1
   7   7  -2  777.76  331.24   1
  -7  -7   2  979.22  126.86   1
   7   7  -3 1390.82  173.61   1
  -7  -7   3 1232.13   86.64   1
   7  -7  -3  986.99  239.53   1
   7  -7  -4  816.00  211.90   1
   7   7  -4 1437.99  391.70   1
  -7  -7   4  847.29  217.29   1
  -7  -7   4 1120.98  148.63   1
   7  -7  -5 1111.04  251.96   1
   7   7  -5 1596.33  463.88   1
  -7  -7   5  946.56  257.77   1
  -7  -7   5 1342.43  175.91   1
   7  -7  -6 2147.03  423.83   1
   7   7  -6 2603.53  783.28   1
  -7  -7   6 1031.64  420.03   1
  -7  -7   6 2640.40  296.91   1
   7   7  -7    0.14   30.15   1
   7  -7  -7  -32.92   53.11   1
  -7  -7   7   53.19   43.69   1
  -7  -7   7   24.10   31.14   1
   7   7  -8   -5.25   28.64   1
  -7  -7   8   52.91   21.85   1
   7  -7  -8   35.10   48.26   1
   7   7  -9  402.96   50.71   1
  -7  -7   9  352.35   44.94   1
   7  -7  -9  -14.89   69.82   1
   7   7 -10   39.27   32.81   1
  -7  -7  10    9.41   19.34   1
   7   7 -11  725.90   86.06   1
   7  -7 -11   21.34  117.51   1
  -7  -7  11  747.15  197.92   1
   7  -7 -12  -30.63   58.37   1
   7   7 -12  301.02  103.58   1
  -7  -7  12  363.79   95.20   1
   7   7 -13   78.88   63.58   1
  -7  -7  13   85.87   49.50   1
   7   7 -14 2587.77  896.57   1
  -7  -7  14 2333.71  893.60   1
   7   7 -15  971.86  332.66   1
  -7  -7  15  807.16  326.35   1
   7   7 -16  147.17   90.67   1
  -7  -7  16  123.24   73.62   1
   7   7 -17   24.18   47.71   1
  -7  -7  17    6.50   35.01   1
   7   8  -1  277.10  101.26   1
  -7  -8   1  140.90   94.10   1
  -7  -8   1  294.12   45.27   1
   7   8  -2 2050.82  261.93   1
  -7  -8   2 1992.58  118.78   1
  -7  -8   2 1347.02  371.62   1
   7  -8  -3   23.79   42.90   1
   7   8  -3  391.30   67.64   1
  -7  -8   3    5.79   87.61   1
  -7  -8   3   70.27   31.60   1
   7   8  -4  222.66   39.43   1
  -7  -8   4  230.83   30.93   1
   7  -8  -4    6.99   45.83   1
   7  -8  -5   33.64   54.26   1
   7   8  -5  360.37   92.69   1
  -7  -8   5  101.91   60.55   1
  -7  -8   5  348.27   43.14   1
  -7  -8   6   15.21   18.21   1
   7  -8  -6  -24.75   38.04   1
   7   8  -6   28.81   41.78   1
   7   8  -7  820.50   97.21   1
  -7  -8   7  992.01   95.75   1
   7  -8  -8   50.58  179.92   1
   7   8  -8 1306.46  329.97   1
  -7  -8   8 1271.98  327.90   1
   7  -8  -9  -26.30   65.20   1
   7   8  -9  193.83   66.06   1
  -7  -8   9  181.64   56.43   1
  -7  -8  10   29.44   21.21   1
   7  -8 -10   41.78   65.05   1
   7   8 -10    7.10   36.82   1
   7   8 -11  771.00  122.37   1
  -7  -8  11  845.53  119.09   1
   7   8 -12  964.11  375.35   1
  -7  -8  12 1027.26  372.52   1
   7   8 -13  150.36   89.77   1
  -7  -8  13  152.39   76.23   1
   7   8 -14  452.84  189.39   1
  -7  -8  14  469.60  180.93   1
   7   8 -15   79.95   53.66   1
  -7  -8  15   69.33   38.12   1
   7   9  -1  885.43  332.08   1
  -7  -9   1  893.25  126.88   1
   7   9  -2 1409.49  531.30   1
  -7  -9   2 1461.74  201.47   1
   7   9  -3  427.34   49.20   1
  -7  -9   3  230.00   34.87   1
   7  -9  -3   -1.03   55.98   1
   7  -9  -4   16.53   73.08   1
   7   9  -4  504.33  129.20   1
  -7  -9   4  448.05   55.21   1
   7   9  -5   18.29   29.55   1
  -7  -9   5    7.69   18.01   1
   7  -9  -5  -18.72   41.38   1
   7   9  -6  703.55  256.25   1
  -7  -9   6  661.03  253.84   1
   7   9  -7   21.83   29.98   1
  -7  -9   7   42.70   23.28   1
   7   9  -8   53.43   62.22   1
  -7  -9   8   52.26   57.50   1
   7   9  -9   15.89   61.47   1
  -7  -9   9   -1.26   46.98   1
  -7  -9  10  201.39   44.47   1
   7   9 -10  191.02   97.40   1
   7   9 -11 1111.43  415.38   1
  -7  -9  11 1109.50  412.42   1
   7   9 -12  118.22   47.42   1
  -7  -9  12   83.91   36.56   1
   7  10  -1    9.84   55.76   1
  -7 -10   1  -12.59   30.71   1
   7  10  -2   28.23   37.84   1
  -7 -10   2    6.51   16.67   1
   7  10  -3  103.25   35.89   1
  -7 -10   3  128.88   26.48   1
   7  10  -4  202.92   90.51   1
   7  10  -5  242.59  128.88   1
  -7 -10   5  382.08  130.84   1
   7  10  -6  315.11   61.95   1
  -7 -10   6  320.98   59.77   1
   7  10  -7   24.86   60.06   1
  -7 -10   7   -7.41   54.39   1
  -6   0   1   30.35   26.33   1
  -6   0   1   11.27   17.39   1
   6   0  -1   13.23   20.35   1
   6   0  -1   -3.01   21.34   1
  -6   0   2  536.79   50.01   1
  -6   0   2  585.13  198.06   1
   6   0  -2  558.16  197.39   1
   6   0  -2  444.76   75.09   1
  -6   0   3    2.24   24.94   1
  -6   0   3   17.22   17.20   1
   6   0  -3    3.09   22.84   1
   6   0  -3    5.38   24.57   1
   6   0  -414271.90 2125.14   1
  -6   0   415067.09 5539.69   1
  -6   0   414338.68 2092.69   1
   6   0  -416907.25 2093.13   1
   6   0  -5    6.58   14.39   1
  -6   0   5    1.47   25.74   1
  -6   0   5   -4.59   13.69   1
   6   0  -5   53.76   26.02   1
  -6   0   6  269.23  103.39   1
   6   0  -6  240.93  102.23   1
   6   0  -6  283.27   42.92   1
  -6   0   7    7.21   18.17   1
  -6   0   7   17.42   27.72   1
   6   0  -7   33.74   26.31   1
   6   0  -7    1.98   27.31   1
  -6   0   8 1442.68  531.01   1
  -6   0   8 1344.08  531.44   1
   6   0  -8 1521.32  531.76   1
   6   0  -8 1467.71  200.67   1
  -6   0   9    4.06   21.15   1
  -6   0   9    6.65   27.30   1
   6   0  -9   13.77   32.92   1
   6   0  -9  -12.65   26.29   1
  -6   0  10 6452.76 2298.28   1
  -6   0  10 6102.56 2298.33   1
   6   0 -10 6308.88 2299.15   1
   6   0 -10 6277.60  867.66   1
  -6   0  11  -15.65   24.30   1
  -6   0  11   -3.86   35.24   1
   6   0 -11  -30.27   30.86   1
   6   0 -11   -5.25   28.36   1
  -6   0  12  243.02   89.91   1
  -6   0  12  178.02   89.76   1
   6   0 -12  306.23   97.84   1
   6   0 -12  181.87   41.14   1
  -6   0  13    2.49   36.40   1
  -6   0  13   -1.67   34.34   1
   6   0 -13   18.95   30.93   1
   6   0 -13   24.78   53.95   1
   6   0 -13  -10.45   23.28   1
  -6   0  14   70.23   43.72   1
   6   0 -14   16.11   38.40   1
   6   0 -14    5.05   54.54   1
  -6   0  15   32.68   39.87   1
   6   0 -15   -7.37   37.39   1
   6   0 -15    5.24   54.12   1
   6   0 -16  368.69   69.52   1
  -6   0  16  458.33  148.25   1
   6   0 -16  302.22   58.25   1
  -6   0  17   15.28   43.37   1
   6   0 -17   33.35   49.33   1
   6   0 -17  -49.80   90.63   1
  -6   0  18  135.66   60.16   1
   6   0 -18   45.52   56.51   1
   6   0 -18   88.94   98.76   1
   6   0 -19  -22.16   59.59   1
  -6   0  19   22.39   49.40   1
   6   0 -19    3.31   60.50   1
  -6   0  20    7.67  417.33   1
   6   0 -20   -9.03  106.06   1
  -6   0  21   38.57   68.09   1
   6   0 -21  -14.84   93.86   1
  -6   0  22   12.00  405.82   1
   6   0 -22 2275.42  423.82   1
  -6   1   1   71.54   36.43   1
  -6   1   1   71.39   17.51   1
   6  -1  -1   35.55   30.38   1
   6  -1  -1   84.68   24.74   1
   6   1  -1   55.26   32.26   1
   6   1  -1   32.57   22.73   1
  -6  -1   1   67.26   37.15   1
  -6  -1   1   69.03   20.32   1
   6   1  -2 4059.94  226.41   1
  -6   1   2 4706.90 1480.98   1
  -6   1   2 4174.65  557.56   1
   6  -1  -2 4097.73 1480.58   1
   6  -1  -2 3993.12  557.40   1
   6   1  -2 4088.09 1480.71   1
  -6  -1   2 3540.38 1480.91   1
  -6  -1   2 3726.02  557.86   1
  -6   1   3   82.06   41.57   1
  -6   1   3   99.87   17.86   1
   6  -1  -3   77.96   40.54   1
   6  -1  -3   93.14   22.28   1
   6   1  -3  105.98   43.18   1
   6   1  -3   72.10   23.31   1
  -6  -1   3   76.67   43.01   1
  -6  -1   3   97.31   21.67   1
   6   1  -4   11.23   15.16   1
  -6   1   4   -0.32   23.69   1
  -6   1   4    7.69   13.59   1
   6  -1  -4   -7.68   17.78   1
   6  -1  -4  -11.92   23.29   1
   6   1  -4   16.03   25.18   1
  -6  -1   4   19.26   27.30   1
  -6  -1   4   26.30   16.98   1
   6   1  -5 1458.98  235.46   1
  -6   1   5 1706.07  613.77   1
  -6   1   5 1455.29  229.24   1
   6  -1  -5 1801.98  613.56   1
   6  -1  -5 1829.50  230.64   1
   6   1  -5 1816.43  231.31   1
  -6  -1   5 1651.82  613.89   1
  -6  -1   5 1647.73  230.35   1
  -6   1   6  290.26  100.10   1
  -6   1   6  248.90  101.26   1
   6  -1  -6  278.97  103.34   1
   6  -1  -6  291.68   41.98   1
   6   1  -6  231.75  101.27   1
   6   1  -6  261.17   43.53   1
  -6  -1   6  241.71  102.50   1
  -6  -1   6  247.68   38.22   1
   6   1  -7   22.28   18.32   1
  -6  -1   7   38.17   17.62   1
  -6   1   7   49.01   26.31   1
  -6   1   7   47.41   33.26   1
   6  -1  -7   55.30   36.26   1
   6  -1  -7   31.11   22.29   1
   6   1  -7   14.96   29.03   1
  -6  -1   7   55.51   32.42   1
   6   1  -8  435.43   75.28   1
  -6   1   8  607.91  191.47   1
  -6   1   8  443.22  191.43   1
   6  -1  -8  503.62  192.83   1
   6  -1  -8  525.94   73.92   1
   6   1  -8  519.39   75.42   1
  -6  -1   8  566.10  190.74   1
  -6  -1   8  444.59  191.43   1
  -6  -1   9  570.70   96.72   1
  -6   1   9  826.04  248.53   1
  -6   1   9  566.90  247.59   1
   6  -1  -9  803.18  251.00   1
   6  -1  -9  704.35   94.81   1
   6   1  -9  655.72  248.51   1
   6   1  -9  587.13   95.17   1
  -6  -1   9  659.80  247.28   1
   6   1 -10 8253.35 1202.51   1
   6   1 -10 8282.58  439.18   1
  -6  -1  10 8370.22 1202.64   1
  -6   1  10 9360.95 3132.35   1
  -6   1  10 8219.25 3132.13   1
   6  -1 -10 8251.66  799.60   1
   6  -1 -10 9922.09 3133.31   1
   6  -1 -10 8493.09 1182.63   1
  -6  -1  10 8360.72 3132.25   1
  -6  -1  11 3090.08  480.99   1
  -6   1  11 4126.87 1251.41   1
  -6   1  11 3176.60 1250.94   1
   6  -1 -11 3880.45 1253.03   1
   6  -1 -11 3090.99  471.53   1
   6   1 -11 3946.16 1252.25   1
   6   1 -11 2859.34  471.74   1
  -6  -1  11 3696.09 1251.00   1
  -6   1  12  568.41  164.44   1
  -6   1  12  356.35  163.88   1
   6  -1 -12  465.39   47.81   1
   6  -1 -12  548.77  166.14   1
   6  -1 -12  383.98   64.81   1
   6   1 -12  557.09  165.08   1
   6   1 -12  308.56   63.48   1
  -6  -1  12  514.96  162.52   1
  -6  -1  12  314.90  162.63   1
  -6  -1  13  428.92   63.42   1
  -6   1  13  512.89  158.63   1
  -6   1  13  339.18  157.44   1
   6  -1 -13  492.20   46.94   1
   6  -1 -13  516.70  162.88   1
   6  -1 -13  281.06   63.45   1
   6   1 -13  415.49  159.33   1
   6   1 -14   39.21   30.29   1
  -6   1  14   33.54   41.51   1
   6  -1 -14   49.70   60.52   1
  -6  -1  14   53.62   34.47   1
  -6   1  15    6.35   41.48   1
   6  -1 -15   26.62   33.04   1
   6  -1 -15    4.07   67.31   1
   6   1 -15   54.41   55.93   1
  -6  -1  15   19.00   32.59   1
  -6   1  16  310.43  113.07   1
   6  -1 -16  215.15   46.62   1
   6  -1 -16  211.89  125.34   1
   6   1 -16  312.22  123.99   1
  -6  -1  16  304.13  114.38   1
   6   1 -17 3015.44  398.59   1
  -6   1  17 2881.24 1024.98   1
   6  -1 -17 2654.94  268.73   1
   6  -1 -17 2727.40 1026.65   1
  -6  -1  17 2716.26 1023.64   1
  -6  -1  18 1190.43  164.27   1
  -6   1  18 1061.79  416.84   1
   6  -1 -18  950.78  122.73   1
   6  -1 -18 1363.61  425.48   1
   6   1 -18 1155.69  123.41   1
   6   1 -18 1044.81  425.46   1
  -6  -1  19   52.50   33.21   1
  -6   1  19  -22.63   66.76   1
   6  -1 -19   61.74   63.01   1
   6  -1 -19   64.92   90.89   1
   6   1 -19   89.44   62.76   1
   6   1 -19   31.46   99.14   1
  -6  -1  20   18.91  128.88   1
  -6   1  20  -29.30  340.68   1
   6  -1 -20   -2.41   92.88   1
   6   1 -21  173.11   66.60   1
  -6   1  21   14.51   74.91   1
   6  -1 -21   -9.96   50.30   1
   6  -1 -21  237.91  111.45   1
   6   1 -21   -0.99   28.79   1
  -6  -1  21   27.43   58.50   1
   6  -1 -22 1285.56  339.38   1
   6   1 -22 1410.85  335.87   1
  -6  -1  22  -23.72  319.83   1
   6   1 -23  675.32  160.19   1
  -6  -1  23  -18.38  134.60   1
  -6   2   1  427.64  151.35   1
  -6   2   1  406.47   55.51   1
   6  -2  -1  348.72   77.35   1
   6  -2  -1  458.97  150.80   1
   6   2  -1  410.50  150.04   1
   6   2  -1  357.38   58.53   1
  -6  -2   1  410.70  150.83   1
  -6  -2   1  365.79   57.56   1
   6   2  -2  160.01   31.45   1
  -6  -2   2  172.90   34.35   1
  -6   2   2  217.91   81.01   1
  -6   2   2  198.32   28.14   1
   6  -2  -2  216.31   77.64   1
   6  -2  -2  197.87   32.54   1
   6   2  -2  173.24   77.00   1
  -6  -2   2  206.09   33.00   1
   6   2  -3    7.39   16.76   1
  -6  -2   3   21.42   15.40   1
  -6   2   3   17.71   28.91   1
  -6   2   3   16.86   20.61   1
   6  -2  -3   14.43   21.54   1
   6  -2  -3   34.69   20.01   1
   6   2  -3   10.72   27.37   1
  -6  -2   3   21.63   26.42   1
   6   2  -4    4.42   15.72   1
  -6   2   4    3.09   15.27   1
  -6   2   4   12.59   25.44   1
   6  -2  -4   17.29   23.84   1
   6  -2  -4   14.68   19.40   1
   6   2  -4   -1.14   20.43   1
  -6  -2   4    0.59   25.39   1
  -6  -2   4   10.39   19.04   1
   6   2  -5  975.92   81.60   1
  -6   2   5 1244.93  405.95   1
  -6   2   5 1130.58  406.31   1
   6  -2  -5 1108.14  151.19   1
   6   2  -5 1144.36  406.72   1
  -6  -2   5 1074.27  406.97   1
  -6  -2   5 1063.01  152.51   1
  -6  -2   6   83.92   23.64   1
  -6  -2   6   68.39   20.57   1
  -6   2   6   99.11   42.36   1
  -6   2   6  114.51   41.28   1
   6  -2  -6   99.07   44.21   1
   6  -2  -6   95.33   25.02   1
   6   2  -6   56.14   42.04   1
   6   2  -6  108.19   25.57   1
  -6   2   7 3631.59 1127.28   1
  -6   2   7 2924.08 1126.98   1
   6  -2  -7 3299.07 1128.33   1
   6  -2  -7 3204.24  424.13   1
   6   2  -7 3028.00 1127.40   1
   6   2  -7 2842.96  424.75   1
  -6  -2   7 2664.96 1127.26   1
  -6  -2   7 3144.07  424.71   1
  -6  -2   8   56.83   19.66   1
  -6  -2   8   61.35   22.64   1
  -6   2   8   62.43   31.65   1
  -6   2   8   43.41   33.73   1
   6  -2  -8   39.34   14.09   1
   6  -2  -8   33.46   44.46   1
   6  -2  -8   44.83   20.94   1
   6   2  -8   57.84   34.71   1
   6   2  -8   52.32   31.33   1
  -6  -2   9  167.86   34.19   1
  -6   2   9  192.64   74.23   1
  -6   2   9  180.02   73.27   1
   6  -2  -9  135.30   24.63   1
   6  -2  -9  186.97   83.00   1
   6  -2  -9  188.38   34.40   1
   6   2  -9  208.52   76.45   1
   6   2  -9  187.20   38.27   1
  -6  -2   9  178.70   73.39   1
  -6   2  10 5295.32 1751.73   1
  -6   2  10 4356.52 1751.14   1
   6  -2 -10 5157.09  447.72   1
   6  -2 -10 5202.80 1752.46   1
   6  -2 -10 4837.75  660.36   1
   6   2 -10 4951.43 1751.85   1
   6   2 -10 4158.19  660.72   1
  -6  -2  10 5307.41 1751.36   1
  -6  -2  10 4179.80 1751.34   1
  -6   2  11 1360.29  449.07   1
  -6   2  11 1124.56  448.21   1
   6  -2 -11 1268.49  116.05   1
   6  -2 -11 1364.43  450.18   1
   6  -2 -11 1214.31  169.88   1
   6   2 -11 1312.06  449.63   1
   6   2 -11  898.27  168.93   1
  -6  -2  11 1488.11  448.34   1
  -6  -2  11 1072.12  448.59   1
  -6   2  12 4320.32 1379.89   1
  -6   2  12 3381.67 1378.85   1
   6  -2 -12 4230.77  354.53   1
   6  -2 -12 4486.61 1381.26   1
   6  -2 -12 3285.46  520.17   1
   6   2 -12 3982.51 1380.25   1
  -6  -2  12 2840.13  739.24   1
  -6  -2  12 4511.69 1379.27   1
  -6   2  13   13.16   42.46   1
   6  -2 -13    4.48   30.34   1
   6  -2 -13   49.90   57.31   1
   6  -2 -13   32.23   28.81   1
   6   2 -13   45.74   38.16   1
  -6  -2  13   42.64   31.58   1
   6   2 -14  931.80  120.57   1
  -6  -2  14  852.16  116.37   1
  -6   2  14  868.61  297.01   1
   6  -2 -14  904.79   87.03   1
   6  -2 -14  884.17  300.00   1
  -6  -2  14  518.13  157.06   1
  -6   2  15  350.94  162.55   1
   6  -2 -15  474.47   60.76   1
   6  -2 -15  387.70  168.23   1
   6   2 -15  370.43  164.90   1
  -6  -2  15  464.33  159.53   1
   6   2 -16  321.35   63.06   1
  -6   2  16  301.80  134.61   1
   6  -2 -16  302.39   59.93   1
   6  -2 -16  395.13  141.77   1
  -6  -2  16  322.04  128.89   1
  -6  -2  17  113.90   32.00   1
  -6   2  17  118.46   68.77   1
   6  -2 -17   57.81   54.73   1
   6  -2 -17  148.39   77.70   1
   6   2 -17   40.68   74.50   1
  -6   2  18   15.16   59.45   1
   6  -2 -18   41.08   54.63   1
   6  -2 -18   49.96   91.12   1
   6   2 -18  -23.44   66.58   1
  -6  -2  18   20.77   41.96   1
   6  -2 -19   37.31   63.81   1
   6  -2 -19  597.32  185.29   1
   6   2 -19  516.30  178.70   1
  -6  -2  19  521.64  162.24   1
  -6   2  20   -8.30   69.28   1
   6  -2 -20    8.68   59.17   1
   6  -2 -20   40.07   47.42   1
   6   2 -20   29.03   98.25   1
  -6  -2  20   41.14   36.92   1
  -6  -2  21  -15.89   34.56   1
  -6   2  21   31.36   54.46   1
   6  -2 -21    7.84   45.19   1
   6  -2 -21   58.91   68.65   1
   6   2 -21   69.23  102.13   1
   6   2 -22   74.36   65.53   1
  -6  -2  22   29.70   36.04   1
   6   2 -23    1.28   59.89   1
  -6  -2  23    4.51   54.63   1
  -6   3   1  915.57  376.11   1
   6  -3  -1 1033.80   96.21   1
   6  -3  -1 1011.17  375.64   1
   6   3  -1  982.42  376.33   1
   6   3  -1 1006.92  142.31   1
  -6  -3   1  947.61  376.81   1
  -6  -3   1 1160.66  142.07   1
  -6   3   2  849.42  310.36   1
  -6   3   2  761.34  114.06   1
   6  -3  -2  927.65   81.00   1
   6  -3  -2  782.68  309.49   1
   6  -3  -2  835.10  310.41   1
   6   3  -2  875.41  310.87   1
   6   3  -2  794.64  117.57   1
  -6  -3   2  903.40  117.54   1
  -6   3   3 3988.66 1568.45   1
  -6   3   3 4761.29 1569.22   1
   6  -3  -3 4229.00  400.47   1
   6   3  -3 4356.50 1569.75   1
   6   3  -3 3785.91  591.72   1
  -6  -3   3 4104.90 1569.74   1
  -6  -3   3 4789.40  592.41   1
   6   3  -4 9217.59 1268.17   1
   6   3  -4 8468.13  461.00   1
  -6  -3   4 7750.52 1267.60   1
  -6   3   4 9534.17 3302.69   1
  -6   3   4 9193.19 3302.99   1
   6  -3  -4 8422.45 1774.48   1
   6  -3  -4 9503.12  844.57   1
   6  -3  -410863.40 3303.48   1
   6  -3  -4 8831.84 3302.84   1
  -6  -3   4 9209.73 1247.78   1
   6   3  -5  796.65  120.84   1
  -6  -3   5  893.07   66.62   1
   6  -3  -5  900.68  165.62   1
   6  -3  -5  882.76   80.23   1
   6  -3  -5  826.08  311.23   1
   6  -3  -5  799.54  113.92   1
   6   3  -5  802.83  117.75   1
  -6  -3   5  814.55  312.15   1
   6   3  -6   15.94   16.94   1
  -6  -3   6    5.53   19.76   1
  -6  -3   6   16.59   13.03   1
   6  -3  -6   20.03   19.95   1
   6  -3  -6    4.91   20.82   1
   6  -3  -6    3.88   23.43   1
   6  -3  -6   -5.05   18.16   1
   6   3  -6   10.01   24.29   1
  -6   3   7  482.65  171.53   1
  -6   3   7  447.52  171.47   1
   6  -3  -7  582.81   92.96   1
   6  -3  -7  106.81  172.89   1
   6  -3  -7  462.61   63.02   1
   6   3  -7  528.66  173.40   1
   6   3  -7  421.79   67.55   1
  -6  -3   7  455.14  173.54   1
  -6  -3   7  530.63   65.88   1
  -6   3   8 1451.03  509.93   1
  -6   3   8 1241.22  509.38   1
   6  -3  -8 1479.28  273.33   1
   6  -3  -8 1348.07  190.00   1
   6   3  -8 1593.42  510.71   1
   6   3  -8 1146.19  192.20   1
  -6  -3   8 1630.56  510.13   1
  -6  -3   8 1213.12  510.48   1
   6   3  -9   43.39   20.29   1
  -6   3   9   43.62   33.26   1
  -6   3   9   37.56   30.07   1
   6  -3  -9   60.38   38.51   1
   6  -3  -9   66.93   19.15   1
   6   3  -9   57.13   38.10   1
  -6  -3   9   54.86   34.28   1
  -6  -3   9   39.22   34.99   1
  -6   3  10  197.58   74.90   1
  -6   3  10  160.22   73.43   1
   6  -3 -10  167.03   30.25   1
   6   3 -10  234.42   77.63   1
  -6  -3  10  145.77   37.95   1
  -6  -3  10  194.12   73.64   1
  -6   3  11 1330.66  438.11   1
  -6   3  11  917.23  436.50   1
   6  -3 -11 1242.85  116.12   1
   6  -3 -11 1202.73  438.70   1
   6  -3 -11 1142.16  164.80   1
   6   3 -11 1320.41  438.55   1
  -6  -3  11 1204.24  436.87   1
  -6  -3  12 8131.91 1066.12   1
  -6   3  12 6340.54 2773.24   1
   6  -3 -12 8754.64  712.75   1
   6  -3 -12 7998.48 2774.58   1
   6  -3 -12 6666.80 1046.77   1
   6   3 -12 9258.21 2774.97   1
  -6  -3  12 6915.68 1490.04   1
   6   3 -13 1030.48  131.59   1
  -6   3  13 1080.84  327.07   1
  -6   3  13  639.32  325.92   1
   6  -3 -13 1050.36   94.05   1
   6  -3 -13  819.17  328.55   1
   6  -3 -13  690.88  124.49   1
  -6  -3  13  738.08  174.71   1
  -6  -3  13 1154.19  326.17   1
   6  -3 -14  576.84   66.93   1
   6  -3 -14  533.95  194.84   1
   6   3 -14  663.84  193.74   1
  -6  -3  14  286.30  103.83   1
  -6  -3  14  532.21  188.68   1
  -6   3  15  771.00  322.04   1
   6  -3 -15  910.26   96.23   1
   6  -3 -15  746.99  322.87   1
   6   3 -15  950.16  323.22   1
  -6  -3  15  905.38  320.02   1
   6   3 -16  207.73   48.26   1
  -6  -3  16  161.86   36.57   1
  -6   3  16  167.01   85.56   1
   6  -3 -16  184.41   50.80   1
   6  -3 -16  164.30   90.32   1
  -6   3  17  671.62  254.79   1
   6  -3 -17  704.87   85.59   1
   6  -3 -17  495.76  259.33   1
   6   3 -17  776.74  255.98   1
  -6  -3  17  690.09  249.17   1
  -6   3  18  139.44   94.70   1
   6  -3 -18  165.04   58.92   1
   6  -3 -18   85.96  110.37   1
   6   3 -18  304.72  100.20   1
  -6  -3  18  243.21   83.81   1
  -6   3  19   14.59   83.91   1
   6  -3 -19    8.25   63.29   1
   6  -3 -19  179.92   93.07   1
   6   3 -19  368.45  100.87   1
  -6  -3  19  323.35   84.43   1
   6  -3 -20   19.13   65.29   1
  -6   3  20  -46.30   62.34   1
   6   3 -20  217.62   80.81   1
  -6  -3  20  158.65   58.82   1
  -6  -3  21   59.29   54.53   1
  -6  -3  22   21.15   33.49   1
   6   3 -22   11.04   88.21   1
   6  -4  -1 2817.83  274.68   1
   6   4  -1 3282.95 1071.02   1
   6   4  -1 2679.87  403.94   1
  -6  -4   1 2508.20  272.39   1
  -6  -4   1 2738.67 1071.14   1
  -6  -4   1 3334.68  404.14   1
   6   4  -210333.88 1423.82   1
   6   4  -2 8810.88  514.95   1
  -6  -4   2 9981.56  510.95   1
   6  -4  -210280.56  949.86   1
  -6  -4   212004.49  948.18   1
  -6  -4   2 9712.29 3709.07   1
   6   4  -3  325.76   51.15   1
   6  -4  -3  398.55   40.18   1
   6   4  -3  309.53   50.38   1
  -6  -4   3  279.57   31.33   1
  -6  -4   3  261.75  123.27   1
  -6  -4   3  336.69   49.42   1
  -6  -4   4  220.52   43.93   1
   6  -4  -4  294.24   56.40   1
   6   4  -4  331.38  106.93   1
  -6  -4   4  208.98   53.45   1
  -6  -4   4  236.10   27.21   1
  -6  -4   4  303.53   42.42   1
   6  -4  -5 1866.96  331.65   1
   6  -4  -5 1782.66  159.43   1
   6   4  -5 1882.72  618.52   1
   6   4  -5 1426.94  232.70   1
  -6  -4   5 1460.76  329.08   1
  -6  -4   5 1505.33  618.39   1
  -6  -4   5 1811.11  233.02   1
   6  -4  -6 1524.48  259.36   1
   6   4  -6 1360.19  483.29   1
   6   4  -6 1248.55  182.56   1
  -6  -4   6 1101.31  256.68   1
  -6  -4   6 1194.50  483.40   1
  -6  -4   6 1425.85  181.99   1
  -6  -4   7 2020.02  120.08   1
   6  -4  -7 2183.33  374.25   1
   6   4  -7 2086.29  697.41   1
   6   4  -7 1641.80  262.96   1
  -6  -4   7 1632.75  372.05   1
   6   4  -8  584.88   87.28   1
  -6  -4   8  561.36   86.53   1
   6  -4  -8  637.04  119.97   1
   6  -4  -9  977.14  198.01   1
   6   4  -9  977.52  367.87   1
  -6  -4   9 1017.87  367.02   1
   6  -4 -10  494.46  108.02   1
   6   4 -10  619.11  198.32   1
  -6  -4  10  389.10  104.16   1
  -6  -4  10  560.21  195.12   1
   6   4 -11 1583.60  220.76   1
  -6  -4  11 1558.68  219.21   1
   6  -4 -11 1776.85  307.06   1
  -6  -4  11 1258.90  303.98   1
  -6   4  12 1721.69  884.42   1
  -6   4  12 1507.06  884.18   1
   6  -4 -12 2903.79  478.23   1
   6  -4 -12 1795.54  331.25   1
   6   4 -12 3097.32  887.01   1
  -6  -4  12 2177.76  475.72   1
  -6  -4  12 3503.26  886.05   1
   6   4 -13 1733.49  172.13   1
  -6  -4  13 1965.77  169.68   1
  -6   4  13 1371.41  428.95   1
  -6   4  13   -8.00  427.56   1
   6  -4 -13  984.17  162.38   1
   6  -4 -13 1039.96  162.57   1
  -6   4  14   33.17   40.50   1
   6  -4 -14   16.91   38.43   1
   6  -4 -14  -21.31   47.07   1
   6   4 -14   28.20   52.66   1
  -6  -4  14   26.85   36.34   1
   6   4 -15   -5.61   36.62   1
  -6   4  15   -0.13   47.54   1
   6  -4 -15   15.29   40.92   1
   6  -4 -15  -28.41   50.49   1
  -6  -4  15   12.38   35.30   1
   6   4 -16 1119.42  140.94   1
  -6  -4  16 1032.73  136.30   1
  -6   4  16  738.25  349.23   1
   6  -4 -16 1271.59  112.20   1
   6  -4 -16  543.60  140.69   1
  -6  -4  17   -7.26   26.15   1
  -6   4  17   -5.77   64.11   1
   6  -4 -17   -3.22   62.04   1
   6  -4 -17    3.21   67.31   1
   6   4 -17   45.62   58.23   1
   6  -4 -18   28.69  112.34   1
   6  -4 -18  722.22  159.78   1
   6   4 -18 1602.42  377.02   1
  -6  -4  18 1520.60  371.46   1
   6  -4 -19   23.07  194.62   1
   6   4 -19 2930.46  735.89   1
  -6  -4  19 2742.60  731.93   1
   6  -4 -20   25.62   55.49   1
   6   4 -20   77.01   77.90   1
  -6  -4  20  117.88   55.02   1
  -6  -4  21  120.78   35.69   1
   6   4 -21   41.87   64.12   1
   6   4 -22   10.72   60.48   1
  -6  -4  22   13.79   33.89   1
   6   5  -1   14.20   29.09   1
   6  -5  -1   23.51   34.31   1
  -6  -5   1  -21.61   43.09   1
   6   5  -2 3815.30  521.11   1
  -6  -5   2 3774.11  206.10   1
   6  -5  -2 3687.38  349.39   1
  -6  -5   2 3620.61  727.07   1
  -6  -5   2 3570.23  346.78   1
   6  -5  -3  450.75   53.47   1
   6   5  -3  220.72  170.76   1
  -6  -5   3  509.29   92.34   1
  -6  -5   3  440.22   47.28   1
  -6  -5   3  591.40   67.72   1
   6   5  -4 9632.73 1291.74   1
  -6  -5   4 9231.67  466.92   1
   6  -5  -4 8982.44 1808.16   1
   6  -5  -4 9405.24  862.77   1
  -6  -5   4 8869.73 1807.33   1
   6  -5  -5 1521.92  320.94   1
   6  -5  -5 1399.18  154.18   1
   6   5  -5 1950.97  599.28   1
  -6  -5   5 1403.91  319.85   1
  -6  -5   5 1808.54  226.04   1
   6   5  -6  458.20   76.22   1
  -6  -5   6  548.38   49.35   1
   6  -5  -6  543.08  102.37   1
  -6  -5   6  478.27  100.17   1
  -6  -5   6  426.79   56.64   1
   6  -5  -7   46.93   35.18   1
   6   5  -7   27.54   42.90   1
  -6  -5   7   66.74   28.98   1
  -6  -5   7   74.49   26.07   1
   6   5  -8    8.95   25.83   1
  -6  -5   8   14.81   19.69   1
   6  -5  -8   14.48   31.78   1
  -6  -5   8   42.25   32.47   1
   6  -5  -9  805.59  160.90   1
   6   5  -9  879.18  296.16   1
  -6  -5   9  600.41   80.85   1
  -6  -5   9  821.40  294.36   1
   6   5 -10 1492.93  216.53   1
  -6  -5  10 1563.88  215.23   1
   6  -5 -10 1472.38  301.17   1
   6  -5 -11 1080.81  227.74   1
   6   5 -11 1344.49  420.05   1
  -6  -5  11  704.94  225.10   1
  -6  -5  11 1299.41  418.24   1
   6   5 -12 4769.19  677.54   1
  -6  -5  12 4882.08  676.83   1
   6  -5 -12 4752.31  947.62   1
   6  -5 -13   15.52   49.11   1
   6   5 -13    2.85   47.65   1
  -6  -5  13   14.39   33.70   1
   6  -5 -14 2831.28  622.20   1
   6   5 -14 3290.99 1155.84   1
  -6  -5  14 3263.96 1153.92   1
   6   5 -15  647.85  274.03   1
  -6  -5  15  773.08  270.43   1
   6   5 -16  331.86   53.73   1
   6  -5 -16   -9.95   59.26   1
  -6  -5  16  254.43   86.87   1
   6   5 -17 1676.58  175.83   1
  -6  -5  17 1589.95  433.71   1
   6  -5 -18  -10.67  103.20   1
   6   5 -18  787.23   88.48   1
  -6  -5  18  630.58   78.93   1
   6   5 -19  101.81   49.50   1
  -6  -5  19   49.25   50.72   1
   6   5 -20  539.61  212.78   1
  -6  -5  20  527.73  203.79   1
   6   5 -21  320.23  165.21   1
  -6  -5  21  419.99  154.83   1
   6   6  -1 1876.01  734.55   1
  -6  -6   1 1767.16  395.04   1
  -6  -6   1 2279.76  277.80   1
   6  -6  -2 2125.97  218.54   1
   6   6  -2 2326.36  831.25   1
  -6  -6   2 2205.75  446.85   1
  -6  -6   2 1843.71  215.71   1
  -6  -6   2 2635.71  314.08   1
   6  -6  -3  257.22   48.74   1
   6   6  -3  755.45  157.98   1
  -6  -6   3  294.92   84.21   1
  -6  -6   3  227.95   49.53   1
  -6  -6   3  448.33   62.03   1
   6   6  -4  699.20  204.57   1
  -6  -6   4  473.58  108.58   1
  -6  -6   4  379.93   58.68   1
  -6  -6   4  573.51   78.33   1
   6  -6  -5   29.62   22.68   1
   6   6  -5   22.38   27.19   1
  -6  -6   5   11.18   17.60   1
  -6  -6   5    6.30   25.88   1
  -6  -6   6  889.90   70.93   1
   6  -6  -6  921.45  178.66   1
   6   6  -6  997.82  330.41   1
  -6  -6   6  679.22   96.04   1
   6  -6  -7 1008.39  197.00   1
   6   6  -7 1028.28  363.40   1
  -6  -6   7  559.17  100.18   1
  -6  -6   7 1143.20  138.04   1
   6   6  -8   49.46   28.91   1
  -6  -6   8   36.05   21.50   1
   6  -6  -8   84.04   43.90   1
  -6  -6   8   32.36   35.03   1
   6   6  -9 3544.74  495.11   1
  -6  -6   9 3504.44  494.26   1
   6  -6  -9 3479.96  691.86   1
   6  -6 -10 9377.56 1932.45   1
   6   6 -1010246.68 3592.92   1
  -6  -6  10 9890.98 3592.06   1
   6  -6 -11    5.61   45.45   1
   6   6 -11   14.18   43.03   1
  -6  -6  11    6.00   27.41   1
  -6  -6  12  833.12  119.77   1
   6  -6 -12  792.45  171.37   1
   6   6 -12  845.22  307.13   1
   6   6 -13   41.96   34.77   1
  -6  -6  13   40.95   24.88   1
   6  -6 -13   44.61   54.26   1
   6   6 -14 2206.68  232.93   1
  -6  -6  14 2040.75  229.08   1
   6  -6 -14  506.19  318.47   1
   6   6 -15   19.14   39.09   1
  -6  -6  15    5.54   25.94   1
   6  -6 -15  -25.45   74.47   1
  -6  -6  16    3.19   26.27   1
   6  -6 -16  -26.51   81.14   1
   6   6 -16   50.65   57.51   1
   6   6 -17   16.98   41.50   1
  -6  -6  17   -1.07   25.98   1
   6  -6 -17  -10.03   66.88   1
   6   6 -18  836.80  101.62   1
  -6  -6  18  826.64   93.73   1
   6   6 -19 1872.24  292.66   1
  -6  -6  19 2108.08  288.59   1
   6   6 -20  -21.64   55.36   1
  -6  -6  20   -1.74   36.97   1
   6   7  -1  545.15   82.77   1
  -6  -7   1  565.92   52.86   1
  -6  -7   1  529.64  114.98   1
   6   7  -2  960.20  124.74   1
  -6  -7   2  834.29   68.29   1
  -6  -7   2  780.33  172.16   1
   6   7  -3 1614.98  212.17   1
  -6  -7   3 1604.72  101.05   1
  -6  -7   3 1229.54  292.81   1
   6   7  -4  754.46  188.59   1
  -6  -7   4  385.43  104.31   1
  -6  -7   4  384.86   72.03   1
   6  -7  -5 1962.06  222.92   1
   6   7  -5 2109.13  282.30   1
  -6  -7   5 1818.35  392.48   1
  -6  -7   5 2054.17  275.57   1
   6   7  -6   52.58   28.23   1
  -6  -7   6   36.25   21.38   1
   6  -7  -6   49.57   38.11   1
   6   7  -7 1289.34  188.56   1
  -6  -7   7 1282.49  187.32   1
   6  -7  -7 1365.24  262.67   1
   6   7  -8  765.22  116.70   1
  -6  -7   8  774.00  115.01   1
   6  -7  -8  831.42  163.80   1
   6   7  -9 1934.24  288.50   1
  -6  -7   9 1974.28  287.44   1
   6  -7  -9 2160.36  403.88   1
   6  -7 -10 1800.26  359.93   1
   6   7 -10 1831.91  665.45   1
  -6  -7  10 1791.10  663.86   1
   6  -7 -11  256.14   61.28   1
   6   7 -11  440.14  146.64   1
  -6  -7  11  406.32  141.59   1
   6  -7 -12   10.30  637.25   1
   6   7 -12 5005.41 1192.04   1
  -6  -7  12 4525.06 1190.27   1
   6  -7 -13   28.14   58.62   1
   6   7 -13   90.85   59.96   1
  -6  -7  13   95.06   46.52   1
   6  -7 -14  -26.48   67.95   1
   6   7 -14  260.01   87.67   1
  -6  -7  14  256.55   75.33   1
   6  -7 -15    8.57   64.22   1
   6   7 -15  511.52  148.23   1
  -6  -7  15  512.86  140.15   1
  -6  -7  16  822.23   91.04   1
   6  -7 -16   32.46  140.72   1
   6   7 -16  822.78  226.89   1
   6   7 -17   26.69   42.39   1
  -6  -7  17   21.70   26.60   1
   6   7 -18  198.25   57.84   1
  -6  -7  18  195.55   45.68   1
   6   7 -19  354.27  156.24   1
  -6  -7  19  351.94  143.04   1
   6   8  -1  478.11   74.17   1
  -6  -8   1  410.18  104.34   1
  -6  -8   1  538.67   72.13   1
   6   8  -2  172.08   57.15   1
  -6  -8   2   58.97   43.09   1
  -6  -8   2   85.42   30.29   1
   6   8  -3  429.69  133.59   1
  -6  -8   3  254.46   75.52   1
  -6  -8   3  335.39   53.77   1
   6   8  -4  196.76   59.83   1
  -6  -8   4   59.05   43.00   1
  -6  -8   4   71.11   29.96   1
   6  -8  -5   14.82   23.44   1
   6   8  -5    4.46   26.88   1
  -6  -8   5    9.33   17.89   1
  -6  -8   5  -13.27   40.99   1
   6   8  -6   45.00   28.09   1
  -6  -8   6   45.65   19.94   1
   6  -8  -6   -1.47   32.12   1
  -6  -8   7  255.76   38.05   1
   6  -8  -7  124.80   51.76   1
   6   8  -7  229.74   87.77   1
   6  -8  -8   46.94  286.82   1
   6   8  -8 2119.57  536.66   1
  -6  -8   8 2272.55  535.37   1
   6  -8  -9   -4.04  111.94   1
   6   8  -9 1396.24  358.23   1
  -6  -8   9 1522.02  356.23   1
   6  -8 -10   -3.68   59.21   1
   6   8 -10  344.63   91.76   1
  -6  -8  10  288.46   82.93   1
   6  -8 -11  -17.85   52.05   1
   6   8 -11   91.12   54.46   1
  -6  -8  11  113.07   39.82   1
   6  -8 -12   -1.33   57.98   1
   6   8 -12   30.56   49.73   1
  -6  -8  12    9.66   35.23   1
   6  -8 -13    0.00   43.18   1
   6   8 -13   11.12   36.82   1
  -6  -8  13   18.00   25.27   1
   6   8 -14  386.47   57.68   1
  -6  -8  14  374.66   46.57   1
   6  -8 -14  -56.11   77.96   1
  -6  -8  15  461.64   72.85   1
   6   8 -15  379.92  177.51   1
   6   8 -16  638.97  218.23   1
  -6  -8  16  490.90  211.09   1
   6   8 -17  458.97  170.39   1
  -6  -8  17  375.58  161.86   1
  -6  -9   1 4630.41  570.93   1
   6   9  -1 5575.79 1925.69   1
  -6  -9   1 5518.70  727.81   1
   6   9  -2  476.00   69.56   1
  -6  -9   2  120.94   57.63   1
  -6  -9   2  474.59   43.92   1
  -6  -9   3 1037.61  145.22   1
   6   9  -3 1306.15  449.88   1
  -6  -9   3 1291.92  170.88   1
  -6  -9   4   49.80   38.33   1
  -6  -9   4   78.50   26.23   1
   6  -9  -4    0.00   40.02   1
   6  -9  -5   -1.30   35.65   1
   6   9  -5  123.99   51.13   1
  -6  -9   5  104.53   49.80   1
   6  -9  -6   10.72   66.95   1
   6   9  -6  449.75  122.99   1
  -6  -9   6  331.24   79.09   1
  -6  -9   6  441.95  119.12   1
   6   9  -7   -9.73   29.83   1
  -6  -9   7   17.51   22.07   1
   6  -9  -7  -10.98   35.55   1
   6  -9  -8  -22.03  138.29   1
   6   9  -8 1924.86  452.00   1
  -6  -9   8 1879.63  450.01   1
   6  -9  -9  -18.18   51.18   1
   6   9  -9   46.22   48.45   1
  -6  -9   9   14.49   30.12   1
   6  -9 -10   -6.70   59.47   1
   6   9 -10  236.51   72.81   1
  -6  -9  10  264.07   69.59   1
   6   9 -11 1601.49  159.14   1
  -6  -9  11 1647.01  155.49   1
   6  -9 -12    3.18  101.47   1
   6   9 -12  643.66  172.17   1
  -6  -9  12  652.09  166.09   1
   6   9 -13  541.53  212.63   1
  -6  -9  13  528.07  205.14   1
   6   9 -14   -6.07   51.44   1
  -6  -9  14   16.05   35.49   1
   6   9 -15 1336.51  198.66   1
  -6  -9  15 1319.33  193.47   1
   6  10  -1 2230.55  274.74   1
  -6 -10   1 2085.68  122.93   1
  -6 -10   1 1409.74  383.03   1
   6  10  -2  935.73  334.92   1
  -6 -10   2  602.12  185.64   1
  -6 -10   2 1116.37  129.20   1
  -6 -10   3   -9.04   37.58   1
   6  10  -3  159.50   49.02   1
  -6 -10   3    2.82   29.18   1
   6 -10  -4   -0.78   25.80   1
   6  10  -4   35.84   29.25   1
  -6 -10   4   19.35   19.50   1
   6 -10  -5   -2.11  100.17   1
   6  10  -5  737.15  193.65   1
  -6 -10   5  766.85  191.08   1
   6  10  -6  289.06   45.37   1
  -6 -10   6  338.66   40.45   1
   6 -10  -6  -16.79   52.97   1
   6 -10  -7   20.80   95.27   1
   6  10  -7  755.67  178.71   1
  -6 -10   7  660.49  174.38   1
   6  10  -8 1045.39  113.23   1
  -6 -10   8 1162.10  109.26   1
   6  10  -9   84.73   68.25   1
  -6 -10   9   69.91   56.62   1
   6  10 -10   40.55   63.03   1
  -6 -10  10   17.10   50.14   1
   6  10 -11  616.23  101.73   1
   6  10 -12  -16.34   72.78   1
  -6 -10  12   49.87   51.73   1
   6  11  -1  285.70  105.30   1
  -6 -11   1  200.99   42.04   1
   6  11  -2  121.11   36.45   1
  -6 -11   2   91.22   24.94   1
   6  11  -3   27.29   31.73   1
  -6 -11   3   -0.80   53.21   1
   6  11  -4  106.31   73.95   1
  -6 -11   4  177.50   78.36   1
   6  11  -5  -28.41   58.93   1
  -6 -11   5    0.82   54.11   1
  -5   0   1    2.56   20.40   1
  -5   0   1   -3.66   15.38   1
   5   0  -1   11.66   16.80   1
   5   0  -1  -11.34   16.92   1
  -5   0   216880.55 5627.59   1
  -5   0   213988.23 2125.48   1
   5   0  -215675.43 5627.49   1
   5   0  -215601.24 2125.46   1
  -5   0   3   -6.10   17.77   1
  -5   0   3    5.12   14.39   1
   5   0  -3   -4.66   19.05   1
   5   0  -3   14.70   15.39   1
  -5   0   4 2092.36  786.60   1
  -5   0   4 2055.74  294.84   1
   5   0  -4 2197.79  786.66   1
   5   0  -4 2243.27  295.01   1
  -5   0   5   17.53   19.23   1
  -5   0   5    0.84   12.06   1
   5   0  -5    6.41   16.00   1
   5   0  -5   -4.20   16.31   1
  -5   0   6  566.74  195.83   1
  -5   0   6  507.81  196.14   1
   5   0  -6  521.16  196.37   1
   5   0  -6  506.08   72.85   1
   5   0  -7   -2.48   11.40   1
  -5   0   7    2.44   19.24   1
  -5   0   7  -10.96   20.13   1
   5   0  -7   -3.89   22.69   1
  -5   0   810815.43 3718.97   1
  -5   0   8 9659.99 3719.10   1
   5   0  -8 9547.26  949.63   1
   5   0  -8 9957.31 3719.28   1
   5   0  -810687.07 1404.26   1
  -5   0   9  -13.25   19.03   1
   5   0  -9    6.55   23.06   1
  -5   0   9    5.85   18.70   1
   5   0  -9    5.32   15.97   1
   5   0  -9   -4.34   22.02   1
  -5   0  10  573.04  168.86   1
  -5   0  10  130.62  168.16   1
   5   0 -10  534.96   44.94   1
   5   0 -10  535.65  170.41   1
   5   0 -10  496.10   66.51   1
  -5   0  11   10.80   15.98   1
  -5   0  11   53.36   32.43   1
   5   0 -11   12.97   21.93   1
   5   0 -11    3.72   29.51   1
   5   0 -11    6.99   27.14   1
  -5   0  12   41.40   17.86   1
   5   0 -12   26.85   22.05   1
  -5   0  12   18.26   20.53   1
  -5   0  12   55.94   34.91   1
   5   0 -12    4.95   27.06   1
   5   0 -12   27.12   35.25   1
  -5   0  13   -1.74   23.62   1
  -5   0  13    0.00   25.84   1
  -5   0  13   27.61   34.80   1
   5   0 -13  -10.17   24.27   1
   5   0 -13   23.80   31.06   1
  -5   0  14 5904.22 1245.87   1
  -5   0  14 7381.84 2319.25   1
  -5   0  14 5630.24 2318.69   1
   5   0 -14 7139.01  595.53   1
   5   0 -14 6806.26 2320.03   1
   5   0 -14 5781.05  875.55   1
  -5   0  15    5.13   22.59   1
  -5   0  15   15.14   30.36   1
   5   0 -15   30.17   31.61   1
   5   0 -15   -1.64   30.21   1
  -5   0  16 1589.99  159.98   1
  -5   0  16  974.30  217.72   1
   5   0 -16 1598.07  114.26   1
   5   0 -16   97.85  403.40   1
  -5   0  17   -7.62   29.35   1
   5   0 -17   -6.65   42.40   1
   5   0 -17  -12.25   43.96   1
  -5   0  18 1612.42  234.61   1
   5   0 -18 1575.02  163.97   1
   5   0 -18 1735.94  607.79   1
  -5   0  19   24.93   46.24   1
   5   0 -19   -6.70   52.97   1
   5   0 -19   23.78   78.54   1
  -5   0  20 1368.00  480.23   1
   5   0 -20 1104.55  130.19   1
   5   0 -20 1443.98  484.22   1
  -5   0  21   -6.63   43.16   1
   5   0 -21   -4.78   42.75   1
   5   0 -21   41.98   91.15   1
   5   0 -22   23.35   46.20   1
  -5   0  22   17.31   71.00   1
   5   0 -22  176.15  103.49   1
   5   0 -23   -5.40   99.72   1
  -5   0  24   51.53  142.21   1
   5   0 -24  627.63  169.29   1
  -5   1   1  455.97  157.56   1
  -5   1   1  401.83   57.39   1
   5  -1  -1  391.80  157.08   1
   5  -1  -1  424.94   57.71   1
   5   1  -1  419.78  157.52   1
   5   1  -1  428.56   59.34   1
  -5  -1   1  463.05  158.08   1
  -5  -1   1  393.20   58.83   1
  -5  -1   222013.85 1180.38   1
  -5   1   228020.23 8915.94   1
  -5   1   224188.64 3369.07   1
   5  -1  -226095.73 8915.94   1
   5  -1  -224284.70 3368.90   1
   5   1  -226911.20 8916.18   1
   5   1  -222469.21 3369.33   1
  -5  -1   221966.41 8916.18   1
  -5   1   3 4274.89 1445.80   1
  -5   1   3 3761.46  543.67   1
   5  -1  -3 4506.43 1445.79   1
   5  -1  -3 3888.34  543.59   1
   5   1  -3 4442.16 1446.08   1
   5   1  -3 3863.91  544.29   1
  -5  -1   3 3695.61 1445.84   1
  -5  -1   3 3454.96  544.16   1
  -5   1   4  870.85  342.21   1
  -5   1   4  943.22  126.64   1
   5  -1  -4 1052.83  342.29   1
   5  -1  -4  946.84  126.74   1
   5   1  -4  791.15  342.56   1
   5   1  -4 1016.12  128.01   1
  -5  -1   4  888.97  342.57   1
  -5  -1   4  884.36  127.61   1
   5   1  -5 1749.82  257.07   1
  -5   1   5 1904.69  670.13   1
  -5   1   5 1860.04  670.53   1
   5  -1  -5 1927.90  670.63   1
   5  -1  -5 1793.92  250.67   1
   5   1  -5 1918.73  251.68   1
  -5  -1   5 1716.90  670.63   1
  -5  -1   5 1746.54  251.35   1
  -5   1   6   37.24   21.57   1
  -5   1   6   50.72   24.05   1
   5  -1  -6   32.05   24.97   1
   5  -1  -6   36.36   19.69   1
   5   1  -6   49.81   25.76   1
   5   1  -6   17.33   17.45   1
  -5  -1   6   36.13   23.54   1
  -5  -1   6   34.98   14.10   1
  -5  -1   7 1445.22  199.67   1
  -5   1   7 1418.67  519.12   1
  -5   1   7 1410.01  519.50   1
   5  -1  -7 1274.39  130.03   1
   5  -1  -7 1430.18  519.78   1
   5  -1  -7 1448.99  194.17   1
   5   1  -7 1344.05  519.59   1
   5   1  -7 1465.00  194.75   1
  -5  -1   7 1444.45  519.21   1
  -5  -1   8  901.55  122.48   1
  -5   1   8  852.06  316.70   1
  -5   1   8  943.55  317.20   1
   5  -1  -8  823.87   79.34   1
   5  -1  -8  868.27  317.62   1
   5  -1  -8  797.60  118.26   1
   5   1  -8  833.70  317.57   1
   5   1  -8  841.74  119.09   1
  -5  -1   8  876.60  316.83   1
  -5   1   9   62.36   25.39   1
  -5   1   9   40.27   28.57   1
   5  -1  -9   33.14   14.92   1
   5  -1  -9   36.20   31.91   1
   5  -1  -9   43.38   24.62   1
   5   1  -9   51.10   34.98   1
   5   1  -9   40.29   21.56   1
  -5  -1   9   40.34   26.56   1
  -5  -1   9   20.86   26.67   1
  -5  -1  10  537.51   67.95   1
  -5   1  10  515.25  172.25   1
  -5   1  10  172.44  171.82   1
   5  -1 -10  524.48   46.20   1
   5  -1 -10  533.57  174.07   1
   5  -1 -10  472.42   66.72   1
   5   1 -10  567.67  174.93   1
   5   1 -10  419.63   65.92   1
  -5  -1  10  460.34   90.36   1
  -5  -1  10  456.57  172.42   1
  -5   1  11   49.00   24.52   1
  -5   1  11   37.54   31.43   1
   5  -1 -11   43.23   21.13   1
   5  -1 -11   37.70   27.19   1
   5  -1 -11   11.24   26.44   1
   5   1 -11   23.65   20.73   1
   5   1 -11   25.99   29.96   1
   5   1 -11    5.05   23.53   1
  -5  -1  11   19.61   17.64   1
  -5  -1  11    6.85   24.53   1
  -5  -1  11   13.77   24.14   1
  -5   1  12  662.77  213.22   1
  -5   1  12  630.86  214.27   1
   5  -1 -12  597.88   59.78   1
   5  -1 -12  550.60  215.00   1
   5  -1 -12  602.14   82.94   1
   5   1 -12  586.90   58.85   1
   5   1 -12  511.06  214.21   1
   5   1 -12  515.55   83.53   1
  -5  -1  12  452.97  112.90   1
  -5  -1  12  599.77  213.12   1
  -5  -1  12  586.53  214.40   1
  -5   1  13    3.29   26.36   1
  -5   1  13   20.21   33.56   1
   5  -1 -13   34.23   31.80   1
   5  -1 -13   34.59   35.25   1
   5  -1 -13  -11.00   31.20   1
   5   1 -13    5.02   29.24   1
   5   1 -13   42.44   36.61   1
   5   1 -13    8.03   32.17   1
  -5  -1  13    6.67   20.79   1
  -5  -1  13    6.21   25.41   1
  -5  -1  13   -1.90   27.11   1
   5  -1 -14  119.85   30.79   1
  -5  -1  14  142.55   27.66   1
  -5   1  14  136.56   59.54   1
  -5   1  14  101.96   61.76   1
   5  -1 -14  189.59   37.67   1
   5  -1 -14  109.74   74.31   1
   5   1 -14  148.72   35.21   1
   5   1 -14  165.24   63.63   1
   5   1 -14  102.07   32.09   1
  -5  -1  14   76.58   36.45   1
  -5  -1  14  113.45   59.84   1
  -5   1  15 5730.50  852.56   1
  -5   1  15 7791.86 2219.94   1
   5  -1 -15 7555.05  572.16   1
   5  -1 -15  105.51 2217.91   1
   5  -1 -15 5641.54  838.07   1
   5   1 -15 7457.76  571.86   1
   5   1 -15 6804.01 2220.14   1
  -5  -1  15 4956.90 1191.92   1
  -5  -1  15 8117.47 2219.40   1
   5  -1 -16  479.85   83.13   1
   5   1 -16  378.15   64.45   1
  -5  -1  16  312.65   60.40   1
  -5   1  16  411.64  152.28   1
   5  -1 -16  354.24  159.55   1
   5   1 -16  408.60   56.20   1
  -5  -1  17  649.19  102.87   1
  -5   1  17  755.71  260.09   1
   5  -1 -17  730.32   81.94   1
   5  -1 -17  692.91  264.30   1
   5   1 -17  679.03   81.15   1
   5   1 -17  623.88  262.80   1
  -5   1  18    8.74   38.68   1
  -5  -1  18   13.13   29.23   1
   5  -1 -18   31.24   46.37   1
   5  -1 -18   93.95   75.81   1
   5   1 -18   13.90   49.08   1
   5   1 -18   -6.64   62.16   1
  -5  -1  19   78.60   34.01   1
  -5   1  19   95.45   67.28   1
   5  -1 -19   57.85   47.36   1
   5  -1 -19  167.33   89.14   1
   5   1 -19   65.94   54.61   1
   5   1 -19   -3.09   69.59   1
  -5   1  20 2150.44  260.35   1
   5   1 -20 2205.78  262.81   1
   5  -1 -20 1022.40  175.58   1
   5  -1 -20 2434.18  665.92   1
   5   1 -20 1032.04  173.10   1
  -5  -1  20 2192.85  660.40   1
  -5   1  21   23.90   76.93   1
   5  -1 -21   17.82   53.70   1
   5  -1 -21  299.88  107.77   1
   5   1 -21   38.33   43.90   1
  -5  -1  21  248.66   70.74   1
  -5   1  22   -3.61  192.74   1
   5  -1 -22    9.29   59.53   1
   5   1 -22    4.11   61.43   1
  -5  -1  22  619.27  196.01   1
   5   1 -23  367.56   75.95   1
  -5   1  23  -42.69   77.57   1
   5  -1 -23  -17.45   49.93   1
   5  -1 -23  257.51   76.92   1
   5   1 -23  -16.44   49.69   1
  -5  -1  23   22.24   73.89   1
   5   1 -24   31.94  104.29   1
  -5  -1  24   66.77   71.12   1
  -5   2   1 1191.75  384.73   1
  -5   2   1  971.26  142.49   1
   5  -2  -1 1109.42   96.43   1
   5  -2  -1  934.45  384.18   1
   5  -2  -1 1060.58  142.87   1
   5   2  -1 1007.72  384.83   1
   5   2  -1 1004.42  143.99   1
  -5  -2   1 1058.39  385.08   1
  -5  -2   1 1092.96  144.03   1
  -5   2   2 1060.17  332.74   1
  -5   2   2  821.54  122.48   1
   5  -2  -2  952.95   83.45   1
   5  -2  -2  730.04  332.43   1
   5  -2  -2  942.75  122.85   1
   5   2  -2  912.39  333.21   1
   5   2  -2  932.39  124.72   1
  -5  -2   2  824.62  333.18   1
  -5  -2   2  939.47  124.69   1
   5   2  -313824.56 2058.25   1
   5   2  -313950.92  725.37   1
  -5   2   316129.91 5364.76   1
  -5   2   314860.64 2025.69   1
   5  -2  -312868.22 2883.05   1
   5  -2  -315252.45 1371.62   1
   5  -2  -315363.04 5364.65   1
   5  -2  -315685.75 2025.38   1
  -5  -2   315180.28 5365.23   1
  -5  -2   314335.76 2026.81   1
  -5  -2   4 1286.58  185.82   1
  -5  -2   4 1368.66   89.74   1
  -5   2   4 1342.43  482.65   1
  -5   2   4 1310.58  483.07   1
   5  -2  -4 1215.83  257.20   1
   5  -2  -4 1332.94  121.53   1
   5  -2  -4 1383.45  483.22   1
   5  -2  -4 1339.83  179.66   1
   5   2  -4 1279.21  483.76   1
   5   2  -4 1292.73  181.21   1
  -5   2   5  223.64   82.28   1
  -5   2   5  237.14   82.84   1
   5  -2  -5  202.99   42.91   1
   5  -2  -5  244.88   83.56   1
   5  -2  -5  235.16   30.98   1
   5   2  -5  204.94   84.01   1
   5   2  -5  193.75   34.06   1
  -5  -2   5  204.14   83.80   1
  -5  -2   5  207.83   32.71   1
  -5   2   6 4804.54 1764.15   1
  -5   2   6 4781.67 1764.17   1
   5  -2  -6 4629.74  946.37   1
   5  -2  -6 4880.68  664.06   1
   5   2  -6 5007.53 1764.68   1
   5   2  -6 4803.52  665.28   1
  -5  -2   6 4874.93 1764.74   1
  -5  -2   6 4788.00  665.17   1
  -5   2   7  828.21  296.46   1
  -5   2   7  836.84  296.76   1
   5  -2  -7  802.48  157.43   1
   5  -2  -7  774.48  297.20   1
   5  -2  -7  822.21  110.66   1
   5   2  -7  761.30  297.22   1
   5   2  -7  767.08  111.35   1
  -5  -2   7  828.48  297.31   1
   5   2  -8 4089.55  231.78   1
  -5  -2   8 3873.90  594.33   1
  -5   2   8 4784.87 1549.05   1
  -5   2   8 4067.47 1548.77   1
   5  -2  -8 4654.11 1549.87   1
   5   2  -8 4402.38 1549.34   1
  -5  -2   8 3916.64  830.19   1
  -5  -2   8 4267.08 1548.77   1
   5   2  -9    9.96   16.12   1
  -5  -2   9   15.21   15.02   1
  -5   2   9   15.96   23.56   1
  -5   2   9   11.01   26.87   1
   5  -2  -9   10.56   34.96   1
   5  -2  -9    6.22   17.85   1
   5   2  -9   -0.10   28.56   1
  -5  -2   9   16.95   16.30   1
  -5  -2   9   12.59   22.29   1
   5   2 -10 2250.69  142.64   1
  -5   2  10 2617.83  870.08   1
  -5   2  10 2388.76  869.77   1
   5  -2 -10 2476.15  222.56   1
   5  -2 -10 2648.53  870.97   1
   5  -2 -10 2303.21  326.57   1
   5   2 -10 2607.10  870.54   1
  -5  -2  10 2262.67  465.60   1
  -5  -2  10 2345.66  869.69   1
  -5  -2  10 2046.10  869.71   1
  -5   2  11   71.94   31.09   1
  -5   2  11   46.74   32.68   1
   5  -2 -11   39.54   20.52   1
   5  -2 -11   48.94   46.44   1
   5  -2 -11   55.06   29.69   1
   5   2 -11   68.24   41.77   1
   5   2 -11   16.29   24.05   1
  -5  -2  11   44.88   19.53   1
  -5  -2  11   45.27   29.17   1
  -5  -2  11   -3.17   28.64   1
  -5  -2  12  736.27  110.99   1
  -5   2  12  935.72  287.02   1
  -5   2  12  830.00  286.59   1
   5  -2 -12  998.91   80.02   1
   5  -2 -12   47.69  287.74   1
   5  -2 -12  785.67  108.88   1
   5   2 -12  812.43  287.47   1
   5   2 -12  756.79  108.90   1
  -5  -2  12  699.29  152.52   1
  -5  -2  12  963.58  286.32   1
  -5   2  13 4413.21 1409.73   1
  -5   2  13 3724.51 1408.80   1
   5  -2 -13 4294.29  363.49   1
   5  -2 -13 4498.06 1410.65   1
   5  -2 -13 3780.01  531.48   1
   5   2 -13 3982.03 1409.90   1
   5   2 -13 3381.17  531.90   1
  -5  -2  13 3447.42  756.28   1
  -5  -2  13 4364.39 1409.13   1
  -5  -2  13 3265.03 1408.81   1
  -5   2  14 6226.82 1838.23   1
  -5   2  14 4423.01 1837.10   1
   5  -2 -14 5985.30  474.21   1
   5  -2 -14 5503.77 1838.75   1
   5  -2 -14 4325.40  693.19   1
   5   2 -14 5105.61 1838.12   1
  -5  -2  14 4206.28  986.69   1
  -5  -2  14 5288.59 1837.31   1
  -5   2  15    2.81   43.74   1
  -5   2  15   -1.06   40.26   1
   5  -2 -15    8.49   36.04   1
   5  -2 -15   -2.28   54.28   1
   5  -2 -15   12.96   35.09   1
   5   2 -15   35.18   41.52   1
  -5  -2  15    9.83   27.52   1
  -5  -2  15   11.84   29.18   1
   5   2 -16 2619.22  400.74   1
  -5  -2  16 2657.81  398.92   1
  -5   2  16 2837.84 1037.23   1
   5  -2 -16 3079.54  270.92   1
   5  -2 -16 2777.73 1038.00   1
   5   2 -16 2936.00  270.25   1
  -5   2  17   -2.51   35.07   1
   5   2 -17   12.70   41.00   1
  -5  -2  17   15.45   26.45   1
   5  -2 -17  -19.80   42.47   1
   5  -2 -17   16.93   57.69   1
   5   2 -17  -12.84   58.74   1
  -5   2  18  551.29  212.48   1
   5  -2 -18  507.38   73.87   1
   5  -2 -18  625.03  214.99   1
   5   2 -18  521.67   74.28   1
   5   2 -18  522.23  214.57   1
  -5  -2  18  573.21  208.99   1
  -5   2  19  130.48   73.71   1
   5  -2 -19  114.29   53.04   1
   5  -2 -19  195.32   95.77   1
   5   2 -19  112.75   55.80   1
   5   2 -19    7.69   75.57   1
  -5  -2  19   82.19   60.47   1
   5  -2 -20   71.87   41.15   1
  -5  -2  20   88.32   33.67   1
  -5   2  20   11.44   63.17   1
   5  -2 -20  -12.80   53.88   1
   5   2 -20  -15.56   26.67   1
   5   2 -20   88.18   68.51   1
  -5   2  21   25.82   75.07   1
   5  -2 -21    8.30   88.89   1
   5  -2 -21  822.62  183.68   1
   5   2 -21  -18.18   54.43   1
   5  -2 -22   22.04   79.23   1
  -5   2  22   74.05  127.49   1
   5  -2 -22  408.55  136.82   1
   5   2 -22  -29.68   47.73   1
   5   2 -22  746.91  153.46   1
  -5  -2  22  764.45  134.61   1
   5   2 -23   18.36   94.81   1
  -5  -2  23  110.13   71.01   1
   5   2 -24   36.09   58.20   1
  -5  -2  24    2.46   42.18   1
   5   3  -1   76.87   20.86   1
  -5  -3   1   53.89   19.07   1
  -5   3   1   74.26   10.66   1
   5  -3  -1   89.02   18.96   1
   5  -3  -1   61.50   32.40   1
   5  -3  -1   61.11   33.97   1
   5   3  -1   47.79   34.26   1
  -5  -3   1   69.78   18.78   1
  -5  -3   1   75.42   20.50   1
   5   3  -2  154.79   28.46   1
  -5  -3   2  174.66   27.17   1
  -5   3   2  167.04   21.53   1
   5  -3  -2  180.69   23.04   1
   5  -3  -2  140.44   64.17   1
   5   3  -2  184.84   29.50   1
  -5  -3   2  135.95   17.07   1
  -5  -3   2  162.26   66.79   1
  -5  -3   3 1469.49  208.84   1
  -5   3   3 1404.99  541.46   1
  -5   3   3 1525.43  541.90   1
   5  -3  -3 1574.03  138.38   1
   5  -3  -3 1440.47  541.82   1
   5   3  -3 1555.68  542.95   1
   5   3  -3 1325.08  203.48   1
  -5  -3   3 1459.14  136.19   1
  -5  -3   3 1549.18  203.85   1
   5   3  -4  497.13   48.38   1
  -5  -3   4  445.98   70.99   1
  -5   3   4  453.27  179.94   1
   5  -3  -4  506.68   95.69   1
   5   3  -4  488.50  182.19   1
  -5  -3   4  459.47   94.47   1
  -5  -3   4  484.66   44.27   1
  -5  -3   4  528.16   68.55   1
   5   3  -5  203.72   35.91   1
   5   3  -5  244.65   32.35   1
  -5  -3   5  212.95   35.62   1
  -5  -3   5  245.58   31.04   1
  -5   3   5  209.92   85.36   1
   5  -3  -5  234.59   46.41   1
  -5  -3   5  213.42   22.34   1
  -5   3   6    8.55   15.21   1
  -5   3   6   13.40   13.71   1
   5  -3  -6   22.37   20.11   1
   5  -3  -6   16.75   19.75   1
   5  -3  -6   16.48   11.78   1
   5   3  -6   -5.49   22.84   1
   5   3  -6   26.05   20.36   1
  -5  -3   6   18.65   21.85   1
  -5  -3   6   11.21   16.00   1
  -5  -3   7 2043.43  126.32   1
  -5   3   7 1977.93  749.96   1
  -5   3   7 1982.86  749.53   1
   5  -3  -7 1974.21  401.77   1
   5  -3  -7 2256.84  750.31   1
   5   3  -7 2130.37  750.67   1
   5   3  -7 1998.99  282.29   1
  -5  -3   7 2044.99  750.62   1
  -5   3   8 5618.80 2154.40   1
  -5   3   8 5520.58 2153.95   1
   5  -3  -8 6291.26 1157.32   1
   5  -3  -8 5983.09 2154.65   1
   5  -3  -8 6090.60  811.30   1
   5   3  -8 5885.55 2154.85   1
   5   3  -8 5535.79  813.00   1
  -5  -3   8 5765.04 1156.55   1
  -5  -3   8 6017.43 2154.39   1
  -5  -3   8 6165.42 2154.86   1
   5   3  -9  555.72   86.28   1
  -5  -3   9  621.51   85.78   1
  -5   3   9  622.90  218.73   1
  -5   3   9  503.48  217.60   1
   5  -3  -9  672.84  118.16   1
   5  -3  -9  616.16  219.58   1
   5  -3  -9  596.68   80.75   1
   5   3  -9  547.41   83.70   1
  -5  -3   9  593.05  117.63   1
  -5  -3   9  565.73  219.07   1
   5   3 -10  155.66   29.09   1
  -5  -3  10  133.62   29.39   1
  -5  -3  10  147.16   29.76   1
  -5   3  10  178.34   70.05   1
  -5   3  10  149.63   67.82   1
   5  -3 -10  207.37   43.05   1
   5  -3 -10  186.63   72.27   1
   5   3 -10  202.91   72.40   1
  -5  -3  10  151.32   38.26   1
  -5   3  11 4664.49 1485.99   1
   5  -3 -11 4197.25  798.30   1
   5  -3 -11 4301.64 1486.04   1
   5  -3 -11 4026.50  559.50   1
   5   3 -11 4218.09 1486.14   1
   5   3 -11 3473.99  560.14   1
  -5  -3  11 3998.17  797.57   1
  -5  -3  11 4107.55 1485.55   1
  -5  -3  11 3982.86 1485.65   1
   5   3 -12  101.46   34.29   1
  -5  -3  12  139.61   25.54   1
  -5   3  12  148.94   54.42   1
  -5   3  12  120.20   56.14   1
   5  -3 -12  132.84   40.71   1
   5  -3 -12   92.27   61.02   1
   5  -3 -12  108.52   28.45   1
   5   3 -12  111.68   37.00   1
  -5  -3  12  128.17   34.60   1
  -5  -3  12   60.37   52.95   1
  -5   3  13   19.16   34.52   1
  -5   3  13   -7.56   31.81   1
   5  -3 -13   -2.55   29.13   1
   5  -3 -13   15.86   38.87   1
   5  -3 -13   24.13   29.07   1
   5   3 -13   44.23   35.01   1
  -5  -3  13   13.19   34.82   1
  -5  -3  13   -4.96   27.85   1
  -5   3  14  313.28  111.85   1
  -5   3  14  221.02  107.85   1
   5  -3 -14  290.38   41.10   1
   5  -3 -14  322.31  111.12   1
   5  -3 -14  194.74   47.33   1
   5   3 -14  315.44  112.47   1
  -5  -3  14  202.99   65.54   1
  -5  -3  14  343.24  107.25   1
  -5   3  15 7125.92 2257.25   1
  -5   3  15 4441.73 2255.58   1
   5  -3 -15 7006.93  582.21   1
   5  -3 -15 6678.53 2257.07   1
   5  -3 -15 4844.33  851.60   1
   5   3 -15 7093.24 2257.52   1
  -5  -3  15 7142.67 2256.26   1
   5   3 -16 3820.61  530.44   1
  -5  -3  16 3583.48  528.59   1
  -5   3  16 3920.39 1375.33   1
   5  -3 -16 3953.50  357.80   1
   5  -3 -16 3523.71 1375.78   1
  -5   3  17 3522.02 1299.49   1
   5  -3 -17 3729.99  339.93   1
   5  -3 -17 3060.73 1299.45   1
   5   3 -17 3815.31 1300.53   1
  -5  -3  17 3613.32 1298.43   1
  -5   3  18 1186.81  487.17   1
   5  -3 -18 1542.42  141.08   1
   5  -3 -18 1099.36  487.85   1
   5   3 -18 1433.50  489.00   1
  -5  -3  18 1330.35  485.39   1
   5  -3 -19  357.70   88.10   1
  -5   3  19  346.02  148.08   1
   5   3 -19  415.50  155.96   1
  -5  -3  19  381.91  147.30   1
  -5   3  20    9.31   45.10   1
   5  -3 -20  -18.01   61.09   1
   5  -3 -20   53.83   45.01   1
   5   3 -20  -14.87   65.42   1
  -5  -3  20   12.87   44.05   1
   5   3 -21   20.29   47.24   1
  -5  -3  21   19.00   31.62   1
   5  -3 -21  -33.70   63.94   1
   5  -3 -21   14.47   69.15   1
   5   3 -22 1929.40  169.10   1
  -5   3  22   38.92  395.45   1
   5  -3 -22 1420.43  172.01   1
  -5  -3  22 1956.96  399.99   1
   5   3 -23  -20.07   62.92   1
  -5  -3  23   18.31   50.78   1
   5   3 -24  168.00  122.14   1
  -5  -3  24  277.58  108.14   1
   5  -4  -1 1269.45  112.98   1
   5   4  -1 1205.39  435.08   1
   5   4  -1 1229.56  163.82   1
  -5  -4   1 1139.24  232.21   1
  -5  -4   1 1077.88  435.13   1
  -5  -4   1 1167.73  163.43   1
   5   4  -2 1510.07  213.34   1
   5  -4  -2 1512.48  142.73   1
   5   4  -2 1566.46  208.54   1
  -5  -4   2 1512.99  295.82   1
  -5  -4   2 1424.15  554.32   1
  -5  -4   2 1506.65  208.34   1
   5   4  -3 1051.01  148.69   1
  -5  -4   3 1022.47   76.58   1
   5   4  -3  989.61  144.53   1
  -5  -4   3 1080.57  204.79   1
  -5  -4   3 1024.89   97.94   1
  -5  -4   3 1089.27  384.82   1
  -5  -4   4   11.77   14.05   1
   5   4  -4   17.77   22.10   1
   5   4  -4   12.13   21.56   1
  -5  -4   4    9.61   23.17   1
   5   4  -5  111.29   23.09   1
  -5  -4   5   67.10   19.72   1
   5  -4  -5   96.59   25.03   1
   5   4  -5   98.41   41.93   1
  -5  -4   5   74.10   20.03   1
  -5  -4   5   75.36   21.81   1
   5  -4  -6  436.10   81.66   1
   5   4  -6  335.33  150.98   1
   5   4  -6  388.55   58.74   1
  -5  -4   6  459.89   42.81   1
  -5  -4   6  350.47  150.95   1
  -5  -4   6  434.91   57.16   1
   5   4  -7  737.11  112.88   1
   5  -4  -7  829.51  156.43   1
   5   4  -7  732.42  109.64   1
  -5  -4   7  871.26   76.88   1
  -5  -4   7  777.72  290.45   1
  -5  -4   7  782.04  108.92   1
   5   4  -8 8897.98 1365.16   1
  -5  -4   8 9936.02 1365.37   1
   5  -4  -810042.66 1912.26   1
   5   4  -8 9441.36 1343.70   1
  -5  -4   8 9862.51  910.56   1
  -5  -4   810195.91 3557.63   1
   5   4  -9 3948.69  544.49   1
  -5  -4   9 4138.18  544.28   1
   5  -4  -9 4402.56  761.28   1
   5   4  -9 3403.88  534.04   1
  -5  -4   9 4010.36  363.58   1
  -5  -4   9 3452.50 1416.37   1
   5   4 -10  214.80   37.06   1
  -5  -4  10  198.32   33.40   1
  -5   4  10  161.11   74.92   1
  -5   4  10  165.03   74.68   1
   5  -4 -10  254.64   49.18   1
   5  -4 -10  187.32   30.29   1
   5  -4 -10  159.07   28.87   1
   5   4 -10  196.82   36.48   1
  -5  -4  10  226.94   39.35   1
  -5  -4  10  164.76   76.54   1
  -5   4  11 1447.53  491.55   1
  -5   4  11 1037.06  490.95   1
   5  -4 -11 1571.02  265.87   1
   5  -4 -11 1249.37  183.73   1
   5  -4 -11 1079.66  183.08   1
   5   4 -11 1550.64  493.40   1
  -5  -4  11 1521.02  492.16   1
  -5   4  12  387.14  194.11   1
   5  -4 -12  727.84  110.52   1
   5  -4 -12  507.21   75.72   1
   5  -4 -12  439.67   72.82   1
   5   4 -12  524.10  198.22   1
  -5  -4  12  508.49  109.45   1
  -5  -4  12  583.63  195.16   1
   5   4 -13 1325.81  170.09   1
  -5  -4  13 1284.12  167.65   1
  -5   4  13 1263.02  431.55   1
  -5   4  13  904.26  430.69   1
   5  -4 -13 1413.87  235.04   1
   5  -4 -13 1188.28  162.51   1
   5  -4 -13  968.26  162.48   1
  -5  -4  13 1149.91  234.34   1
  -5   4  14 3303.59 1057.99   1
  -5   4  14 2090.67 1056.57   1
   5  -4 -14 3323.40  570.45   1
   5  -4 -14 2804.33  398.73   1
   5  -4 -14 2336.53  398.67   1
   5   4 -14 3572.85 1059.34   1
  -5  -4  14 3234.16 1057.50   1
  -5   4  15 1817.02  681.55   1
   5  -4 -15 1632.90  259.66   1
   5   4 -15 2042.25  682.93   1
  -5  -4  15 1927.30  680.98   1
   5   4 -16    4.75   35.88   1
  -5  -4  16   -6.71   24.56   1
  -5   4  16    3.56   44.56   1
   5  -4 -16  -17.27   38.61   1
   5  -4 -16   37.38   44.90   1
   5   4 -17  748.01  105.98   1
  -5  -4  17  677.48  100.03   1
  -5   4  17  700.49  256.17   1
   5  -4 -17  709.63   83.06   1
   5  -4 -17  533.00  105.68   1
   5  -4 -18   28.01   55.07   1
  -5  -4  18    0.00   26.77   1
  -5   4  18  -20.54   66.56   1
   5  -4 -18   46.20   57.49   1
   5   4 -18   21.32   62.96   1
   5   4 -19  643.55   81.11   1
  -5  -4  19  603.21   71.49   1
  -5   4  19  439.57  173.36   1
   5  -4 -19  413.83   90.10   1
   5  -4 -20   14.13   75.48   1
   5   4 -20  283.87   56.35   1
  -5  -4  20  309.06   43.96   1
  -5   4  20   34.44   86.02   1
   5  -4 -20  254.27   71.92   1
   5   4 -21  403.91   66.47   1
  -5  -4  21  617.56   59.47   1
  -5   4  21   18.80  115.70   1
   5  -4 -21   56.21   71.54   1
   5  -4 -21  270.80   78.31   1
   5  -4 -22   16.11   60.42   1
   5   4 -22   22.07   69.47   1
   5   4 -23   35.98   75.46   1
  -5  -4  23  124.67   75.72   1
   5  -5  -1 1155.15  121.71   1
   5   5  -1 1037.99  392.22   1
   5   5  -1  966.51  147.81   1
  -5  -5   1 1148.97  209.69   1
  -5  -5   1  966.19  392.39   1
  -5  -5   1 1097.33  147.91   1
   5   5  -2  165.49   29.14   1
   5   5  -2  136.36   28.77   1
  -5  -5   2  154.98   27.29   1
   5  -5  -2  148.90   26.00   1
  -5  -5   2  177.09   36.32   1
   5   5  -3  837.94   99.92   1
  -5  -5   3  907.67  140.01   1
  -5  -5   3  757.05   69.50   1
  -5  -5   3  712.39  261.57   1
  -5  -5   3  831.50   99.47   1
   5   5  -4  750.89   71.06   1
  -5  -5   4  786.38  129.19   1
   5   5  -4  941.30  334.53   1
  -5  -5   4  928.84   87.96   1
  -5  -5   4 1066.79  126.23   1
   5  -5  -5 5651.96  584.54   1
   5   5  -5 5899.36 1987.06   1
   5   5  -5 4705.36  749.58   1
  -5  -5   5 5479.93  508.89   1
  -5  -5   5 4892.98 1986.87   1
  -5  -5   5 5917.02  750.08   1
   5  -5  -6 3014.21  530.96   1
   5   5  -6 2652.84  988.48   1
   5   5  -6 2448.41  372.52   1
  -5  -5   6 2567.89  253.63   1
  -5  -5   6 2753.14  988.74   1
  -5  -5   6 2698.78  372.33   1
  -5  -5   7  103.48   22.04   1
   5  -5  -7  133.47   33.27   1
   5   5  -7   63.88   47.65   1
   5   5  -7  113.82   27.62   1
  -5  -5   7  133.21   32.73   1
  -5  -5   7   52.79   48.15   1
   5   5  -8  900.14  125.39   1
  -5  -5   8 1002.14  125.29   1
   5  -5  -8  998.09  174.50   1
   5   5  -8  684.23  120.28   1
  -5  -5   8  903.45   88.43   1
  -5  -5   8  704.92  321.61   1
   5  -5  -9  743.88  154.00   1
   5   5  -9  721.91  284.76   1
  -5  -5   9  780.85   81.14   1
  -5  -5   9  808.84  283.86   1
   5  -5 -10 2828.47  561.17   1
   5   5 -10 3024.24 1044.34   1
  -5  -5  10 2454.73  269.23   1
  -5  -5  10 2988.73 1043.37   1
   5   5 -11    9.75   27.58   1
  -5  -5  11   24.71   18.44   1
   5  -5 -11   68.55   37.09   1
  -5  -5  11   30.98   35.27   1
   5  -5 -12 1212.21  230.90   1
   5   5 -12 1262.23  426.21   1
  -5  -5  12  793.61  116.28   1
  -5  -5  12 1227.78  424.65   1
   5   5 -13 3362.60  349.75   1
  -5  -5  13 3522.06  348.25   1
  -5   5  13 2353.63  897.90   1
  -5   5  13 1757.42  897.30   1
   5  -5 -13 3577.93  486.76   1
   5  -5 -13 2063.17  336.53   1
   5  -5 -13 1245.97  335.95   1
  -5   5  14  859.29  271.35   1
  -5   5  14  -20.19  268.34   1
   5  -5 -14 1090.64  153.91   1
   5  -5 -14  201.01  101.48   1
   5   5 -14 1334.90  276.55   1
  -5  -5  14 1161.29  272.27   1
   5  -5 -15 1730.66  178.92   1
  -5   5  15 1153.72  548.68   1
   5  -5 -15 1042.10  207.72   1
   5   5 -15 1761.19  551.22   1
  -5  -5  15 1842.58  549.09   1
  -5   5  16  310.64  163.06   1
   5  -5 -16  498.31  106.56   1
   5  -5 -16  337.03   69.26   1
   5   5 -16  476.31  165.48   1
  -5  -5  16  466.08  159.60   1
  -5   5  17  378.35  181.68   1
   5  -5 -17  599.11   74.05   1
   5  -5 -17  294.43   85.31   1
   5   5 -17  511.58  185.13   1
  -5  -5  17  592.92  179.37   1
   5  -5 -18   -5.05   65.08   1
   5  -5 -18  304.08   89.43   1
   5   5 -18  681.51  173.96   1
  -5  -5  18  674.25  165.63   1
   5  -5 -19  -10.84   87.49   1
   5  -5 -19  322.20   94.47   1
   5   5 -19  677.97  173.98   1
  -5  -5  19  649.59  165.02   1
   5  -5 -20   44.19   74.58   1
   5   5 -20   90.18   70.02   1
  -5  -5  20   18.95   46.82   1
   5  -5 -21    2.29   78.88   1
   5   5 -21  -24.91   68.94   1
  -5  -5  21   52.01   45.89   1
  -5  -5  22  684.54   95.81   1
   5   5 -22  423.70  224.76   1
  -5  -6   1  842.60   64.57   1
   5  -6  -1  880.82   81.60   1
   5   6  -1  854.77  286.98   1
   5   6  -1  537.43  108.70   1
  -5  -6   1  886.27  154.38   1
  -5  -6   1  613.35  287.27   1
   5  -6  -2  240.85   62.57   1
   5   6  -2  344.41  117.50   1
  -5  -6   2  307.40   64.38   1
  -5  -6   2  293.96   46.98   1
   5   6  -3 3234.70  376.44   1
  -5  -6   3 1803.45  375.19   1
  -5  -6   3 3008.29  156.81   1
   5   6  -3 1924.43  367.00   1
  -5  -6   3 3230.20  252.94   1
   5   6  -4 1470.47  441.23   1
  -5  -6   4 1069.67  116.47   1
  -5  -6   4 1071.13  165.69   1
   5   6  -5   14.25   17.95   1
  -5  -6   5   35.49   16.67   1
  -5  -6   5   27.57   28.58   1
   5  -6  -6 4976.42  931.87   1
   5   6  -6 4575.64 1733.49   1
  -5  -6   6 4106.91  445.11   1
  -5  -6   6 5032.21  654.38   1
  -5  -6   7  816.27   64.89   1
   5  -6  -7  804.76  157.94   1
   5   6  -7  789.78  292.34   1
  -5  -6   7  697.65   81.60   1
   5  -6  -8   19.83   33.88   1
   5   6  -8    5.55   37.30   1
  -5  -6   8    3.27   40.87   1
  -5  -6   8    8.58   28.08   1
   5  -6  -9 1647.36  285.98   1
   5   6  -9 1375.98  529.21   1
  -5  -6   9 1097.91  141.95   1
  -5  -6   9 1492.37  528.14   1
   5  -6 -10 2862.47  572.44   1
   5   6 -10 3251.97 1064.77   1
  -5  -6  10 2206.70  277.00   1
  -5  -6  10 3116.28 1063.64   1
   5   6 -11 1202.59  173.89   1
  -5  -6  11 1187.98  172.34   1
   5  -6 -11 1229.02  241.73   1
   5  -6 -12 1913.49  358.93   1
   5   6 -12 1698.35  664.28   1
  -5  -6  12 1789.85  663.12   1
   5  -6 -13  357.98   88.33   1
   5   6 -13  375.63  149.82   1
  -5  -6  13  390.29  144.79   1
   5  -6 -14  395.22   91.10   1
   5   6 -14  398.09  153.70   1
  -5  -6  14  356.88  147.19   1
   5  -6 -15  326.83   58.96   1
   5   6 -15  307.47   57.82   1
  -5  -6  15  261.64   49.95   1
   5   6 -16 4140.50  502.78   1
  -5  -6  16 4322.69  501.18   1
   5  -6 -16 2003.87  699.81   1
   5   6 -17 1201.69  181.13   1
  -5  -6  17 1251.78  177.85   1
   5   6 -18   31.11   43.54   1
  -5  -6  18   94.14   31.12   1
   5   6 -19  461.86   70.18   1
   5  -6 -19   51.83   67.35   1
  -5  -6  19  401.65  128.25   1
   5  -6 -20  -17.58   98.70   1
   5   6 -20  752.31  203.20   1
  -5  -6  20  676.67  194.24   1
   5   6 -21  294.38  172.82   1
  -5  -6  21  498.50  166.15   1
   5   7  -1 2065.60  783.32   1
  -5  -7   1 2062.27  420.95   1
  -5  -7   1 2250.39  295.61   1
   5   7  -2 5200.42 1824.32   1
  -5  -7   2 4910.25  980.60   1
  -5  -7   2 4888.40  688.64   1
   5   7  -3 1959.25  438.49   1
  -5  -7   3  580.52  115.85   1
  -5  -7   3  996.34  164.65   1
  -5  -7   4 4306.27  342.97   1
   5   7  -4 5590.55 1916.67   1
  -5  -7   4 5536.19  723.60   1
   5   7  -5  739.65   90.98   1
  -5  -7   5  593.94   54.65   1
  -5  -7   5  425.87   67.93   1
   5  -7  -6  135.59   37.79   1
   5   7  -6   79.77   57.09   1
  -5  -7   6  111.24   29.43   1
   5  -7  -7   -4.76   32.82   1
   5   7  -7  -23.83   37.60   1
  -5  -7   7   15.77   28.26   1
   5   7  -8  992.89  140.82   1
  -5  -7   8  968.14  139.21   1
   5  -7  -8  951.40  194.71   1
   5  -7  -9   42.74   42.76   1
   5   7  -9   22.88   42.92   1
  -5  -7   9   16.55   30.78   1
   5  -7 -10 9390.77 1829.11   1
   5   7 -10 9283.53 3400.39   1
  -5  -7  10 9215.57 3399.64   1
   5  -7 -11  149.39   40.37   1
   5   7 -11  208.81   77.03   1
  -5  -7  11  136.64   68.29   1
   5  -7 -12  274.23   75.82   1
   5   7 -12  317.83  125.66   1
  -5  -7  12  331.30  120.86   1
   5   7 -13   -6.28   35.20   1
  -5  -7  13    8.60   24.00   1
   5  -7 -13   18.74   49.24   1
   5   7 -14  747.34  104.35   1
  -5  -7  14  735.55   99.36   1
   5  -7 -14  512.94  141.91   1
   5   7 -15  373.61   55.27   1
  -5  -7  15  340.43   45.40   1
   5  -7 -16   23.21   42.65   1
   5   7 -16   59.71   40.40   1
  -5  -7  16  -21.12   26.44   1
   5  -7 -17   46.28  109.89   1
   5   7 -17  561.99  169.75   1
  -5  -7  17  617.98  160.31   1
   5   7 -18 1654.69  596.49   1
  -5  -7  18 1575.67  592.86   1
   5   7 -19  415.90  160.97   1
  -5  -7  19  334.29  147.20   1
   5   7 -20   47.66   82.86   1
  -5  -7  20   44.39   58.65   1
   5   8  -1  252.22  105.49   1
  -5  -8   1  154.38   62.16   1
  -5  -8   1  372.46   45.65   1
   5   8  -2  203.54  146.88   1
  -5  -8   2  682.77   86.98   1
  -5  -8   2  238.47   57.27   1
   5   8  -3 6357.47 2277.84   1
  -5  -8   3 6123.99  860.33   1
   5   8  -4 1318.78  226.63   1
  -5  -8   4   14.89   82.72   1
   5   8  -5 2689.76 1020.71   1
  -5  -8   5 2856.82  385.48   1
   5  -8  -6  899.83  180.89   1
   5   8  -6  902.76  335.29   1
   5  -8  -7  621.50   82.46   1
   5   8  -7  674.44  245.91   1
  -5  -8   7  668.70  243.92   1
   5  -8  -8 2219.21  455.92   1
   5   8  -8 2571.53  848.08   1
  -5  -8   8 2188.43  846.72   1
   5  -8  -9 1157.00  231.78   1
   5   8  -9 1169.59  427.08   1
  -5  -8   9 1131.24  425.05   1
   5  -8 -10  109.36   35.51   1
   5   8 -10   34.43   53.22   1
  -5  -8  10   54.75   39.37   1
   5  -8 -11   39.88   43.90   1
   5   8 -11   65.77   48.00   1
  -5  -8  11   -0.39   31.57   1
   5  -8 -12   13.10   32.34   1
   5   8 -12    6.67   49.66   1
  -5  -8  12    7.19   34.77   1
   5  -8 -13   14.70   76.71   1
   5   8 -13  474.37  128.79   1
  -5  -8  13  448.21  120.22   1
   5  -8 -14   -0.73  265.35   1
   5   8 -14 2126.53  498.30   1
  -5  -8  14 2009.26  494.50   1
   5  -8 -15  -32.83   44.55   1
   5   8 -15  118.03   68.42   1
  -5  -8  15  163.28   53.17   1
   5  -8 -16   -6.35  102.60   1
   5   8 -16 1100.38  309.62   1
  -5  -8  16 1250.27  304.88   1
   5   8 -17 1614.43  178.24   1
  -5  -8  17 1713.10  173.11   1
   5   8 -18 1932.40  284.02   1
  -5  -8  18 1970.20  280.15   1
   5   8 -19   66.09   81.78   1
  -5  -8  19    1.87   53.19   1
   5   9  -1  344.94   57.57   1
  -5  -9   1  357.61   40.77   1
  -5  -9   1  240.10   74.09   1
  -5  -9   2 2480.48  149.37   1
   5   9  -2 2526.11  909.64   1
  -5  -9   2 2432.81  490.20   1
   5   9  -3  774.34  165.16   1
  -5  -9   3  340.97   93.03   1
  -5  -9   3  215.79   62.99   1
   5   9  -4 1905.39  691.45   1
  -5  -9   4 1859.17  261.41   1
   5   9  -5  605.10   75.93   1
  -5  -9   5  463.47   48.80   1
   5  -9  -5  366.87   98.68   1
   5  -9  -6 1855.95  216.25   1
   5   9  -6 1946.98  273.96   1
  -5  -9   6 1967.98  272.81   1
   5   9  -7  219.07   45.56   1
  -5  -9   7  238.36   39.99   1
   5  -9  -7  206.72   54.86   1
   5  -9  -8 3135.10  648.35   1
   5   9  -8 3406.84 1205.47   1
  -5  -9   8 3352.75 1204.33   1
   5  -9  -9  131.23   63.35   1
   5   9  -9  672.34  176.76   1
  -5  -9   9  609.74  172.06   1
   5  -9 -10   -5.89   51.69   1
   5   9 -10  206.25   70.37   1
  -5  -9  10  204.68   59.01   1
   5  -9 -11  -18.85   83.74   1
   5   9 -11  570.21  147.56   1
  -5  -9  11  596.15  142.53   1
   5   9 -12  716.91   85.59   1
  -5  -9  12  808.36   80.02   1
   5   9 -13  536.28   65.97   1
  -5  -9  13  470.17   54.95   1
   5  -9 -14   -2.89   57.88   1
   5   9 -14  -19.72   60.35   1
  -5  -9  14   15.08   39.84   1
   5  -9 -15   58.61   64.80   1
   5   9 -15   71.55   74.07   1
  -5  -9  15   71.40   57.50   1
   5   9 -16  -83.51   70.60   1
  -5  -9  16   14.24   51.74   1
   5   9 -17   82.68   51.38   1
  -5  -9  17   44.90   35.79   1
  -5 -10   1   63.50   22.93   1
   5  10  -1   34.05   50.67   1
  -5 -10   1   74.70   46.10   1
   5  10  -2 1820.52  639.38   1
  -5 -10   2 1688.02  346.18   1
  -5 -10   2 1710.58  242.04   1
   5  10  -3  440.56   50.04   1
  -5 -10   3  172.02   46.72   1
  -5 -10   3  157.42   34.74   1
   5  10  -4  200.13   87.76   1
   5  10  -5  336.90   47.29   1
  -5 -10   5  353.97   91.41   1
  -5 -10   6  703.93   76.79   1
   5  10  -6  800.55  188.86   1
   5 -10  -7   -4.96  178.89   1
   5  10  -7 1426.17  339.82   1
  -5 -10   7 1463.44  337.21   1
   5  10  -8   88.60   35.52   1
   5 -10  -8   -8.38   34.69   1
  -5 -10   8   89.52   38.13   1
  -5 -10   9   15.74   20.76   1
   5  10  -9   -1.84   48.30   1
   5 -10 -10  -32.02   51.83   1
   5  10 -10  119.38   60.27   1
  -5 -10  10  136.63   45.06   1
   5 -10 -11   18.19  127.77   1
   5  10 -11  911.44  236.92   1
  -5 -10  11 1019.90  232.19   1
   5 -10 -12  -20.63   42.32   1
   5  10 -12  317.32   59.22   1
  -5 -10  12  235.27   44.47   1
   5  10 -13 1242.36  439.09   1
  -5 -10  13 1118.47  433.76   1
   5  10 -14  -53.26   76.00   1
  -5 -10  14   62.33   53.60   1
  -5 -11   1  696.35   59.81   1
   5  11  -1  690.58  242.16   1
  -5 -11   1  531.74  136.96   1
   5  11  -2    7.42   30.05   1
  -5 -11   2   31.03   47.41   1
  -5 -11   2   21.33   30.28   1
   5  11  -3  113.78   56.82   1
  -5 -11   3   87.36   51.23   1
  -5 -11   3   68.21   48.34   1
   5  11  -4  590.32   88.99   1
  -5 -11   4  590.10   85.81   1
  -5 -11   4  519.38  124.13   1
   5 -11  -5    1.48   34.25   1
   5  11  -5  265.42   87.65   1
  -5 -11   5  314.61   81.34   1
   5 -11  -6   -3.25   26.00   1
   5  11  -6   47.52   33.62   1
  -5 -11   6   19.86   21.16   1
   5 -11  -7    1.36   35.92   1
   5  11  -7   54.43   65.55   1
  -5 -11   7   52.98   51.14   1
   5  11  -8   -7.15   42.40   1
  -5 -11   8   -6.33   33.34   1
   5 -11  -8   20.25   36.12   1
   5  11  -9  105.60   73.63   1
  -5 -11   9   72.92   60.69   1
   5  11 -10   96.42   50.57   1
  -5 -11  10   75.53   38.30   1
  -4   0   1    7.81   15.91   1
  -4   0   1   10.60   12.32   1
   4   0  -1   12.40   14.52   1
   4   0  -1   -1.83   12.71   1
   4   0  -2 2381.31  159.20   1
  -4   0   2 3051.16 1005.59   1
  -4   0   2 2559.72  377.17   1
   4   0  -2 3087.43 1005.59   1
  -4   0   3   -0.39   11.10   1
  -4   0   3    8.13   11.76   1
   4   0  -3    2.65   16.10   1
   4   0  -3    5.49   12.19   1
  -4   0   423395.68 9082.61   1
  -4   0   423076.23 3431.92   1
   4   0  -427467.56 9082.71   1
   4   0  -425758.64 3432.07   1
  -4   0   5    1.11    7.24   1
  -4   0   5    1.02   15.55   1
   4   0  -5    2.57   15.13   1
   4   0  -5   -6.30   13.23   1
  -4   0   611743.30 1656.32   1
  -4   0   611815.22 4319.31   1
   4   0  -610656.10 1103.20   1
   4   0  -611530.11 4319.72   1
   4   0  -612957.04 1630.93   1
  -4   0   7   -0.20   10.97   1
  -4   0   7   -1.58   14.89   1
   4   0  -7    0.52    9.00   1
   4   0  -7  -12.46   21.21   1
   4   0  -7   10.83   15.90   1
   4   0  -8 3869.50  202.52   1
  -4   0   8 3623.41  712.65   1
  -4   0   8 3607.48 1329.58   1
  -4   0   8 3449.96 1329.60   1
   4   0  -8 3591.46  338.16   1
   4   0  -8 3607.19 1330.09   1
  -4   0   9   22.99   11.72   1
  -4   0   9   -2.87   17.61   1
  -4   0   9  -11.56   15.87   1
   4   0  -9    0.45   21.41   1
   4   0  -9   -8.10   14.67   1
  -4   0  10  152.70   25.63   1
  -4   0  10  139.14   31.83   1
  -4   0  10  119.53   58.93   1
   4   0 -10  194.42   19.37   1
   4   0 -10  139.47   62.41   1
   4   0 -10  148.90   24.15   1
  -4   0  11    0.00   16.56   1
  -4   0  11  -15.79   20.51   1
  -4   0  11   17.52   18.01   1
   4   0 -11    7.37   15.27   1
   4   0 -11    7.40   28.11   1
   4   0 -11    9.43   18.14   1
  -4   0  12 7119.18  742.77   1
   4   0 -12 6820.96  359.98   1
  -4   0  12 6962.25 2534.24   1
  -4   0  12 6241.74 2533.86   1
   4   0 -12 7191.96  648.86   1
   4   0 -12 7456.43 2535.13   1
  -4   0  13    1.97   17.82   1
   4   0 -13  -11.73   23.96   1
  -4   0  13   18.51   23.70   1
  -4   0  13   15.51   24.99   1
   4   0 -13   11.03   19.21   1
   4   0 -13   22.88   21.92   1
   4   0 -14 3284.66  235.67   1
   4   0 -14 2887.44  174.40   1
  -4   0  14 2639.33  591.82   1
  -4   0  14 3371.69 1103.03   1
  -4   0  14 2888.97 1102.47   1
   4   0 -14 3274.28 1103.74   1
  -4   0  15   -1.21   18.28   1
   4   0 -15  -12.01   17.50   1
  -4   0  15    8.05   28.78   1
  -4   0  15   -4.97   30.69   1
   4   0 -15    9.30   23.08   1
   4   0 -15  -19.00   35.69   1
  -4   0  16   22.58   25.94   1
  -4   0  16    2.65   30.85   1
  -4   0  16   -9.10   31.85   1
   4   0 -16    0.50   36.94   1
   4   0 -16    2.83   37.50   1
   4   0 -16  -12.08   27.61   1
   4   0 -17  -14.03   32.69   1
  -4   0  17    8.55   25.04   1
   4   0 -17   26.36   41.25   1
  -4   0  18  736.11  105.37   1
   4   0 -18  653.79  102.11   1
   4   0 -18  711.42  107.58   1
  -4   0  19   -4.60   39.64   1
   4   0 -19   -9.83   42.55   1
   4   0 -19   11.79   55.41   1
  -4   0  20 2764.64  403.07   1
   4   0 -20 2907.03  274.05   1
   4   0 -20 2841.77 1044.95   1
   4   0 -21   -1.09   41.28   1
  -4   0  21  -11.97   57.81   1
   4   0 -21   39.36   85.70   1
  -4   0  22  700.11   82.59   1
   4   0 -22  714.85   93.03   1
   4   0 -23    1.87   33.02   1
  -4   0  23  -52.06   61.43   1
   4   0 -23    6.64   92.58   1
  -4   0  24   -6.77   67.81   1
   4   0 -24   -7.27   46.22   1
   4   0 -24  209.09   68.34   1
  -4   0  25   32.26   44.41   1
   4   0 -25  -18.86   48.06   1
   4   1  -1 1814.18  272.62   1
  -4   1   1 2225.92  712.69   1
  -4   1   1 2028.18  266.27   1
   4  -1  -1 1835.88  179.07   1
   4  -1  -1 2028.58  712.73   1
   4  -1  -1 1838.61  265.94   1
   4   1  -1 2079.75  266.99   1
  -4  -1   1 1786.03  712.81   1
  -4  -1   1 1840.81  266.86   1
   4   1  -2 3469.93  511.26   1
  -4   1   2 3997.74 1334.92   1
  -4   1   2 3603.33  501.42   1
   4  -1  -2 3035.85  714.84   1
   4  -1  -2 3672.94  338.19   1
   4  -1  -2 3981.69 1334.92   1
   4  -1  -2 3736.03  501.25   1
   4   1  -2 3845.03  502.15   1
  -4  -1   2 3959.65 1335.08   1
  -4  -1   2 3359.44  502.02   1
  -4  -1   3  823.09  117.52   1
  -4   1   3  830.53  307.20   1
  -4   1   3  806.32  112.84   1
   4  -1  -3  735.18  161.87   1
   4  -1  -3  785.48   75.08   1
   4  -1  -3 1022.50  307.40   1
   4  -1  -3  816.30  113.05   1
   4   1  -3  992.16  307.85   1
   4   1  -3  838.86  114.03   1
  -4  -1   3  733.12  113.86   1
   4   1  -4  260.45   32.42   1
  -4  -1   4  257.46   31.55   1
  -4   1   4  251.28   97.17   1
  -4   1   4  239.40   33.66   1
   4  -1  -4  261.93   97.21   1
   4  -1  -4  251.40   33.85   1
   4   1  -4  284.60   98.42   1
  -4  -1   4  251.97   97.64   1
   4   1  -5  665.97   99.32   1
   4   1  -5  796.86   59.11   1
  -4  -1   5  716.96   99.57   1
  -4   1   5  740.45  259.53   1
  -4   1   5  659.93  259.64   1
   4  -1  -5  708.81  136.54   1
   4  -1  -5  698.96  259.96   1
   4  -1  -5  728.71   95.01   1
  -4  -1   5  615.05   95.78   1
  -4   1   6 1936.29  687.50   1
  -4   1   6 1663.18  687.50   1
   4  -1  -6 1867.15  687.81   1
   4  -1  -6 1897.00  256.85   1
   4   1  -6 1949.50  687.86   1
   4   1  -6 1948.52  257.82   1
  -4  -1   6 1739.95  366.62   1
  -4  -1   6 1956.14  687.80   1
   4   1  -7 7751.97  397.78   1
  -4   1   7 8350.71 2841.89   1
  -4   1   7 6335.43 2841.77   1
   4  -1  -7 7534.10  725.46   1
   4  -1  -7 8115.22 2842.55   1
   4  -1  -7 8149.45 1071.82   1
   4   1  -7 8279.86 2842.29   1
  -4  -1   7 7888.29 1525.77   1
  -4  -1   7 8146.73 2841.83   1
  -4  -1   7 7042.27 2841.98   1
  -4  -1   8 1020.76  138.72   1
  -4   1   8  979.58  361.40   1
  -4   1   8  957.94  361.17   1
   4  -1  -8 1009.00   91.03   1
   4  -1  -8  905.80  361.89   1
   4  -1  -8 1019.35  134.31   1
   4   1  -8  960.76   90.51   1
   4   1  -8  993.18  362.10   1
   4   1  -8 1015.59  135.17   1
  -4  -1   8  932.35  191.69   1
  -4  -1   8  954.25  361.38   1
  -4   1   9    3.34   10.78   1
  -4  -1   9    0.52   12.81   1
  -4   1   9   14.31   17.24   1
   4  -1  -9    9.33   12.85   1
   4  -1  -9    4.35   22.84   1
   4  -1  -9   -0.78   12.77   1
   4   1  -9    9.38   13.40   1
   4   1  -9    1.18   28.58   1
   4   1  -9    8.31   17.47   1
  -4  -1   9    1.36   16.00   1
  -4  -1   9   25.51   18.65   1
  -4  -1  10  162.70   28.27   1
  -4  -1  10  156.47   27.31   1
  -4   1  10  171.71   66.63   1
  -4   1  10  137.19   65.54   1
   4  -1 -10  164.57   20.54   1
   4  -1 -10  195.65   69.97   1
   4  -1 -10  182.75   26.89   1
   4   1 -10  140.13   20.74   1
   4   1 -10  162.48   67.61   1
   4   1 -10  200.60   27.39   1
  -4  -1  10  154.28   35.82   1
   4  -1 -1120429.97 1022.62   1
  -4   1  1120992.40 4121.98   1
  -4   1  1121955.21 7666.45   1
  -4   1  1123113.66 7666.28   1
   4  -1 -1120973.45 1963.07   1
   4  -1 -1121614.07 7667.03   1
   4   1 -1121791.35 1963.09   1
   4   1 -1121610.55 7667.01   1
   4   1 -1119813.85 2897.12   1
  -4  -1  1120722.23 4121.83   1
  -4  -1  1122143.54 7666.40   1
  -4  -1  1117670.24 7666.00   1
  -4   1  12  267.41   35.59   1
  -4   1  12  194.34   46.27   1
  -4   1  12  244.74   83.00   1
   4  -1 -12  241.01   27.00   1
   4  -1 -12  214.48   84.86   1
   4  -1 -12  170.52   34.03   1
   4   1 -12  231.13   27.85   1
   4   1 -12  223.17   85.37   1
   4   1 -12  164.71   33.48   1
  -4  -1  12  178.94   45.00   1
  -4  -1  12  232.10   82.18   1
  -4  -1  12  183.93   80.97   1
   4   1 -13 1435.15   99.28   1
  -4  -1  13 1314.39  207.10   1
  -4   1  13 1397.17  289.08   1
  -4   1  13 1596.55  539.80   1
  -4   1  13 1406.60  539.07   1
   4  -1 -13 1542.12  139.57   1
   4  -1 -13 1465.86  540.26   1
   4  -1 -13 1456.10  202.07   1
   4   1 -13 1614.39  139.62   1
   4   1 -13 1564.55  540.74   1
  -4  -1  13 1354.63  288.79   1
  -4  -1  13 1542.38  539.36   1
   4  -1 -14   55.89   27.74   1
  -4   1  14   15.67   26.50   1
  -4   1  14   44.26   30.98   1
  -4   1  14   42.94   31.89   1
   4  -1 -14   -2.55   35.67   1
   4  -1 -14   26.52   25.22   1
   4   1 -14   29.73   23.69   1
   4   1 -14   50.56   38.47   1
   4   1 -14   50.86   24.49   1
  -4  -1  14   15.74   24.67   1
  -4  -1  14   19.35   29.20   1
  -4  -1  14   26.69   27.85   1
  -4   1  15 4738.65  546.45   1
   4   1 -15 4011.35  545.97   1
  -4  -1  15 4584.10  545.90   1
  -4   1  15 3524.87  761.72   1
  -4   1  15 3347.85 1417.63   1
   4  -1 -15 4409.36  365.51   1
   4  -1 -15 4325.03 1419.17   1
   4  -1 -15 3562.68  534.99   1
   4   1 -15 4782.07  366.92   1
   4   1 -15 3330.70  534.68   1
  -4  -1  15 3456.70  761.58   1
  -4  -1  15 3522.27 1417.83   1
   4  -1 -16  512.76   69.68   1
   4  -1 -16  334.88   47.93   1
  -4   1  16  327.75   90.25   1
  -4   1  16  528.32  165.22   1
  -4   1  16  319.92  163.88   1
   4  -1 -16  500.49   55.63   1
   4   1 -16  593.69   58.89   1
   4   1 -16  521.34  167.17   1
  -4  -1  16  348.01   90.94   1
  -4  -1  16  496.30  164.47   1
   4  -1 -17    7.82   40.02   1
   4   1 -17   -2.70   38.85   1
  -4  -1  17   12.71   23.45   1
  -4   1  17   19.81   34.44   1
   4  -1 -17   21.38   41.15   1
   4   1 -17   30.24   55.40   1
   4  -1 -18  730.98  101.60   1
  -4  -1  18  677.60  100.03   1
  -4   1  18  747.23  251.64   1
   4  -1 -18  879.74   81.77   1
   4   1 -18  804.29   80.38   1
   4   1 -18   57.61  250.78   1
  -4   1  19   30.15   38.30   1
   4   1 -19   26.18   38.17   1
   4  -1 -19   25.90   44.62   1
   4  -1 -19   28.76   78.08   1
   4   1 -19   56.50   34.37   1
  -4  -1  19   28.81   45.54   1
   4  -1 -20   63.44   47.98   1
  -4   1  20   44.11   57.92   1
   4  -1 -20   43.20   82.96   1
   4   1 -20   43.66   36.88   1
   4   1 -20   35.80   62.51   1
  -4  -1  20   57.91   49.91   1
  -4  -1  21   16.70   29.36   1
  -4   1  21    7.97   58.34   1
   4  -1 -21   15.24   50.53   1
   4  -1 -21   47.23   85.52   1
   4   1 -21   41.92   38.79   1
   4   1 -21  -15.54   62.10   1
  -4   1  22   48.77   42.03   1
   4  -1 -22   40.05   39.18   1
   4  -1 -22  -16.37   51.33   1
   4   1 -22  -26.96   41.49   1
   4   1 -22   51.38   60.55   1
  -4  -1  22   25.39   46.62   1
  -4  -1  23   98.19   45.36   1
  -4   1  23   31.60   59.72   1
   4  -1 -23   55.58   64.48   1
   4   1 -23   79.89   66.03   1
   4  -1 -24  -11.69   53.75   1
   4   1 -24    1.50   45.59   1
  -4   1  24   -4.43   52.51   1
   4  -1 -24  189.48   67.70   1
   4   1 -24  157.65   99.03   1
   4   1 -25  950.28   93.24   1
  -4  -1  25  -20.35   73.92   1
  -4   2   1   38.85   19.96   1
  -4   2   1   39.22    7.58   1
   4  -2  -1   75.16    9.43   1
   4  -2  -1   34.40   20.42   1
   4  -2  -1   32.14    9.45   1
   4   2  -1   34.65   25.05   1
   4   2  -1   37.99   15.90   1
  -4  -2   1   41.80   10.30   1
  -4  -2   1   48.30   25.57   1
  -4  -2   1   49.21   16.36   1
  -4   2   2 2688.28  932.84   1
  -4   2   2 2598.88  349.16   1
   4  -2  -2 2673.07  236.62   1
   4  -2  -2  500.74  932.43   1
   4  -2  -2 2669.24  348.79   1
   4   2  -2 2677.99  933.46   1
   4   2  -2 2881.33  350.74   1
  -4  -2   2 2777.19  498.80   1
  -4  -2   2 2474.63  235.70   1
  -4  -2   2 2774.64  933.41   1
  -4  -2   2 2940.88  350.84   1
   4   2  -3 1404.93  188.51   1
   4   2  -3 1528.87   91.77   1
  -4  -2   3 1457.77  188.53   1
  -4   2   3 1369.92  491.18   1
  -4   2   3 1370.58  181.94   1
   4  -2  -3 1493.66  491.39   1
   4  -2  -3  464.72  180.94   1
  -4  -2   3 1459.02  122.41   1
  -4  -2   3 1494.52  184.05   1
   4   2  -4  284.44   46.34   1
  -4  -2   4  308.06   35.36   1
  -4   2   4  294.19  116.67   1
  -4   2   4  405.14  116.98   1
   4  -2  -4  289.47   60.94   1
   4  -2  -4  306.19  117.33   1
   4   2  -4  306.32   44.17   1
  -4  -2   4  279.53   26.75   1
  -4  -2   4  338.45  118.07   1
   4   2  -5  406.94   65.40   1
  -4   2   5  458.26  169.39   1
  -4   2   5  419.20  169.30   1
   4  -2  -5  444.21   88.96   1
   4  -2  -5  443.32  170.02   1
   4  -2  -5  437.11   60.61   1
   4   2  -5  549.34   63.77   1
  -4  -2   5  473.17   40.60   1
  -4  -2   5  494.51  170.49   1
  -4  -2   5  419.65   62.82   1
   4   2  -611534.72  580.39   1
  -4  -2   611646.93 1630.79   1
  -4   2   611785.21 4250.99   1
  -4   2   611099.93 4250.75   1
   4  -2  -611842.17 2284.26   1
   4  -2  -611856.17 4251.34   1
   4  -2  -611724.75 1604.12   1
   4   2  -611352.96 4251.25   1
  -4  -2   611054.89 1085.90   1
  -4  -2   612193.79 1605.39   1
   4   2  -7 1797.71  112.72   1
  -4   2   7 1798.23  650.73   1
   4  -2  -7 1797.73  347.85   1
   4  -2  -7 1805.90  242.67   1
   4   2  -7 1748.46  651.11   1
  -4  -2   7 1624.72  347.32   1
  -4  -2   7 1823.13  650.66   1
  -4  -2   7 1754.32  650.92   1
  -4  -2   8  510.88   71.92   1
  -4   2   8  480.50  185.37   1
  -4   2   8  509.97  185.18   1
   4  -2  -8  548.61   98.39   1
   4  -2  -8  470.41   67.28   1
   4   2  -8  491.19  186.68   1
   4   2  -8  501.54   70.22   1
  -4  -2   8  453.12   98.09   1
  -4  -2   8  513.91  185.65   1
   4   2  -9 9324.10  472.61   1
  -4   2   9 9806.25 3417.49   1
  -4   2   910173.97 3417.14   1
   4  -2  -9 9081.65 1836.09   1
   4  -2  -9 8415.24 3417.67   1
   4  -2  -9 9218.75 1289.49   1
   4   2  -9 9669.70 3417.58   1
  -4  -2   9 9000.92 1835.82   1
  -4  -2   9 9471.39 3417.20   1
  -4  -2   9 9149.69 3417.28   1
   4   2 -10  468.29   65.87   1
  -4  -2  10  404.71   62.75   1
  -4   2  10  396.32  161.50   1
  -4   2  10  457.93  161.99   1
   4  -2 -10  440.96   86.62   1
   4  -2 -10  382.11  162.11   1
   4  -2 -10  440.64   59.95   1
   4   2 -10  419.46   61.44   1
  -4  -2  10  427.34   86.09   1
  -4  -2  10  446.09  161.44   1
   4   2 -11 1256.57   93.83   1
  -4  -2  11 1362.50  195.44   1
  -4   2  11 1481.71  508.44   1
  -4   2  11 1430.19  508.08   1
   4  -2 -11 1432.41  508.77   1
   4  -2 -11 1375.32  190.05   1
   4   2 -11 1511.31  130.16   1
   4   2 -11 1418.97  509.10   1
  -4  -2  11 1361.15  271.96   1
  -4  -2  11 1274.43  507.86   1
   4   2 -12  218.83   31.03   1
  -4  -2  12  235.56   35.95   1
  -4   2  12  211.87   85.32   1
  -4   2  12  197.18   84.94   1
   4  -2 -12  260.82   30.42   1
   4  -2 -12  263.71   86.88   1
   4  -2 -12  207.80   35.04   1
   4   2 -12  220.18   27.35   1
   4   2 -12  233.51   87.66   1
  -4  -2  12  179.92   47.90   1
  -4  -2  12  164.28   83.90   1
   4   2 -1310492.77 1285.66   1
  -4  -2  13 8999.79 1285.09   1
  -4   2  1311380.24 3347.26   1
  -4   2  13 9614.84 3346.23   1
   4  -2 -1310942.93  858.86   1
   4  -2 -1310928.31 3347.81   1
   4  -2 -1310170.29 1263.80   1
   4   2 -1310711.02  858.20   1
   4   2 -13 8986.57 1263.79   1
  -4  -2  13 9858.06 1799.12   1
   4   2 -14 1078.04   85.54   1
  -4   2  14 1418.77  440.56   1
  -4   2  14 1103.70  439.33   1
   4  -2 -14 1226.44  115.73   1
   4  -2 -14 1267.49  440.64   1
   4  -2 -14 1133.00  165.86   1
   4   2 -14 1301.38  118.03   1
   4   2 -14 1303.01  441.36   1
  -4  -2  14 1047.93  236.78   1
  -4  -2  14 1405.18  439.85   1
  -4  -2  14  993.85  439.57   1
   4   2 -15 1279.18  176.59   1
   4   2 -15  808.24   86.63   1
  -4  -2  15 1364.45  175.34   1
  -4   2  15 1578.36  453.29   1
   4  -2 -15 1211.07  119.01   1
   4  -2 -15 1596.27  454.00   1
   4  -2 -15 1084.64  170.77   1
   4   2 -15 1457.54  122.49   1
  -4  -2  15 1257.82  243.31   1
  -4  -2  15  958.86  451.28   1
  -4  -2  16   12.85   29.26   1
  -4  -2  16    6.98   20.56   1
  -4   2  16   -9.93   41.80   1
   4  -2 -16   28.65   41.15   1
   4  -2 -16    5.58   49.13   1
   4  -2 -16    6.40   30.90   1
   4   2 -16   46.72   40.17   1
   4   2 -16  -16.76   40.56   1
   4  -2 -17 6500.13  959.08   1
  -4   2  17 6906.28 2494.86   1
   4  -2 -17 7036.55  642.43   1
   4   2 -17 6817.26  642.18   1
   4   2 -17 6930.29 2495.33   1
  -4  -2  17 6699.53 2494.27   1
   4  -2 -18 2651.83  200.45   1
   4  -2 -18 2570.10  307.54   1
  -4  -2  18 2296.33  305.11   1
  -4   2  18 2394.44  789.03   1
   4   2 -18 2541.69  210.09   1
   4   2 -18  207.63  787.28   1
   4  -2 -19  241.17   70.20   1
   4  -2 -19  232.36   49.92   1
   4   2 -19  250.13   62.95   1
   4   2 -19  234.25   54.75   1
  -4  -2  19  237.40   46.29   1
  -4   2  19  248.89  106.73   1
   4  -2 -20  704.07  106.88   1
   4  -2 -20  603.11  100.17   1
   4   2 -20  622.16  103.31   1
  -4   2  20  689.17  246.31   1
   4   2 -20  607.85   73.60   1
  -4  -2  20  626.35  243.13   1
   4  -2 -21   42.63   50.50   1
   4  -2 -21    5.90   36.68   1
   4   2 -21   46.92   39.74   1
  -4   2  21   38.42   45.85   1
   4   2 -21  115.24   64.44   1
  -4  -2  21   43.82   50.94   1
   4  -2 -22   27.74   62.20   1
   4  -2 -22  281.78   48.57   1
  -4  -2  22  318.31   43.46   1
  -4   2  22  -31.35   71.51   1
   4   2 -22   18.22   41.77   1
   4   2 -22  318.66   89.57   1
   4  -2 -23   32.41  112.93   1
  -4   2  23   24.71  288.64   1
   4   2 -23    7.65   79.29   1
   4   2 -23 1515.37  299.22   1
  -4  -2  23 1794.52  295.92   1
   4  -2 -24   54.20   46.90   1
  -4   2  24    6.86   50.50   1
   4  -2 -24   -9.97   59.65   1
   4   2 -24   -1.98   40.07   1
   4   2 -24   31.75   61.83   1
  -4  -2  24   91.98   51.63   1
   4   2 -25  247.95   65.43   1
  -4  -2  25  270.28  117.73   1
   4   3  -1 7632.27 1062.21   1
  -4  -3   1 7856.38  387.51   1
  -4   3   1 7888.56 2768.85   1
  -4   3   1 7189.14 1043.09   1
   4  -3  -1 7854.37  707.86   1
   4  -3  -1 6967.81 2768.40   1
   4  -3  -1 5542.65 2768.80   1
   4   3  -1 8491.44 1045.20   1
  -4  -3   1 7894.38 1487.15   1
  -4  -3   1 7701.52 2769.31   1
  -4  -3   2  460.06   69.01   1
   4   3  -2  520.13  178.14   1
   4   3  -2  483.88   66.57   1
  -4  -3   2  437.71   93.20   1
  -4  -3   2  485.06   66.58   1
   4   3  -3 4229.48 1490.70   1
   4   3  -3 4199.49  561.49   1
  -4  -3   3 3799.16  379.40   1
  -4  -3   3 3966.23 1490.62   1
  -4  -3   3 4126.33  561.48   1
   4   3  -4  420.00   63.75   1
  -4  -3   4  406.70   42.80   1
   4   3  -4  456.94   61.08   1
  -4  -3   4  393.70   39.72   1
  -4  -3   4  486.23  162.59   1
   4   3  -515244.92  734.91   1
  -4  -3   514357.78 2086.42   1
   4  -3  -515034.56 2923.52   1
   4   3  -514937.36 5438.88   1
  -4  -3   514566.75 1390.97   1
  -4  -3   514978.84 2054.68   1
   4   3  -6  478.95   47.51   1
  -4  -3   6  510.42   71.47   1
  -4   3   6  474.56  181.98   1
  -4   3   6  443.56  181.63   1
   4  -3  -6  550.55   96.96   1
   4  -3  -6  406.84  181.88   1
   4  -3  -6  489.21   65.12   1
   4   3  -6  537.42  183.39   1
  -4  -3   6  435.81   45.34   1
  -4  -3   6  527.23   68.09   1
   4  -3  -7  818.49   91.74   1
  -4  -3   7  805.41  110.44   1
  -4   3   7  755.73  285.38   1
  -4   3   7  712.01  284.99   1
   4  -3  -7  721.90  285.29   1
   4  -3  -7  686.36  104.42   1
   4   3  -7  762.81  286.27   1
  -4  -3   7  879.70   73.78   1
  -4  -3   7  839.35  285.86   1
   4   3  -8  206.42   31.30   1
  -4   3   8  204.58   84.28   1
  -4   3   8  210.05   84.00   1
   4  -3  -8  235.49   46.42   1
   4  -3  -8  233.00   31.22   1
   4   3  -8  238.03   87.29   1
  -4  -3   8  219.89   26.39   1
  -4  -3   8  191.95   85.84   1
  -4  -3   8  239.80   85.82   1
   4   3  -9  226.18   39.93   1
   4   3  -9  201.70   32.72   1
  -4  -3   9  285.05   60.13   1
  -4   3   9  280.85   93.93   1
   4  -3  -9  231.50   51.19   1
   4  -3  -9  263.30   92.78   1
   4  -3  -9  239.84   33.45   1
  -4  -3   9  271.84   93.81   1
  -4  -3   9  209.72   93.44   1
   4  -3 -10 8191.86  905.76   1
  -4  -3  10 8470.39 1186.90   1
  -4   3  10 8679.38 3092.65   1
  -4   3  10 8650.47 3092.16   1
   4  -3 -10 8902.33 3092.64   1
   4  -3 -10 8397.32 1166.46   1
   4   3 -10 7833.20 3092.89   1
   4   3 -10 8511.98 1167.76   1
  -4  -3  10 9114.87  792.12   1
  -4  -3  10 7994.34 3092.48   1
   4  -3 -11 2651.27  288.91   1
   4   3 -11 2548.13  154.44   1
  -4  -3  11 2776.10  290.58   1
  -4  -3  11 2283.29  367.75   1
  -4   3  11 2796.77  958.58   1
   4  -3 -11 2627.28  958.65   1
   4  -3 -11 2435.22  359.65   1
   4   3 -11 2891.06  959.39   1
  -4  -3  11 2693.25  958.30   1
  -4  -3  12  999.37  132.98   1
  -4  -3  12  836.24  131.99   1
  -4   3  12  990.41  343.39   1
  -4   3  12  841.75  341.87   1
   4  -3 -12 1001.14  184.53   1
   4  -3 -12 1103.12  343.34   1
   4  -3 -12  869.30  128.62   1
   4   3 -12  920.29  343.66   1
   4   3 -12  838.12  127.76   1
  -4  -3  12  949.58  185.41   1
   4  -3 -13 1227.23  120.09   1
   4   3 -13  905.36  141.17   1
  -4  -3  13 1131.62  141.06   1
  -4   3  13 1157.77  363.75   1
  -4   3  13  883.52  362.46   1
   4  -3 -13 1017.88  364.16   1
   4  -3 -13  890.06  137.37   1
   4   3 -13  812.31  136.82   1
  -4  -3  13  973.94  196.77   1
  -4  -3  13  980.58  363.29   1
  -4  -3  14  175.68   40.29   1
  -4   3  14  310.97   95.04   1
  -4   3  14  215.21   94.94   1
   4  -3 -14  279.01   96.83   1
   4  -3 -14  202.33   40.60   1
   4   3 -14  268.27   95.58   1
   4   3 -14  190.42   39.82   1
  -4  -3  14  208.82   55.31   1
  -4  -3  14  270.50   91.34   1
   4  -3 -15  546.23   85.33   1
   4   3 -15  478.83   73.90   1
  -4   3  15  600.65  179.52   1
  -4   3  15  393.94  177.99   1
   4  -3 -15  521.74  180.52   1
   4  -3 -15  370.13   70.06   1
  -4  -3  15  348.33   98.10   1
  -4  -3  15  561.61  177.24   1
   4   3 -16 1414.34  213.21   1
  -4  -3  16 1483.90  210.89   1
  -4   3  16 1399.98  545.81   1
   4  -3 -16 1444.37  144.70   1
   4  -3 -16 1634.60  546.61   1
  -4  -3  17   48.25   28.04   1
  -4   3  17   65.55   52.67   1
   4  -3 -17   92.28   47.33   1
   4  -3 -17   75.29   58.32   1
   4   3 -17   58.18   36.25   1
   4   3 -17   92.57   64.20   1
  -4   3  18   89.25   41.01   1
   4   3 -18   67.59   58.08   1
  -4  -3  18  377.58   40.34   1
   4  -3 -18  143.59   56.05   1
   4   3 -18  115.61   84.73   1
   4  -3 -19  412.87   81.55   1
   4   3 -19  357.17   65.74   1
   4   3 -19   -6.09   53.64   1
  -4  -3  19  268.59   50.62   1
  -4   3  19  327.47  113.64   1
   4   3 -20  340.06   67.46   1
  -4   3  20  279.31  138.03   1
   4  -3 -20  368.48   67.14   1
   4  -3 -20  356.28   75.75   1
   4   3 -20  304.51   44.12   1
  -4  -3  20  437.09  139.52   1
   4  -3 -21  333.55  139.21   1
  -4   3  21    3.35  424.04   1
   4  -3 -21 1649.84  175.37   1
   4   3 -21 1716.65  431.28   1
  -4  -3  21 2008.43  428.85   1
   4  -3 -22   14.47   71.16   1
  -4   3  22   27.97   88.83   1
   4  -3 -22  326.51   73.54   1
   4   3 -22  270.51  100.46   1
  -4  -3  22  324.03   91.11   1
   4   3 -23 1835.27  165.74   1
  -4  -3  23 1919.70  161.52   1
  -4   3  23  -13.30  391.30   1
   4  -3 -23 1593.43  169.10   1
   4  -3 -24   -0.49   62.93   1
   4   3 -24   95.34   68.99   1
  -4  -3  24  128.52   79.23   1
   4   4  -1  969.01  133.48   1
   4   4  -1  917.50  129.80   1
  -4  -4   1  977.43  184.43   1
  -4  -4   1  868.49  346.42   1
  -4  -4   1  954.38  129.75   1
   4   4  -2 1579.88  555.75   1
   4   4  -2 1460.60  208.36   1
  -4  -4   2 1491.95  555.65   1
  -4  -4   2 1524.33  208.44   1
  -4  -4   3  489.33   48.44   1
   4   4  -3  535.83  196.09   1
   4   4  -3  591.76   74.19   1
  -4  -4   3  473.25  195.68   1
   4   4  -4 1661.31  235.98   1
   4   4  -4 1662.10  108.17   1
  -4  -4   4 1634.60  235.69   1
  -4  -4   4 1623.01  107.18   1
  -4  -4   4 1795.56  156.77   1
   4   4  -5   40.92   17.45   1
  -4  -4   5   26.89   14.89   1
   4  -4  -5   50.29   18.53   1
   4   4  -5   36.33   27.01   1
  -4  -4   5   38.15   17.30   1
  -4  -4   5   40.52   17.92   1
   4  -4  -6 3911.48  804.00   1
   4   4  -6 4011.51 1497.89   1
   4   4  -6 4050.55  564.55   1
  -4  -4   6 4450.98  383.07   1
  -4  -4   6 4058.83 1497.98   1
  -4  -4   6 4147.15  564.46   1
   4   4  -7  675.57  100.03   1
   4   4  -7  644.53   59.01   1
  -4  -4   7  681.69   99.69   1
  -4  -4   7  650.18   99.89   1
   4  -4  -7  767.08  137.82   1
  -4  -4   7  750.47   69.20   1
   4  -4  -8 1303.45  135.35   1
   4   4  -8 1178.87   83.94   1
  -4   4   8 1140.06  431.61   1
  -4   4   8  928.59  431.51   1
   4  -4  -8 1096.67  159.11   1
   4  -4  -8 1032.36  159.29   1
   4   4  -8 1279.94  433.58   1
  -4  -4   8 1335.71  113.53   1
  -4  -4   8 1279.09  432.89   1
  -4  -4   8 1233.64  433.12   1
   4  -4  -9  529.04   65.12   1
   4   4  -9  498.42   48.64   1
  -4  -4   9  475.19   73.15   1
  -4   4   9  488.72  186.16   1
  -4   4   9  393.50  185.67   1
   4  -4  -9  483.55   68.25   1
   4  -4  -9  484.09   68.00   1
   4   4  -9  529.68  188.79   1
  -4  -4   9  559.01   55.98   1
  -4  -4   9  574.35  187.34   1
  -4   4  10 9717.01 3201.03   1
  -4   4  10 8048.98 3200.76   1
   4  -4 -10 9570.40 1721.15   1
   4  -4 -10 9843.61 1207.27   1
   4  -4 -10 8219.18 1207.28   1
   4   4 -1010409.69 3202.10   1
   4   4 -10 9007.52 1209.24   1
  -4  -4  10 9397.76  820.68   1
  -4  -4  1011243.33 3201.80   1
  -4  -4  10 2439.07 3200.41   1
  -4   4  11 1556.61  546.47   1
  -4   4  11 1256.86  546.00   1
   4  -4 -11 1468.54  293.70   1
   4  -4 -11 1479.48  204.05   1
   4  -4 -11 1346.82  204.13   1
   4   4 -11 1662.65  547.88   1
   4   4 -11 1476.18  207.20   1
  -4  -4  11 1551.01  143.31   1
  -4  -4  11 1562.01  546.58   1
  -4  -4  11 1577.59  547.09   1
  -4   4  12 6780.76 2195.16   1
  -4   4  12 5310.28 2194.49   1
   4  -4 -12 6125.22 1180.01   1
   4  -4 -12 7227.66  827.92   1
   4  -4 -12 5606.96  827.35   1
   4   4 -12 6017.31 2195.89   1
   4   4 -12 5646.04  828.98   1
  -4  -4  12 5932.37  564.01   1
  -4  -4  12 6092.29 2195.07   1
  -4  -4  12 5670.33 2195.10   1
   4   4 -13    0.74   23.62   1
  -4  -4  13   -0.24   18.97   1
  -4   4  13  -11.14   29.85   1
  -4   4  13   -7.35   25.53   1
   4  -4 -13    3.28   29.66   1
   4  -4 -13   32.92   36.25   1
   4  -4 -13   -3.74   28.46   1
  -4  -4  13   -6.58   28.58   1
  -4   4  14 6653.25 2086.09   1
  -4   4  14 4476.85 2084.86   1
   4  -4 -14 6425.20 1121.99   1
   4  -4 -14 6342.50  787.45   1
   4  -4 -14 4787.08  786.46   1
   4   4 -14 6156.95 2086.60   1
  -4  -4  14 5298.38 1121.52   1
  -4  -4  14 6075.84 2085.54   1
   4  -4 -15  684.60   87.53   1
  -4   4  15  774.71  245.71   1
  -4   4  15  462.61  244.36   1
   4  -4 -15  770.13   97.83   1
   4  -4 -15  462.79   93.76   1
   4   4 -15  781.04  248.27   1
  -4  -4  15  765.51  244.76   1
   4   4 -16   67.96   38.28   1
  -4  -4  16   50.70   25.88   1
  -4   4  16   43.04   47.02   1
   4  -4 -16   50.72   44.09   1
   4   4 -17  585.04   85.19   1
  -4  -4  17  515.81   78.81   1
  -4   4  17  553.66  197.20   1
   4  -4 -17  555.26   69.05   1
   4  -4 -17  379.27   84.58   1
   4   4 -18 1100.53  170.52   1
  -4  -4  18 1125.48  166.99   1
  -4   4  18 1203.64  430.42   1
   4  -4 -18 1259.21  122.60   1
   4  -4 -18 1106.88  168.77   1
   4  -4 -19  764.91  113.50   1
   4   4 -19  658.15  103.27   1
  -4  -4  19  656.65   97.85   1
  -4   4  19  531.16  245.14   1
   4  -4 -19  626.70  107.31   1
  -4   4  20  -15.70   89.52   1
   4  -4 -20  281.91   69.10   1
   4  -4 -20  205.85   66.36   1
   4   4 -20  253.62  102.14   1
  -4  -4  20  309.54   91.25   1
  -4   4  21    2.40  242.11   1
   4  -4 -21 1091.71  116.07   1
   4   4 -21  808.11  250.50   1
  -4  -4  21 1254.82  247.58   1
  -4  -4  22  230.06   40.90   1
  -4   4  22   15.57   66.63   1
   4  -4 -22    8.20   64.61   1
   4  -4 -22  177.06   70.78   1
   4   4 -22  150.08   81.80   1
   4   4 -23  -29.32   41.65   1
  -4  -4  23   37.84   35.25   1
   4  -4 -23   16.53   67.74   1
   4   4 -24  114.48   86.75   1
  -4  -4  24  186.10   94.70   1
   4   5  -1 4279.08  238.17   1
  -4  -5   1 4457.36  611.12   1
   4   5  -1 4252.45 1591.65   1
  -4  -5   1 4404.23  600.13   1
   4   5  -2 6520.76  875.13   1
   4   5  -2 5988.67  326.97   1
  -4  -5   2 6117.75  874.99   1
  -4  -5   2 6327.56  325.34   1
   4   5  -3 8160.70  336.54   1
  -4  -5   3 8455.01  896.20   1
  -4  -5   3 7826.42  334.27   1
   4   5  -3  756.28 2330.89   1
   4   5  -4 3275.38  193.58   1
  -4  -5   4 3278.26  483.35   1
   4   5  -4 3553.94 1259.39   1
  -4  -5   4 3613.69  322.63   1
  -4  -5   4 3478.34  474.47   1
   4   5  -5 3445.34 1362.07   1
   4   5  -5 3912.84  513.63   1
  -4  -5   5 4002.91  349.25   1
  -4  -5   5 3648.49 1362.25   1
  -4  -5   5 3596.12  513.31   1
   4   5  -6  353.26   52.98   1
   4   5  -6  305.01   39.85   1
  -4  -5   6  319.70   52.79   1
  -4  -5   6  331.99   38.70   1
   4  -5  -6  392.86   71.47   1
  -4  -5   6  369.44   39.83   1
   4   5  -7  226.28   38.65   1
   4   5  -7  187.39   32.70   1
  -4  -5   7  246.48   38.66   1
  -4  -5   7  250.16   38.95   1
   4  -5  -7  248.75   50.22   1
  -4  -5   7  245.96   33.22   1
   4   5  -8 2644.21  359.34   1
   4   5  -8 2394.96  150.59   1
  -4  -5   8 2208.52  358.46   1
   4  -5  -8 2622.73  501.13   1
  -4  -5   8 2752.11  241.27   1
  -4  -5   8 2687.71  933.33   1
   4  -5  -9 3855.75  403.05   1
   4   5  -9 3523.13  521.44   1
  -4  -5   9 3613.85  521.06   1
   4   5  -9 3608.41  511.80   1
  -4  -5   9 4045.46  349.92   1
  -4  -5   9 3656.18 1356.96   1
   4   5 -10 7002.00  983.79   1
   4   5 -10 6302.60  362.20   1
  -4  -5  10 7963.47  983.94   1
  -4  -5  10 6446.73  983.30   1
   4  -5 -10 7281.80 1377.15   1
  -4  -5  10 7174.83  657.99   1
   4   5 -11 2744.68  187.68   1
  -4  -5  11 2605.49  466.30   1
  -4   5  11 3531.51 1214.01   1
   4  -5 -11 3670.38  653.27   1
   4  -5 -11 3423.16  455.97   1
   4   5 -11 3747.06 1215.62   1
  -4  -5  11 3163.43  313.97   1
  -4  -5  11 3771.21 1214.81   1
  -4   5  12 2540.33  823.58   1
  -4   5  12 1842.17  822.94   1
   4  -5 -12 2656.03  443.94   1
   4  -5 -12 1650.06  308.44   1
   4  -5 -12 2017.34  308.88   1
   4   5 -12 2663.52  825.42   1
  -4  -5  12 2073.27  214.67   1
  -4  -5  12 2684.57  824.21   1
   4  -5 -13 2475.38  239.54   1
  -4   5  13 2277.76  776.57   1
  -4   5  13 1612.78  775.80   1
   4  -5 -13 2148.76  291.76   1
   4  -5 -13 1802.88  291.25   1
   4   5 -13 2494.56  778.87   1
  -4  -5  13 1794.83  203.96   1
  -4  -5  13 2500.28  777.14   1
   4   5 -14  277.94   47.82   1
  -4  -5  14  247.63   41.11   1
  -4   5  14  156.10   93.37   1
   4  -5 -14  288.28   57.47   1
   4  -5 -14  261.45   43.41   1
   4  -5 -14  175.28   39.67   1
   4  -5 -15   31.35   34.09   1
  -4   5  15   -0.67   33.06   1
   4  -5 -15   15.68   35.47   1
   4  -5 -15   16.57   21.77   1
   4   5 -15   76.64   51.11   1
  -4  -5  15   25.97   35.94   1
   4  -5 -16 1580.72  177.56   1
  -4   5  16 1459.56  547.33   1
   4  -5 -16 1300.01  210.53   1
   4   5 -16 1606.38  549.15   1
  -4  -5  16 1517.13  546.60   1
   4  -5 -17 2797.83  291.60   1
  -4   5  17 2576.91  940.66   1
   4  -5 -17 2140.42  356.44   1
   4   5 -17 2673.53  941.96   1
  -4  -5  17 2697.47  939.82   1
   4  -5 -18    8.76   46.84   1
  -4   5  18   -6.15   54.04   1
   4  -5 -18   44.44   62.21   1
   4   5 -18   79.42   63.00   1
  -4  -5  18   51.65   42.72   1
   4  -5 -19   66.51   49.17   1
  -4   5  19  -13.14   71.39   1
   4  -5 -19   42.71   56.65   1
   4   5 -19   23.65   62.99   1
  -4  -5  19   23.96   42.24   1
   4   5 -20 1197.44  124.09   1
  -4  -5  20 1452.80  118.55   1
  -4   5  20  -11.52  281.90   1
   4  -5 -20 1060.35  136.89   1
   4   5 -21  856.90   88.43   1
  -4  -5  21 1021.70   82.64   1
  -4   5  21  -28.47  178.27   1
   4  -5 -21  468.20   87.23   1
   4  -5 -22   22.04   66.85   1
   4   5 -22   78.49   75.42   1
  -4  -5  22  106.74   56.71   1
   4   5 -23   50.27   68.33   1
  -4  -5  23  105.56   73.46   1
   4   6  -1  375.60   60.04   1
  -4  -6   1  427.11   42.95   1
   4   6  -1  377.79   59.21   1
  -4  -6   1  422.75  152.43   1
   4   6  -2 2060.67  690.14   1
   4   6  -2 1705.60  259.54   1
  -4  -6   2 1766.40  689.98   1
  -4  -6   2 1976.03  259.83   1
   4   6  -3  221.43   37.97   1
  -4  -6   3  228.19   48.25   1
   4   6  -3  495.87  122.56   1
  -4  -6   3  319.80   47.19   1
   4   6  -4  231.45   95.84   1
   4   6  -4  227.11   40.73   1
  -4  -6   4  261.36   34.61   1
  -4  -6   4  206.11   96.26   1
  -4  -6   4  290.69   38.90   1
   4   6  -5   -1.30   17.04   1
  -4  -6   5   12.93   18.51   1
   4   6  -5   -0.50   24.64   1
  -4  -6   5   14.83   28.61   1
  -4  -6   5   33.26   17.92   1
   4   6  -6   22.17   17.02   1
  -4  -6   6   15.58   18.92   1
   4  -6  -6   29.20   24.32   1
   4   6  -6    8.09   28.34   1
  -4  -6   6   29.02   26.74   1
  -4  -6   6   36.84   13.99   1
   4  -6  -7   93.64   24.29   1
   4   6  -7   76.11   22.97   1
   4   6  -7   77.69   22.79   1
  -4  -6   7   85.49   22.29   1
  -4  -6   7   64.73   22.72   1
   4  -6  -8  122.65   34.01   1
   4   6  -8  163.24   57.84   1
   4   6  -8   92.18   27.96   1
  -4  -6   8  136.34   33.08   1
  -4  -6   8  141.23   55.20   1
  -4  -6   8   92.82   55.24   1
   4  -6  -9  922.13  177.86   1
   4   6  -9  799.08  330.91   1
  -4  -6   9  751.43   92.92   1
  -4  -6   9 1037.13  330.11   1
   4  -6 -10  665.69   86.53   1
   4   6 -10  718.06  103.36   1
  -4  -6  10  781.97  101.48   1
  -4  -6  10  600.60   78.35   1
   4  -6 -11 2570.75  297.07   1
   4   6 -11 3101.58  987.95   1
  -4  -6  11 2127.55  257.25   1
  -4  -6  11 2871.41  986.91   1
   4   6 -1218920.04 2601.91   1
  -4  -6  1218681.00 2601.28   1
   4  -6 -1218142.40 3645.03   1
  -4   6  13  307.68  133.53   1
   4  -6 -13  439.88   79.26   1
   4  -6 -13  266.13   51.14   1
   4  -6 -13  164.27   50.59   1
   4   6 -13  472.67  141.49   1
  -4  -6  13  549.49  136.18   1
   4  -6 -14 1895.26  173.25   1
  -4   6  14 1404.06  534.66   1
   4  -6 -14 1298.73  201.73   1
   4  -6 -14  886.35  200.13   1
   4   6 -14 1806.26  537.65   1
  -4  -6  14 1777.58  535.37   1
   4  -6 -15    2.77   34.33   1
  -4   6  15   -3.30   43.65   1
   4  -6 -15    1.89   37.86   1
   4   6 -15   -8.39   52.14   1
  -4  -6  15   49.60   35.60   1
  -4   6  16  155.76   76.81   1
   4  -6 -16  134.02   58.25   1
   4  -6 -16   80.38   49.00   1
   4   6 -16  156.55   78.70   1
  -4  -6  16  197.57   67.62   1
   4  -6 -17  371.01   96.64   1
   4  -6 -17  189.69   71.03   1
   4   6 -17  490.87  146.25   1
  -4  -6  17  403.46  138.07   1
  -4   6  18  661.05  381.70   1
   4  -6 -18 1371.46  217.33   1
   4  -6 -18  716.05  153.24   1
   4   6 -18 1320.32  385.69   1
  -4  -6  18 1162.84  380.87   1
  -4   6  19  223.74  217.25   1
   4  -6 -19  392.33   94.68   1
   4   6 -19  778.70  219.10   1
  -4  -6  19  852.03  212.33   1
  -4  -6  20  271.97   45.40   1
   4  -6 -20   72.38   61.86   1
   4   6 -20  267.51  107.10   1
   4  -6 -21   12.71   51.07   1
   4   6 -21   -4.86   46.05   1
  -4  -6  21   16.97   30.94   1
  -4  -6  22  258.19  117.46   1
   4   7  -1 4535.14 1489.43   1
   4   7  -1 2671.13  560.78   1
  -4  -7   1 4552.18 1489.64   1
  -4  -7   1 4508.81  562.21   1
  -4  -7   2 4188.69  212.62   1
   4   7  -2 4966.88 1399.90   1
   4   7  -2 2923.20  527.28   1
  -4  -7   2 3184.37 1399.31   1
   4   7  -3 7025.05 2134.21   1
   4   7  -3 4875.63  805.23   1
  -4  -7   3 5144.44 2133.94   1
  -4  -7   3 6254.50  805.78   1
   4   7  -4 2967.67  373.29   1
   4   7  -4 1967.72  157.43   1
  -4  -7   4 2084.52  372.35   1
  -4  -7   4 3261.47  157.28   1
  -4  -7   4 2814.37  251.31   1
   4   7  -5   69.22   31.64   1
  -4  -7   5    2.25   32.84   1
  -4  -7   5   25.56   19.37   1
   4   7  -6 3475.10  508.43   1
  -4  -7   6 3273.18  260.89   1
  -4  -7   6 3572.15  201.41   1
   4  -7  -6 3977.11  711.27   1
   4  -7  -7  310.96   43.81   1
   4   7  -7  310.36  111.89   1
  -4  -7   7  176.03   42.18   1
  -4  -7   7  296.76  108.53   1
   4  -7  -8   33.97   20.87   1
   4   7  -8   53.40   27.37   1
  -4  -7   8    4.08   35.36   1
  -4  -7   8   39.32   20.50   1
   4  -7  -9  170.74   33.47   1
   4   7  -9  195.23   78.12   1
  -4  -7   9  157.23   71.25   1
   4  -7 -10  102.65   28.14   1
   4   7 -10   79.52   55.68   1
  -4  -7  10  100.66   46.20   1
   4   7 -11    9.19   28.54   1
  -4  -7  11   -5.23   22.21   1
   4  -7 -11    6.99   37.08   1
   4  -7 -12  248.32   73.34   1
   4   7 -12  329.10  126.92   1
  -4  -7  12  358.96  121.64   1
   4  -7 -13 2198.14  430.25   1
   4   7 -13 2206.75  798.98   1
  -4  -7  13 2113.01  796.91   1
   4  -7 -14  460.29   73.34   1
   4   7 -14  500.53  189.76   1
  -4  -7  14  498.57  185.10   1
  -4   7  15  984.22  690.72   1
   4  -7 -15 2423.73  376.27   1
   4   7 -15 2231.60  693.79   1
  -4  -7  15 2022.79  691.25   1
  -4   7  16 1465.67  876.62   1
   4   7 -16 3102.64  878.07   1
  -4  -7  16 2745.03  875.32   1
   4  -7 -17   78.46   58.86   1
   4   7 -17   80.41   72.05   1
  -4  -7  17  114.19   54.59   1
   4  -7 -18   22.88   59.45   1
   4   7 -18  330.48   59.70   1
  -4  -7  18  295.58   94.27   1
   4   7 -19  436.28   66.25   1
  -4  -7  19  385.01   53.16   1
   4  -7 -19   12.46   78.14   1
   4   7 -20  503.51  203.37   1
  -4  -7  20  494.23  195.32   1
   4   7 -21  -47.22   77.61   1
  -4  -7  21  190.00   71.75   1
   4   8  -1  377.66   73.19   1
  -4  -8   1  538.98   48.05   1
   4   8  -2 6097.86  825.66   1
  -4  -8   2 5690.14  309.92   1
   4   8  -3 3284.47  910.53   1
  -4  -8   3 1851.07  342.36   1
   4   8  -4  696.81  183.22   1
  -4  -8   4  301.51   69.18   1
  -4  -8   5  715.39   60.10   1
   4   8  -5  635.30  254.20   1
   4  -8  -6  338.64   51.91   1
   4   8  -6  344.48   58.53   1
  -4  -8   6  384.95  136.63   1
   4  -8  -7 1948.46  221.04   1
   4   8  -7 2086.73  725.45   1
  -4  -8   7 1903.43  724.29   1
   4  -8  -8 4621.74  864.09   1
   4   8  -8 4211.29 1606.89   1
  -4  -8   8 4268.61 1606.11   1
   4  -8  -9 1075.82  132.84   1
  -4  -8   9 1095.03  161.89   1
   4   8  -9 1238.29  419.07   1
   4   8 -10    9.15   29.72   1
  -4  -8  10    4.92   18.90   1
   4  -8 -10   35.80   37.57   1
   4   8 -11  118.99   38.96   1
  -4  -8  11  167.29   33.06   1
   4  -8 -11  153.20   50.08   1
   4   8 -12  181.06   48.82   1
  -4  -8  12  239.65   42.22   1
   4  -8 -12  232.15   61.38   1
   4  -8 -13  197.35   47.78   1
   4   8 -13  235.42   52.49   1
  -4  -8  13  268.91   44.72   1
   4   8 -14 1977.68  281.48   1
  -4  -8  14 2044.61  279.42   1
   4  -8 -14 1862.65  390.95   1
   4   8 -15 1379.61  207.34   1
  -4  -8  15 1313.03  203.97   1
   4  -8 -15 1586.08  288.22   1
   4   8 -16 4524.98  416.28   1
  -4  -8  16 4093.98  411.85   1
   4  -8 -17    8.34   65.32   1
   4   8 -17  629.54  171.10   1
  -4  -8  17  594.22  161.77   1
   4   8 -18  647.42  252.41   1
  -4  -8  18  647.56  244.70   1
   4   8 -19  782.52  101.49   1
  -4  -8  19  819.62   92.22   1
   4   8 -20  597.29  110.47   1
  -4  -8  20  663.13  102.81   1
   4   9  -110016.22 3469.25   1
  -4  -9   1 9083.10 1310.85   1
   4   9  -2 3806.53 1005.79   1
  -4  -9   2 1900.56  378.31   1
   4   9  -3  808.86  222.55   1
  -4  -9   3  409.34   84.55   1
   4   9  -4  158.16   67.53   1
  -4  -9   4  126.66   32.77   1
   4   9  -5  192.65   86.46   1
  -4  -9   5  208.57   82.50   1
   4  -9  -6 2043.97  226.56   1
   4   9  -6 2129.89  744.00   1
  -4  -9   6 1915.96  742.82   1
   4  -9  -7  363.74   84.24   1
   4   9  -7  418.04  153.00   1
  -4  -9   7  398.04  149.56   1
   4  -9  -8  219.04   51.83   1
   4   9  -8  186.91   87.72   1
  -4  -9   8  176.61   80.02   1
   4  -9  -9 1016.59  129.13   1
   4   9  -9 1301.41  406.49   1
  -4  -9   9 1007.41  403.95   1
   4  -9 -10 1655.85  342.83   1
   4   9 -10 1847.34  636.00   1
  -4  -9  10 1701.43  634.20   1
   4  -9 -11  110.18   40.69   1
   4   9 -11   54.37   65.14   1
  -4  -9  11  121.86   53.71   1
   4  -9 -12  126.59   38.91   1
   4   9 -12  132.00   78.70   1
  -4  -9  12  151.35   65.34   1
   4  -9 -13   15.19   46.53   1
   4   9 -13    7.67   58.32   1
  -4  -9  13  -13.21   38.96   1
   4   9 -14   12.12   40.09   1
   4  -9 -14    3.71   51.84   1
  -4  -9  14    8.58   39.13   1
   4   9 -15   29.14   42.75   1
  -4  -9  15   24.96   27.27   1
   4  -9 -15    6.71   55.77   1
   4  -9 -16   -5.22   62.29   1
   4   9 -16  207.51   85.16   1
  -4  -9  16  208.43   68.26   1
   4  -9 -17  -48.35   81.06   1
  -4  -9  17  562.16  122.19   1
   4   9 -18   46.83   55.99   1
  -4  -9  18   10.66   35.81   1
   4  10  -1  938.48  341.55   1
  -4 -10   1  918.14  186.24   1
  -4 -10   1  897.42  130.03   1
   4  10  -2  506.55  157.26   1
  -4 -10   2  318.70   62.25   1
   4  10  -3  196.34   41.21   1
  -4 -10   3  190.65   32.80   1
   4  10  -4   81.52   33.17   1
  -4 -10   4   86.30   25.77   1
   4 -10  -5  636.57   80.46   1
   4  10  -5  568.91  230.84   1
  -4 -10   5  618.52  228.75   1
   4 -10  -6  908.12  187.38   1
   4  10  -6  972.27  346.77   1
  -4 -10   6  916.82  344.54   1
   4 -10  -7   23.43   36.06   1
   4  10  -7   72.29   52.11   1
  -4 -10   7   69.18   37.29   1
   4  10  -8   10.34   32.10   1
   4 -10  -8    2.64   31.75   1
  -4 -10   8    0.42   30.29   1
   4  10  -9   36.73   34.37   1
  -4 -10   9   51.53   21.94   1
   4 -10  -9   17.50   33.00   1
   4 -10 -10 1280.80  248.01   1
   4  10 -10 1245.88  457.23   1
  -4 -10  10 1158.23  454.26   1
   4 -10 -11  243.09   54.53   1
   4  10 -11  338.22  131.07   1
  -4 -10  11  352.84  122.28   1
   4 -10 -12  -22.74   55.77   1
   4  10 -12  643.38  159.70   1
  -4 -10  12  662.62  150.45   1
   4  10 -13  579.53   70.16   1
  -4 -10  13  513.05   59.84   1
   4 -10 -14    4.08   38.14   1
   4  10 -14   24.91   69.52   1
  -4 -10  14   26.15   53.07   1
   4 -10 -15  -23.30   43.31   1
   4  10 -15  108.98   77.42   1
  -4 -10  15   89.89   58.59   1
  -4 -11   1  177.37   37.36   1
   4  11  -1  147.66   88.61   1
  -4 -11   1  231.21   57.93   1
  -4 -11   2   46.56   32.15   1
   4  11  -2    1.67   54.34   1
  -4 -11   3 2976.12  405.69   1
   4  11  -3 2715.85 1050.43   1
  -4 -11   4  324.78  131.15   1
   4 -11  -5   88.78   27.96   1
   4  11  -5   61.14   41.16   1
  -4 -11   5   71.13   54.69   1
   4 -11  -6 1571.12  181.55   1
   4  11  -6 1630.47  587.64   1
  -4 -11   6 1569.78  585.01   1
   4 -11  -7 1896.13  225.43   1
   4  11  -7 2193.11  739.15   1
  -4 -11   7 1970.25  736.68   1
   4  11  -8 1651.67  187.18   1
  -4 -11   8 1674.23  182.86   1
   4 -11  -8  601.75  247.55   1
   4 -11  -9   21.49   73.15   1
   4  11  -9  449.65  142.43   1
  -4 -11   9  577.88  134.32   1
   4  11 -10   21.18   62.02   1
  -4 -11  10   40.16   54.62   1
   4  11 -11  595.86   85.64   1
  -4 -11  11  643.80   65.93   1
  -4 -11  12   66.08   49.69   1
  -4 -12   1   94.72   36.18   1
   4  12  -1   14.53   60.98   1
   4  12  -2   -5.62  280.18   1
  -4 -12   2 1020.49  158.45   1
  -4 -12   2 1079.05  282.13   1
  -4 -12   3   25.57   39.45   1
   4 -12  -4   12.82   31.87   1
  -4 -12   4  219.71   63.44   1
   4 -12  -5    4.75   56.76   1
   4  12  -5   -5.04   96.32   1
   4 -12  -6    0.00   25.85   1
  -3   0   1    6.39    9.98   1
  -3   0   1   30.20   15.00   1
   3   0  -1   15.59   14.44   1
   3   0  -1   30.94    9.06   1
  -3   0   253986.8318460.73   1
  -3   0   247074.74 6978.67   1
   3   0  -256130.8818460.82   1
   3   0  -246973.98 6978.51   1
  -3   0   3   -1.80   14.76   1
   3   0  -3   -1.03   16.62   1
   3   0  -3   -1.61    7.91   1
  -3   0   451047.7019625.27   1
  -3   0   455674.40 7419.18   1
   3   0  -449713.9019625.25   1
   3   0  -456896.94 7419.27   1
  -3   0   5    0.68    8.04   1
   3   0  -5    3.78   10.61   1
  -3   0   5   -2.93    6.52   1
  -3   0   5    3.44   12.85   1
   3   0  -5    2.88    5.25   1
   3   0  -5    6.23    9.95   1
  -3   0   6   85.95   16.02   1
  -3   0   6   65.11   33.49   1
  -3   0   6   82.14   34.48   1
   3   0  -6   79.66    8.43   1
   3   0  -6   93.73   35.96   1
   3   0  -6   71.97   13.46   1
  -3   0   7    2.13    8.57   1
  -3   0   7   10.32    9.68   1
  -3   0   7    2.63   13.85   1
   3   0  -7   13.59    9.38   1
   3   0  -7   -0.25   22.04   1
   3   0  -7    0.91   13.43   1
  -3   0   811171.50 1500.29   1
   3   0  -810825.36  535.72   1
  -3   0   810650.98 2102.21   1
  -3   0   811124.75 3912.61   1
   3   0  -8 9893.75 1000.00   1
   3   0  -810450.59 3913.20   1
  -3   0   9    2.84   12.19   1
  -3   0   9    6.13   14.14   1
  -3   0   9    2.79   18.38   1
   3   0  -9    1.04   12.36   1
   3   0  -9   28.76   23.33   1
   3   0  -9   16.82   14.58   1
  -3   0  10 7542.99 1096.56   1
  -3   0  10 7677.70 1536.05   1
  -3   0  10 8232.80 2859.53   1
   3   0 -10 7693.14  731.20   1
   3   0 -10 7760.06 2860.07   1
   3   0 -10 7958.71 1078.76   1
  -3   0  11   -0.26   13.64   1
   3   0 -11    1.41   16.32   1
  -3   0  11    1.86   17.21   1
  -3   0  11    6.23   20.39   1
   3   0 -11   24.64   27.35   1
   3   0 -11    8.53   16.64   1
   3   0 -12 1707.66  153.89   1
   3   0 -12 1671.87  225.94   1
   3   0 -12 1589.64  105.12   1
  -3   0  12 1438.00  313.85   1
  -3   0  12 1698.29  586.73   1
  -3   0  12 1545.86  586.28   1
  -3   0  13   -2.11   17.35   1
   3   0 -13   12.08   19.20   1
  -3   0  13   10.20   21.38   1
  -3   0  13    6.55   21.89   1
   3   0 -13    2.12   22.07   1
   3   0 -13   19.31   29.40   1
  -3   0  14  814.98   94.37   1
  -3   0  14  782.56  110.55   1
  -3   0  14  752.92  109.78   1
   3   0 -14  790.28   75.52   1
   3   0 -14  686.71  282.97   1
   3   0 -14  786.30  285.07   1
  -3   0  15   13.52   19.95   1
  -3   0  15   -3.13   31.53   1
  -3   0  15   21.10   24.35   1
   3   0 -15    6.61   22.84   1
   3   0 -15   -4.19   24.22   1
   3   0 -15   -8.11   26.22   1
   3   0 -16 7410.62  392.79   1
  -3   0  16 5512.95 1200.88   1
  -3   0  16 7780.99 2235.07   1
  -3   0  16 4799.86 2233.49   1
   3   0 -16 5434.37 2233.60   1
   3   0 -16 6785.67 2235.05   1
  -3   0  17    9.46   32.43   1
   3   0 -17    0.44   20.45   1
   3   0 -17    8.72   38.07   1
  -3   0  18  531.52  190.90   1
   3   0 -18  474.28   56.40   1
   3   0 -18  503.61  194.32   1
  -3   0  19    6.20   26.18   1
   3   0 -19  -10.21   28.35   1
   3   0 -19    2.93   33.73   1
  -3   0  20 4364.15 1530.31   1
   3   0 -20 3988.57  395.57   1
   3   0 -20 4198.10 1530.50   1
   3   0 -21   15.30   39.77   1
  -3   0  21   15.21   38.13   1
   3   0 -21   -7.72   50.03   1
   3   0 -22  108.06   40.33   1
  -3   0  22  101.52   55.78   1
   3   0 -22   75.89   48.75   1
  -3   0  23    1.18   28.18   1
   3   0 -23   25.70   42.38   1
   3   0 -23    5.20   37.12   1
  -3   0  24  403.56  103.58   1
   3   0 -24   46.30   45.35   1
   3   0 -24  232.23  103.21   1
  -3   0  25   10.51   42.99   1
   3   0 -25   19.30   44.63   1
   3   0 -25  -32.15   55.72   1
  -3  -1   1 1786.44  260.91   1
  -3   1   1 1864.20  683.06   1
  -3   1   1 1986.59  254.62   1
   3  -1  -1 1781.44  171.65   1
   3  -1  -1 1993.57  683.20   1
   3  -1  -1 1890.17  254.40   1
   3   1  -1 1830.78  683.42   1
   3   1  -1 1737.38  255.20   1
  -3  -1   1 1898.78  255.43   1
  -3   1   2  671.41  250.86   1
   3  -1  -2  768.77  251.00   1
   3  -1  -2  665.56   91.03   1
   3   1  -2  684.17  251.33   1
   3   1  -2  664.39   92.06   1
  -3  -1   2  667.64  251.25   1
  -3  -1   2  660.12   92.33   1
  -3   1   3   35.41   20.86   1
  -3   1   3   70.05    8.08   1
   3  -1  -3   43.26    9.41   1
   3  -1  -3   63.14   21.18   1
   3  -1  -3   44.65    6.45   1
   3   1  -3   54.51   24.88   1
   3   1  -3   38.88   10.64   1
  -3  -1   3   27.33   22.77   1
  -3  -1   3   45.90   12.18   1
   3   1  -4  360.32   50.31   1
   3   1  -4  377.51   37.18   1
  -3  -1   4  301.74   49.96   1
  -3   1   4  348.53  132.04   1
  -3   1   4  352.20  132.23   1
   3  -1  -4  331.28   68.28   1
   3  -1  -4  429.51  132.67   1
   3  -1  -4  387.82   47.04   1
  -3  -1   4  326.25   67.74   1
  -3  -1   4  327.18   47.88   1
   3   1  -5 5876.08  837.95   1
  -3   1   5 5696.20 2186.84   1
  -3   1   5 5982.44 2186.95   1
   3  -1  -5 5678.03 1173.47   1
   3  -1  -5 6456.55 2187.17   1
   3  -1  -5 6017.08  823.46   1
   3   1  -5 6088.71  824.22   1
  -3  -1   5 5897.30 1173.23   1
  -3  -1   5 5880.57 2187.08   1
  -3  -1   5 6163.35  824.08   1
   3   1  -6 1341.12  185.79   1
  -3  -1   6 1312.66  185.59   1
  -3   1   6 1439.90  485.83   1
  -3   1   6  469.68  485.26   1
   3  -1  -6 1427.67  258.74   1
   3  -1  -6 1407.42  486.39   1
   3  -1  -6 1389.88  180.58   1
   3   1  -6 1461.76  122.00   1
   3   1  -6 1455.79  180.83   1
  -3  -1   6 1344.48  258.53   1
  -3  -1   6 1460.95  485.96   1
   3   1  -7  188.53   25.59   1
  -3  -1   7  157.23   25.94   1
  -3   1   7  151.79   67.09   1
  -3   1   7  191.32   67.06   1
   3  -1  -7  174.82   35.53   1
   3  -1  -7  206.92   68.62   1
   3  -1  -7  173.58   23.40   1
   3   1  -7  188.40   17.67   1
   3   1  -7  155.44   69.31   1
  -3  -1   7  165.81   34.47   1
  -3  -1   7  156.64   67.62   1
   3  -1  -8  158.38   24.84   1
   3   1  -8  165.67   28.70   1
   3   1  -8  135.26   25.15   1
  -3  -1   8  165.11   26.46   1
  -3  -1   8  163.37   24.73   1
  -3  -1   8  153.82   24.18   1
  -3   1   8  135.74   32.00   1
  -3   1   8  161.38   61.16   1
  -3   1   8  158.23   61.15   1
   3  -1  -8  137.72   33.01   1
   3  -1  -8  178.04   63.27   1
   3   1  -8  168.29   17.60   1
   3  -1  -9 2879.75  416.25   1
   3   1  -9 2999.81  169.81   1
  -3  -1   9 2860.28  416.67   1
  -3   1   9 2909.61  582.68   1
  -3   1   9 2873.52 1087.16   1
  -3   1   9 3021.03 1087.03   1
   3  -1  -9 2961.05  277.19   1
   3  -1  -9 3050.35  408.22   1
   3   1  -9 2993.10  277.10   1
   3   1  -9 3006.52 1087.84   1
  -3  -1   9 2920.42  582.56   1
  -3  -1   9 3078.76 1087.17   1
   3  -1 -10 4313.44  590.91   1
  -3  -1  10 4204.39  456.23   1
  -3   1  10 4159.84  827.54   1
  -3   1  10 4526.62 1542.25   1
  -3   1  10 4238.16 1541.98   1
   3  -1 -10 3939.23  393.89   1
   3  -1 -10 4237.20 1542.63   1
   3   1 -10 4174.58  393.92   1
   3   1 -10 3881.54 1542.49   1
   3   1 -10 4430.66  580.95   1
  -3  -1  10 4242.55 1542.03   1
  -3  -1  10 4099.67 1541.92   1
  -3   1  11 9265.44  982.96   1
  -3   1  11 8917.61 1291.26   1
   3  -1 -11 9180.89 1291.57   1
   3   1 -11 8991.91 1291.71   1
  -3   1  11 9473.04 3367.08   1
   3  -1 -11 9191.86  861.76   1
   3  -1 -11 8927.17 3366.23   1
   3   1 -11 9117.21  861.63   1
   3   1 -11 9703.41 1271.06   1
  -3  -1  11 8864.71 1809.08   1
  -3  -1  11 9162.50 3366.71   1
  -3  -1  11 9502.27 3366.61   1
   3  -1 -12   83.34   35.96   1
   3  -1 -12   79.82   19.63   1
   3   1 -12   86.28   21.81   1
  -3  -1  12  100.13   24.61   1
  -3   1  12   92.20   25.51   1
  -3   1  12   92.41   43.15   1
  -3   1  12  101.70   41.56   1
   3  -1 -12   25.93   44.66   1
   3   1 -12   90.68   19.90   1
   3   1 -12  112.38   48.25   1
  -3  -1  12  117.66   42.99   1
  -3  -1  12  104.90   42.30   1
  -3   1  13  563.64   74.29   1
  -3   1  13  574.42   86.66   1
   3  -1 -13  640.75   89.27   1
   3   1 -13  626.91   54.97   1
  -3   1  13  640.19  224.44   1
   3  -1 -13  580.48  223.35   1
   3  -1 -13  631.03  225.17   1
   3   1 -13  608.24   60.12   1
   3   1 -13  601.73  225.64   1
  -3  -1  13  589.37  120.53   1
  -3  -1  13  619.23  224.19   1
  -3  -1  13  556.32  223.58   1
  -3   1  14 1843.06  210.84   1
   3  -1 -14 2045.67  172.91   1
   3   1 -14 2076.86  169.90   1
   3   1 -14 1673.55  119.87   1
  -3  -1  14 2028.90  213.66   1
  -3  -1  14 1682.47  266.81   1
  -3   1  14 1960.89  695.32   1
  -3   1  14 1734.29  694.58   1
   3  -1 -14 1595.19  694.11   1
   3  -1 -14 1995.03  695.67   1
   3   1 -14 2259.30  696.17   1
  -3  -1  14 2118.23  695.21   1
  -3   1  15  168.69   33.67   1
   3  -1 -15  233.57   52.76   1
  -3   1  15  273.90   79.03   1
  -3   1  15  198.03   80.51   1
   3  -1 -15  151.39   75.61   1
   3  -1 -15  265.75   81.51   1
   3   1 -15  232.02   30.72   1
   3   1 -15   15.44   79.42   1
   3   1 -15  196.41   33.81   1
  -3  -1  15  178.99   48.36   1
  -3  -1  15  204.45   78.00   1
  -3  -1  15  169.63   76.38   1
  -3   1  16  157.15   28.13   1
   3  -1 -16  149.50   42.51   1
   3  -1 -16  141.51   31.19   1
   3   1 -16  155.21   41.54   1
  -3  -1  16   66.51   27.86   1
  -3  -1  16   64.92   22.42   1
  -3   1  16   61.93   32.24   1
  -3   1  16   92.89   53.94   1
   3  -1 -16   69.11   46.52   1
   3   1 -16   81.40   55.11   1
   3   1 -16   83.31   25.50   1
  -3  -1  16  173.71   51.51   1
   3   1 -17  664.73   93.23   1
  -3   1  17  599.44  238.99   1
   3  -1 -17  671.67   67.59   1
   3  -1 -17  654.79  239.82   1
   3   1 -17  581.71  240.04   1
  -3  -1  17  639.17  238.91   1
   3   1 -18   45.80   39.04   1
   3   1 -18   72.34   37.19   1
  -3  -1  18   93.34   30.52   1
  -3   1  18  123.97   48.29   1
   3  -1 -18   48.25   29.63   1
   3  -1 -18   91.65   50.72   1
   3   1 -19 4433.43  308.63   1
  -3   1  19 4443.19 1632.03   1
   3  -1 -19 4205.82  420.80   1
   3  -1 -19 4354.34 1632.23   1
   3   1 -19 5010.09 1633.04   1
  -3  -1  19 4340.45 1632.05   1
   3  -1 -20  951.34  122.36   1
   3   1 -20  891.94  116.97   1
   3   1 -20  822.62  137.19   1
  -3  -1  20  939.08  135.38   1
  -3   1  20  975.19  343.15   1
   3  -1 -20  939.66  344.57   1
   3  -1 -21 1167.54  135.58   1
   3   1 -21 1142.46  132.47   1
  -3   1  21 1157.28  421.68   1
   3  -1 -21  910.11  422.42   1
   3   1 -21 1204.43  423.36   1
  -3  -1  21 1238.79  422.19   1
   3  -1 -22  945.01  125.55   1
  -3   1  22  839.54  340.16   1
   3  -1 -22  888.59  340.47   1
   3   1 -22  907.37   97.29   1
   3   1 -22  897.66  339.30   1
  -3  -1  22  970.26  339.68   1
  -3  -1  23   -1.55   27.90   1
  -3   1  23  -10.39   41.44   1
   3  -1 -23   18.11   52.51   1
   3   1 -23  -32.06   41.05   1
   3   1 -23   24.79   54.56   1
  -3   1  24    1.24  101.60   1
   3  -1 -24   35.67   56.25   1
   3   1 -24  446.05  112.57   1
  -3  -1  24  529.13  107.14   1
   3  -1 -25   17.11   42.51   1
  -3   1  25  -12.27   45.44   1
   3  -1 -25   -9.01   55.25   1
   3   1 -25  -14.42   43.38   1
   3   1 -25  -20.69   73.52   1
  -3  -1  25   73.64   45.28   1
   3   2  -1 1814.01  110.41   1
  -3  -2   1 1690.87  246.16   1
  -3  -2   1 1747.31  109.46   1
  -3   2   1 1697.15  643.62   1
  -3   2   1 1768.29  239.32   1
   3  -2  -1 1703.21  643.57   1
   3   2  -1 1715.34  644.17   1
  -3  -2   1 1867.60  343.66   1
   3   2  -2 4083.87  223.95   1
  -3   2   2 4155.69  565.83   1
   3  -2  -2 4062.33 1507.25   1
   3  -2  -2 4068.48  565.48   1
   3   2  -2 4164.45 1507.74   1
  -3  -2   2 4214.12 1507.76   1
  -3  -2   2 4099.73  567.33   1
   3   2  -336435.36 5032.18   1
   3   2  -336819.79 1722.96   1
  -3  -2   334211.15 5032.04   1
  -3   2   335633.5913117.83   1
  -3   2   333734.1713117.85   1
   3  -2  -344156.1313118.11   1
   3  -2  -334762.34 4957.12   1
  -3  -2   334677.37 3357.63   1
  -3  -2   334410.91 4958.61   1
   3   2  -4  761.26  111.75   1
   3   2  -4  802.65   62.33   1
  -3  -2   4  799.98   61.73   1
  -3   2   4  746.28  292.30   1
  -3   2   4  771.34  292.24   1
   3  -2  -4  788.05  155.15   1
   3  -2  -4  868.22  292.80   1
   3  -2  -4  812.17  106.30   1
  -3  -2   4  756.72   72.15   1
  -3  -2   4  834.01  293.05   1
   3  -2  -5  695.42   81.94   1
   3   2  -5  715.67   99.46   1
  -3  -2   5  689.52   99.21   1
  -3   2   5  723.09  259.57   1
   3  -2  -5  704.14  260.08   1
   3  -2  -5  705.27   94.13   1
   3   2  -5  731.23   96.54   1
  -3  -2   5  641.52   63.88   1
  -3  -2   5  706.51   95.96   1
  -3  -2   6 2876.69  406.57   1
  -3  -2   6 2966.04  406.64   1
  -3   2   6 3037.77 1061.55   1
  -3   2   6 3025.69 1061.30   1
   3  -2  -6 2852.32  568.69   1
   3  -2  -6 3102.13 1061.87   1
   3  -2  -6 2842.09  397.68   1
   3   2  -6 2792.90 1061.69   1
   3   2  -6 2814.01  398.89   1
  -3  -2   6 2831.36  269.42   1
   3   2  -7 5303.50  723.71   1
   3   2  -7 5113.95  273.38   1
  -3  -2   7 5026.24  723.72   1
  -3  -2   7 5007.75  723.56   1
   3  -2  -7 5161.37 1013.03   1
   3  -2  -7 5401.26 1887.77   1
   3  -2  -7 5250.28  710.10   1
  -3  -2   7 5082.15  481.33   1
  -3   2   822323.41 7889.19   1
  -3   2   823049.07 7888.81   1
   3  -2  -821841.82 4241.45   1
   3  -2  -813398.92 7888.84   1
   3  -2  -821994.85 2980.18   1
   3   2  -822074.83 2019.34   1
   3   2  -822302.43 7889.08   1
   3   2  -822477.57 2981.21   1
  -3  -2   821863.40 2019.15   1
  -3  -2   822770.11 7888.85   1
  -3  -2   821151.75 7888.88   1
  -3   2   9  177.79   67.43   1
  -3   2   9  175.60   66.31   1
   3  -2  -9  176.18   37.04   1
   3  -2  -9  147.54   65.72   1
   3  -2  -9  176.60   67.61   1
   3   2  -9  162.17   20.10   1
   3   2  -9  162.83   70.61   1
   3   2  -9  186.07   27.37   1
  -3  -2   9  175.94   23.74   1
  -3  -2   9  162.44   67.03   1
  -3  -2   9  161.78   66.55   1
   3   2 -10  502.16   75.16   1
   3   2 -10  505.82   48.70   1
  -3  -2  10  559.97   74.66   1
  -3   2  10  566.01  192.27   1
  -3   2  10  498.83  191.80   1
   3  -2 -10  515.64  102.77   1
   3  -2 -10  470.97  191.39   1
   3  -2 -10  566.30  192.71   1
   3   2 -10  463.37   49.87   1
  -3  -2  10  523.44  103.32   1
  -3  -2  10  521.97  192.15   1
   3  -2 -11 3850.56  394.56   1
   3   2 -11 3841.10  255.68   1
   3   2 -11 3395.02  201.66   1
  -3  -2  11 3638.07  508.38   1
  -3   2  11 3768.29 1325.09   1
  -3   2  11 3501.05 1324.68   1
   3  -2 -11 3350.30 1324.19   1
   3  -2 -11 3551.50 1325.24   1
   3   2 -11 3636.97 1325.40   1
  -3  -2  11 3639.05  711.16   1
  -3  -2  11 3785.38 1324.78   1
   3  -2 -12    8.06   19.43   1
   3  -2 -12   -5.76   18.72   1
   3   2 -12   -4.41   21.88   1
  -3  -2  12    4.09   21.75   1
  -3  -2  12    1.08   15.74   1
  -3  -2  12   -1.64   16.63   1
  -3   2  12    0.59   19.02   1
  -3   2  12    5.63   22.23   1
  -3   2  12   -7.96   28.96   1
   3  -2 -12    9.54   20.19   1
   3   2 -12    5.09   18.92   1
   3   2 -12   27.38   21.53   1
   3  -2 -13   -2.24   23.93   1
   3  -2 -13   26.88   20.48   1
   3   2 -13   30.98   23.12   1
   3   2 -13   35.99   16.33   1
  -3  -2  13    9.53   17.42   1
  -3   2  13    9.74   20.20   1
  -3   2  13   13.26   25.01   1
  -3   2  13   40.53   31.33   1
   3  -2 -13   -0.51   27.04   1
   3   2 -13   -1.09   34.53   1
  -3  -2  13   -0.59   26.31   1
  -3  -2  13   18.29   25.14   1
   3   2 -14   -5.44   24.85   1
   3   2 -14   -4.35   14.44   1
  -3  -2  14    4.50   18.47   1
  -3  -2  14    7.13   18.14   1
  -3   2  14    1.19   26.51   1
  -3   2  14    0.34   25.16   1
  -3   2  14   -9.64   32.89   1
   3  -2 -14    5.15   24.49   1
   3  -2 -14   30.29   27.68   1
   3  -2 -14   -3.28   28.83   1
   3   2 -14    7.16   23.25   1
  -3  -2  14   -5.88   27.86   1
  -3   2  15   57.31   24.04   1
  -3   2  15   48.54   33.59   1
  -3   2  15   30.76   38.59   1
   3  -2 -15   31.17   24.74   1
   3  -2 -15   15.67   33.04   1
   3  -2 -15   27.12   34.82   1
   3   2 -15   43.18   25.38   1
   3   2 -15   55.16   39.61   1
   3   2 -15   22.79   21.25   1
  -3  -2  15   23.95   29.49   1
  -3  -2  15   35.82   30.65   1
  -3  -2  15   12.91   37.42   1
  -3   2  16  145.48   33.39   1
  -3   2  16  198.69   66.51   1
  -3   2  16  136.21   68.71   1
   3  -2 -16  161.50   29.95   1
   3  -2 -16   94.60   64.96   1
   3  -2 -16  174.60   67.24   1
   3   2 -16  130.59   30.77   1
   3   2 -16  168.28   69.34   1
  -3  -2  16  134.62   48.15   1
  -3  -2  16  156.90   64.48   1
   3  -2 -17 8614.18  537.70   1
   3   2 -17 9872.37  533.49   1
  -3  -2  17 8176.12 1294.87   1
  -3   2  17 9974.73 3371.21   1
   3  -2 -17 9127.69 3371.05   1
   3   2 -17 9447.83 3371.64   1
  -3   2  18 6211.99  714.38   1
   3  -2 -18 5700.61  344.28   1
  -3  -2  18 5923.06  713.92   1
   3  -2 -18 5849.73 1854.58   1
   3   2 -18 6026.38  478.72   1
   3  -2 -19   84.79   33.39   1
   3   2 -19   60.18   37.87   1
  -3   2  19   69.49   51.71   1
   3  -2 -19   71.79   32.64   1
   3   2 -19   57.23   63.11   1
  -3  -2  19   81.52   51.14   1
  -3   2  20  799.15  308.39   1
   3  -2 -20  853.73   87.54   1
   3  -2 -20  787.86  309.72   1
   3   2 -20  812.00   85.98   1
   3   2 -20  917.32  311.99   1
  -3  -2  20  799.06  309.37   1
   3   2 -21  738.94  109.06   1
  -3   2  21  686.49  260.79   1
   3  -2 -21  571.26   76.05   1
   3   2 -21  730.40   78.28   1
  -3  -2  21  739.99  261.50   1
  -3   2  22  170.55   72.66   1
   3  -2 -22  167.35   55.59   1
   3  -2 -22  129.87   62.17   1
   3   2 -22  155.68   42.67   1
   3   2 -22  110.37   82.49   1
  -3  -2  22  166.76   73.67   1
   3  -2 -23 2229.94  163.17   1
   3  -2 -23 2402.39  226.80   1
   3   2 -23 2401.49  569.57   1
  -3  -2  23 2417.37  569.32   1
  -3   2  24   23.90   34.83   1
   3  -2 -24  -34.22   55.30   1
   3  -2 -24  135.62   47.15   1
  -3  -2  24  192.94   35.64   1
   3   2 -24   -7.40   42.37   1
   3  -2 -25   30.77   52.55   1
   3  -2 -25   73.48   46.23   1
  -3   2  25   30.11   54.63   1
   3   2 -25   16.87   45.12   1
   3   2 -25   65.06   55.63   1
   3   3  -1   37.95   14.02   1
  -3  -3   1   39.32   15.32   1
   3   3  -1   45.43   15.70   1
  -3  -3   1   50.42   25.79   1
   3   3  -259717.2122623.86   1
   3   3  -268107.30 8554.16   1
  -3  -3   262712.8922623.89   1
  -3  -3   256593.14 8553.71   1
   3   3  -3 6642.68 2453.56   1
   3   3  -3 6928.83  925.26   1
  -3  -3   3 6761.82 2453.58   1
  -3  -3   3 6526.19  925.26   1
   3   3  -4 3791.53  215.58   1
  -3  -3   4 4091.81  551.14   1
   3   3  -4 3800.05 1437.73   1
  -3  -3   4 3848.49  366.17   1
  -3  -3   4 4094.19  541.22   1
  -3   3   523313.80 8761.14   1
   3  -3  -522644.06 4710.96   1
   3   3  -524993.09 8761.86   1
   3   3  -523765.65 3311.21   1
  -3  -3   523718.81 2242.51   1
  -3  -3   524537.08 8762.11   1
  -3  -3   524999.54 3311.27   1
   3  -3  -6 8563.84  846.15   1
   3   3  -6 8731.23  404.65   1
  -3   3   6 8900.93 2896.74   1
  -3   3   6 8812.30 2896.56   1
   3  -3  -6 8287.56 2896.54   1
   3  -3  -6 8553.14 1091.67   1
   3   3  -6 8980.14 2897.39   1
  -3  -3   6 8853.04  740.67   1
  -3  -3   6  989.13 2896.23   1
  -3  -3   6 8448.61 1093.14   1
   3   3  -7 2217.94  130.72   1
  -3  -3   7 2448.80  185.83   1
  -3  -3   7 1994.08  303.30   1
  -3   3   7 2190.40  791.35   1
  -3   3   7 2019.24  791.11   1
   3  -3  -7 2008.96  423.94   1
   3  -3  -7 2061.18  791.23   1
   3  -3  -7 1959.71  295.31   1
   3   3  -7 2295.18  792.03   1
  -3  -3   7 2444.57  791.62   1
   3  -3  -8 6457.71  682.79   1
  -3   3   8 6336.40 2328.65   1
  -3   3   8 6135.33 2328.43   1
   3  -3  -8 6085.54 2327.94   1
   3  -3  -8 6213.04 2328.53   1
   3   3  -8 6341.65 2328.99   1
   3   3  -8 6380.74  878.39   1
  -3  -3   8 6808.25  595.59   1
  -3  -3   8 6520.23 2328.64   1
  -3  -3   8 6417.65 2328.74   1
  -3   3   9 2806.48 1017.65   1
  -3   3   9 2686.76 1017.59   1
   3  -3  -9 2805.09  546.00   1
   3  -3  -9 3015.96 1017.73   1
   3   3  -9 2615.10 1018.12   1
   3   3  -9 2646.70  382.71   1
  -3  -3   9 2816.06  260.49   1
  -3  -3   9 2999.88 1017.79   1
  -3  -3   9 2671.41 1017.73   1
  -3   3  10 4299.38 1367.39   1
  -3   3  10 4263.85 1367.36   1
   3  -3 -10 4209.01  734.38   1
   3  -3 -10 4094.02 1366.93   1
   3  -3 -10 4119.47 1367.27   1
   3   3 -10 4260.49 1368.15   1
   3   3 -10 3974.17  515.19   1
  -3  -3  10 4205.43  350.73   1
  -3  -3  10 3912.91 1367.24   1
   3   3 -11  639.99   98.18   1
  -3  -3  11  745.79   99.61   1
  -3  -3  11  727.21   97.68   1
  -3  -3  11  631.41   96.65   1
  -3   3  11  706.03  251.26   1
  -3   3  11  596.40  251.42   1
   3  -3 -11  640.87  134.76   1
   3  -3 -11  758.13  251.00   1
   3  -3 -11  627.77  250.97   1
   3   3 -11  680.56   94.39   1
   3  -3 -12 1999.22  213.81   1
   3   3 -12 1977.56  166.74   1
  -3   3  12 2016.46  697.98   1
  -3   3  12 1823.38  698.21   1
   3  -3 -12 1961.76  697.64   1
   3  -3 -12 1850.45  698.02   1
   3   3 -12 1866.41  698.55   1
   3   3 -12 1846.48  262.50   1
  -3  -3  12 1978.63  181.29   1
  -3  -3  12 1875.79  697.80   1
  -3  -3  12 1758.68  697.55   1
  -3   3  13  144.69   58.27   1
  -3   3  13  138.87   61.61   1
   3  -3 -13  168.75   39.63   1
   3  -3 -13  152.03   61.61   1
   3  -3 -13  183.12   59.73   1
   3   3 -13  138.96   24.95   1
   3   3 -13   69.69   62.64   1
   3   3 -13  126.77   28.78   1
  -3  -3  13  134.15   44.44   1
  -3  -3  13  140.73   58.37   1
  -3  -3  13  109.45   57.94   1
   3  -3 -14  413.78   62.55   1
  -3  -3  14  489.88   62.03   1
  -3  -3  14  375.92   62.52   1
  -3   3  14  404.35  150.84   1
  -3   3  14  334.17  152.35   1
   3  -3 -14  443.19   85.06   1
   3  -3 -14  433.67  151.78   1
   3   3 -14  394.21   44.84   1
   3   3 -14  377.04  153.89   1
   3   3 -14  346.42   58.43   1
  -3  -3  14  402.12  151.12   1
   3   3 -15 1966.26  157.33   1
   3   3 -15 1654.52  236.94   1
  -3  -3  15 1806.36  236.20   1
  -3   3  15 2001.61  611.81   1
  -3   3  15 1486.30  611.91   1
   3  -3 -15 1781.86  611.81   1
   3   3 -15 1298.56  229.78   1
  -3  -3  15 1577.54  330.06   1
  -3  -3  15 1594.30  611.67   1
   3  -3 -16  108.25   42.90   1
   3   3 -16  113.30   39.41   1
  -3  -3  16   98.04   27.85   1
  -3   3  16  130.44   46.50   1
  -3   3  16   67.75   52.94   1
   3  -3 -16   62.15   51.36   1
   3   3 -16   77.96   28.45   1
  -3  -3  16   52.82   37.75   1
   3   3 -17 1193.57  169.23   1
  -3  -3  17 1160.61  166.25   1
  -3   3  17 1158.25  428.15   1
   3  -3 -17 1111.00  113.65   1
   3   3 -17 1151.28  113.93   1
   3   3 -18  206.43   56.18   1
  -3  -3  18  310.51   50.44   1
  -3   3  18  289.28  115.47   1
   3  -3 -18  281.62   45.48   1
   3  -3 -18  290.05   61.55   1
   3   3 -18  286.03   39.97   1
   3  -3 -19  932.37  115.51   1
   3   3 -19  967.58  110.36   1
  -3   3  19  946.72  308.21   1
   3  -3 -19 1016.43  126.01   1
   3   3 -19   25.54  308.75   1
  -3  -3  19  960.46  308.81   1
  -3   3  20  426.48  157.07   1
   3  -3 -20  418.11   50.01   1
   3  -3 -20  373.86   77.38   1
   3   3 -20  379.96   51.39   1
   3   3 -20  456.15  162.78   1
  -3  -3  20  364.29  157.16   1
  -3   3  21  385.42   73.83   1
   3   3 -21  487.50   84.59   1
   3   3 -21  415.41   78.55   1
  -3  -3  21  446.36   74.35   1
   3  -3 -21  526.63   73.42   1
   3  -3 -21  484.46   86.38   1
   3  -3 -22   57.64   54.92   1
  -3   3  22   27.08   51.81   1
   3  -3 -22   57.92   60.70   1
   3   3 -22   46.80   35.72   1
   3   3 -22   95.01   66.97   1
  -3  -3  22  101.07   51.38   1
   3   3 -23 2422.59  207.33   1
  -3  -3  23 2448.15  204.20   1
  -3   3  23    3.71  503.91   1
   3  -3 -23 1213.73  145.14   1
   3  -3 -23 2380.43  207.74   1
   3   3 -24    4.48   44.38   1
  -3   3  24    2.67   58.56   1
   3  -3 -24    4.69   58.28   1
   3  -3 -24  167.29   69.61   1
   3   3 -24  163.61   68.24   1
  -3  -3  24  142.27   59.19   1
   3   3 -25   44.32   37.42   1
  -3  -3  25  116.90   43.53   1
   3   4  -1 7698.77 1046.00   1
   3   4  -1 7360.92  383.25   1
  -3  -4   1 7959.99 1046.10   1
  -3  -4   1 6986.13  381.68   1
   3   4  -2  171.95   71.67   1
   3   4  -2  190.74   29.16   1
  -3  -4   2  165.61   71.21   1
  -3  -4   2  193.28   28.92   1
  -3  -4   3  380.55   35.51   1
   3   4  -3  363.80   43.30   1
  -3  -4   3  378.94  113.10   1
   3   4  -4 2785.33  158.88   1
  -3  -4   4 2742.61  381.43   1
   3   4  -4 2614.61  994.60   1
  -3  -4   4 2792.20  253.76   1
  -3  -4   4 2651.93  373.79   1
   3   4  -5   -5.80   19.16   1
   3   4  -5    4.75   19.20   1
  -3  -4   5    3.67   15.99   1
  -3  -4   5    5.84   20.62   1
  -3  -4   5   -4.16   14.24   1
   3  -4  -6  127.71   25.59   1
   3   4  -6  133.73   59.17   1
   3   4  -6  123.36   26.54   1
  -3  -4   6  178.68   21.86   1
  -3  -4   6  153.12   58.42   1
  -3  -4   6  151.76   23.48   1
   3   4  -7 6712.46  309.45   1
  -3   4   7 6379.29 2156.11   1
  -3   4   7 6116.02 2156.11   1
   3  -4  -7 6581.61 1158.80   1
   3  -4  -7 5624.66  811.34   1
   3   4  -7 6873.45 2157.21   1
  -3  -4   7 6507.21  552.19   1
  -3  -4   7 7298.58 2156.84   1
   3  -4  -8  974.76  104.77   1
   3   4  -8  902.09   69.13   1
  -3  -4   8 1040.88  111.12   1
  -3   4   8  839.95  328.45   1
  -3   4   8  843.04  328.71   1
   3  -4  -8  855.17  328.41   1
   3  -4  -8  849.12  120.60   1
   3   4  -8  938.31  330.23   1
  -3  -4   8  865.41  329.28   1
  -3  -4   8  849.91  329.41   1
   3  -4  -9 1202.32  132.11   1
   3   4  -9 1080.60   81.87   1
  -3  -4   9 1166.13  128.11   1
  -3  -4   9 1092.91  162.20   1
  -3   4   9 1070.11  421.19   1
  -3   4   9 1033.52  421.54   1
   3  -4  -9 1164.98  421.24   1
   3  -4  -9 1029.91  155.89   1
   3   4  -9 1281.99  422.97   1
  -3  -4   9 1328.77  422.07   1
  -3   4  10 9939.61 3462.86   1
  -3   4  10 9527.15 3463.09   1
   3  -4 -10 9805.99 1861.71   1
   3  -4 -10 9709.38 3462.68   1
   3  -4 -10 9831.64 1306.32   1
   3   4 -10 9205.48 3463.53   1
   3   4 -10 8755.88 1307.61   1
  -3  -4  10 8957.10  886.97   1
  -3  -4  10 9986.37 3463.17   1
  -3  -4  10 9116.74 3463.17   1
  -3   4  11  107.41   45.15   1
  -3   4  11   88.35   47.83   1
   3  -4 -11   80.16   31.47   1
   3  -4 -11  112.24   46.86   1
   3  -4 -11  124.39   27.03   1
   3   4 -11  105.80   49.40   1
   3   4 -11   94.16   22.50   1
  -3  -4  11   92.95   28.21   1
  -3  -4  11  121.10   46.13   1
  -3  -4  11   79.35   44.10   1
   3   4 -12  647.07   61.30   1
  -3  -4  12  771.73  105.01   1
  -3  -4  12  642.88  107.59   1
  -3   4  12  914.34  277.04   1
  -3   4  12  623.29  277.48   1
   3  -4 -12  728.99  149.70   1
   3  -4 -12  767.09  277.05   1
   3  -4 -12  858.08  105.22   1
   3   4 -12  710.52  278.15   1
  -3  -4  12  830.00  277.08   1
   3  -4 -13 1454.60  148.68   1
   3   4 -13 1290.09  181.87   1
  -3  -4  13 1455.20  181.12   1
  -3   4  13 1645.87  468.47   1
  -3   4  13 1220.13  468.42   1
   3  -4 -13 1326.58  468.41   1
   3  -4 -13 1610.68  177.33   1
   3   4 -13 1193.29  176.29   1
  -3  -4  13 1388.58  125.96   1
  -3  -4  13  285.68  466.86   1
  -3   4  14 1793.38  540.62   1
  -3   4  14 1416.60  540.68   1
   3  -4 -14 1689.35  291.25   1
   3  -4 -14 1481.51  540.22   1
   3  -4 -14 1696.22  204.88   1
   3   4 -14 1567.79  541.40   1
   3   4 -14 1092.14  202.93   1
  -3  -4  14 1312.38  143.80   1
  -3  -4  14 1521.83  539.95   1
  -3  -4  14 1286.71  539.88   1
  -3   4  1510732.11 3318.47   1
  -3   4  15 7060.93 3317.92   1
   3  -4 -15 9155.50 1784.43   1
   3  -4 -15 7597.03 3317.59   1
   3  -4 -1510366.69 1253.97   1
   3   4 -1510474.06 3319.46   1
  -3  -4  15 7232.85 1783.87   1
  -3  -4  15 9965.23 3318.29   1
  -3   4  1623020.19 7483.69   1
  -3   4  1613223.46 7482.82   1
   3  -4 -1624151.91 4025.89   1
   3  -4 -1615424.65 7482.75   1
   3  -4 -1623446.21 2829.52   1
   3   4 -1623530.01 7484.51   1
  -3  -4  1622584.53 7483.47   1
  -3   4  17 1057.72  350.66   1
   3  -4 -17  859.14  137.71   1
   3   4 -17  850.12  352.64   1
  -3  -4  17  983.63  349.73   1
  -3   4  18   39.79   48.65   1
   3  -4 -18   11.19   36.18   1
   3  -4 -18   32.91   50.63   1
   3   4 -18  101.04   60.45   1
  -3  -4  18   23.75   42.54   1
   3  -4 -19  175.88   57.61   1
  -3   4  19  180.58   76.37   1
   3  -4 -19  138.90   54.84   1
   3   4 -19  193.74   89.36   1
  -3  -4  19  167.09   77.97   1
   3   4 -20   23.22   40.65   1
  -3  -4  20   46.97   31.80   1
  -3   4  20   62.28   44.91   1
   3  -4 -20   38.56   41.96   1
   3  -4 -20   58.21   54.70   1
   3   4 -21 1669.18  194.78   1
  -3   4  21   -4.20  482.22   1
   3  -4 -21 1696.43  145.07   1
   3  -4 -21 1646.49  193.33   1
  -3  -4  21 1643.72  486.11   1
  -3   4  22   -6.45   43.55   1
   3  -4 -22   12.51   66.69   1
   3  -4 -22  -57.40   61.78   1
   3   4 -22   -1.62   60.99   1
  -3  -4  22  -23.31   47.87   1
  -3   4  23    1.62   31.87   1
   3   4 -23   52.55   44.97   1
  -3  -4  23   64.65   32.89   1
   3  -4 -23   16.13   62.38   1
   3  -4 -23   25.97   68.50   1
   3  -4 -24    2.77   65.73   1
   3   4 -24   81.41   65.80   1
  -3  -4  24  161.36   79.51   1
   3   4 -25   27.67   37.54   1
  -3  -4  25  119.45   53.37   1
   3   5  -148124.7418008.79   1
   3   5  -149457.77 6808.90   1
  -3  -5   149486.5918008.77   1
  -3  -5   149900.84 6808.96   1
   3   5  -2 1468.59  537.55   1
   3   5  -2 1444.51  201.51   1
  -3  -5   2 1483.81  537.43   1
  -3  -5   2 1456.11  201.42   1
   3   5  -3 6620.13  888.81   1
  -3  -5   3 5717.91  329.58   1
   3   5  -3 6532.88  873.92   1
  -3  -5   3 6567.10 2316.41   1
   3   5  -4 6169.84  321.57   1
  -3  -5   4 5997.46  859.75   1
   3   5  -4 6066.83 2241.12   1
  -3  -5   4 6257.83  573.53   1
  -3  -5   4 6140.93  845.42   1
   3   5  -5   23.38   16.72   1
  -3  -5   5   49.18   26.77   1
  -3  -5   5   38.51   17.13   1
   3   5  -5   41.94   27.11   1
  -3  -5   5   52.42   15.81   1
   3   5  -6   16.26   16.74   1
  -3  -5   6   23.38   12.50   1
   3  -5  -6   19.60   20.36   1
   3   5  -6    7.28   21.73   1
  -3  -5   6    7.04   20.53   1
  -3  -5   6   21.78   24.18   1
   3  -5  -7 4448.97  468.79   1
   3   5  -7 4269.12  235.71   1
  -3  -5   7 4026.63  609.79   1
   3   5  -7 4284.30 1589.55   1
  -3  -5   7 4357.40  407.37   1
  -3  -5   7 4600.38 1589.16   1
   3   5  -8  974.72   72.09   1
  -3  -5   8  985.28  135.61   1
  -3   5   8  935.36  349.86   1
  -3   5   8  858.11  350.01   1
   3  -5  -8  948.23  188.23   1
   3  -5  -8  850.09  349.65   1
   3  -5  -8  946.56  128.91   1
   3   5  -8 1027.42  352.08   1
  -3  -5   8  990.72   93.13   1
  -3  -5   8 1001.73  351.17   1
   3   5  -9   78.62   28.10   1
  -3  -5   9  119.95   22.31   1
  -3   5   9  105.74   42.56   1
  -3   5   9   95.17   43.36   1
   3  -5  -9  131.65   30.02   1
   3  -5  -9   91.48   43.20   1
   3  -5  -9  100.69   17.89   1
   3   5  -9   84.21   25.85   1
  -3  -5   9  121.62   26.36   1
  -3  -5   9   82.07   45.14   1
   3   5 -10  826.63   66.01   1
  -3  -5  10  915.27  116.95   1
  -3  -5  10  717.35  115.94   1
  -3   5  10  860.68  299.88   1
  -3   5  10  672.01  299.99   1
   3  -5 -10  826.83  161.80   1
   3  -5 -10  751.31  299.52   1
   3   5 -10  859.04  301.93   1
  -3  -5  10  860.60   84.29   1
   3  -5 -11 1832.91  196.70   1
   3   5 -11 1608.92  113.52   1
  -3  -5  11 1640.64  246.66   1
  -3   5  11 1577.56  639.88   1
   3  -5 -11 1810.21  639.52   1
   3  -5 -11 1761.15  239.95   1
   3   5 -11 1883.21  641.20   1
  -3  -5  11 1667.49  168.25   1
  -3  -5  11 1902.60  640.08   1
   3   5 -12   85.22   26.47   1
  -3  -5  12   98.13   22.72   1
  -3   5  12   82.84   44.22   1
  -3   5  12   79.82   46.68   1
   3  -5 -12   76.69   32.98   1
   3  -5 -12  130.09   27.14   1
   3   5 -12   50.23   25.86   1
  -3  -5  12   69.99   36.39   1
  -3  -5  12   65.69   45.52   1
  -3   5  13   78.66   38.87   1
  -3   5  13   24.35   41.06   1
   3  -5 -13   62.82   32.26   1
   3  -5 -13   42.41   35.81   1
   3  -5 -13    2.68   28.19   1
   3   5 -13   27.89   36.35   1
  -3  -5  13   29.30   33.71   1
  -3  -5  13   48.18   31.94   1
   3  -5 -14 1757.93  189.30   1
   3   5 -14 1748.42  236.29   1
  -3  -5  14 1774.71  234.56   1
  -3   5  14 1838.24  606.88   1
  -3   5  14 1304.11  606.83   1
   3  -5 -14 1368.50  606.78   1
   3  -5 -14 1792.11  229.52   1
   3  -5 -15 1350.08  143.79   1
   3   5 -15 1365.93  175.03   1
  -3  -5  15 1307.51  172.27   1
  -3   5  15 1310.23  443.09   1
  -3   5  15  849.57  444.51   1
   3  -5 -15  904.20  442.38   1
   3  -5 -15 1371.26  169.25   1
   3   5 -16  302.72   58.36   1
  -3  -5  16  266.95   48.68   1
  -3   5  16  307.79  114.39   1
   3  -5 -16  307.08   72.94   1
   3  -5 -16  231.44   62.19   1
   3   5 -17  729.10  116.02   1
  -3  -5  17  739.56  111.73   1
  -3   5  17  832.91  284.58   1
   3  -5 -17  762.96  158.22   1
   3  -5 -17  718.57  114.27   1
   3   5 -18 1555.05  219.52   1
  -3  -5  18 1543.02  216.67   1
  -3   5  18 1494.31  559.27   1
   3  -5 -18 1469.45  215.14   1
   3  -5 -19 4025.86  268.05   1
  -3   5  19 3841.01 1198.29   1
   3  -5 -19 3905.51  456.95   1
   3   5 -19   15.18 1195.96   1
  -3  -5  19 4019.83 1197.86   1
   3  -5 -20   20.20   35.59   1
  -3   5  20   14.45   47.06   1
   3  -5 -20   -2.40   60.43   1
   3   5 -20   13.12   62.18   1
  -3  -5  20  -23.33   45.59   1
  -3  -5  21  337.82   50.39   1
  -3   5  21  -19.48  102.74   1
   3  -5 -21  419.51   69.00   1
   3  -5 -21  236.91   74.60   1
   3   5 -21  274.14  113.57   1
   3  -5 -22   29.08   64.55   1
  -3   5  22   35.05   60.14   1
   3  -5 -22   94.47   70.97   1
   3   5 -22   80.25   54.56   1
  -3  -5  22   96.57   56.44   1
   3  -5 -23  -24.16   73.21   1
   3   5 -23  217.53   92.75   1
  -3  -5  23  324.62   98.49   1
   3   5 -24  -24.33   41.62   1
  -3  -5  24  -26.43   49.09   1
   3   6  -1 4357.02  626.48   1
  -3  -6   1 4234.81  241.33   1
   3   6  -1 4683.76  615.61   1
  -3  -6   1 4559.61 1632.48   1
   3   6  -2  610.60   49.07   1
   3   6  -2   13.21  178.17   1
  -3  -6   2  639.97  180.27   1
  -3  -6   2  597.80   68.39   1
   3   6  -3  493.60   48.11   1
  -3  -6   3  458.21   70.30   1
   3   6  -3  484.95  180.81   1
  -3  -6   3  486.02   68.09   1
   3   6  -4 2454.00  923.10   1
   3   6  -4 2482.33  347.52   1
  -3  -6   4 2487.50  923.24   1
  -3  -6   4 2626.07  347.55   1
   3   6  -5 8319.27 1164.04   1
  -3  -6   5 8182.20  424.13   1
   3   6  -5 8475.55 1145.32   1
  -3  -6   5 8448.85  777.37   1
  -3  -6   5 8028.00 3033.07   1
   3  -6  -6  901.17  101.66   1
   3   6  -6  832.67  122.79   1
   3   6  -6  825.49  119.21   1
  -3  -6   6  870.80   85.34   1
  -3  -6   6  848.87  316.29   1
  -3  -6   6  853.73  316.78   1
   3   6  -7 2801.83  170.03   1
  -3  -6   7 2801.25  414.87   1
   3  -6  -7 2975.21  579.94   1
   3   6  -7 2950.06 1079.99   1
  -3  -6   7 3147.23  278.39   1
  -3  -6   7 3009.52 1079.48   1
   3  -6  -8  184.21   33.27   1
   3   6  -8  185.44   36.00   1
  -3  -6   8  184.10   52.89   1
   3   6  -8  183.80   34.91   1
  -3  -6   8  215.47   76.41   1
  -3  -6   8  188.61   77.89   1
   3   6  -9  215.05   38.43   1
  -3  -6   9  224.21   33.00   1
   3  -6  -9  234.25   44.88   1
   3  -6  -9  160.29   73.11   1
   3  -6  -9  154.15   27.37   1
   3   6  -9  144.48   35.13   1
  -3  -6   9  209.72   35.74   1
  -3   6  10  337.58  111.73   1
  -3   6  10  244.93  111.92   1
   3  -6 -10  364.10   64.21   1
   3  -6 -10  265.28  111.37   1
   3   6 -10  347.73  117.28   1
   3   6 -10  247.24   51.29   1
  -3  -6  10  302.40   47.56   1
  -3  -6  10  338.22  113.06   1
  -3  -6  10  193.04  113.38   1
   3   6 -11 1264.15  174.44   1
  -3   6  11 1262.65  443.98   1
  -3   6  11 1149.95  444.62   1
   3  -6 -11 1324.67  239.89   1
   3  -6 -11 1073.59  443.83   1
   3  -6 -11 1154.64  165.76   1
  -3  -6  11 1123.28  121.83   1
  -3  -6  11 1280.35  444.60   1
  -3   6  12  876.71  311.64   1
   3  -6 -12  836.99  168.99   1
   3  -6 -12  767.03  117.15   1
   3   6 -12 1037.96  315.22   1
  -3  -6  12  527.11   86.38   1
  -3  -6  12 1005.94  312.54   1
   3  -6 -13 1668.34  187.67   1
   3   6 -13 1870.73  235.40   1
  -3  -6  13 1779.57  233.36   1
  -3   6  13 1683.39  602.96   1
  -3   6  13 1170.62  603.32   1
   3  -6 -13 1681.46  226.78   1
   3   6 -1410509.86 1331.92   1
  -3  -6  1410436.55 1330.93   1
  -3   6  1410567.71 3464.71   1
  -3   6  14 7246.32 3464.25   1
   3  -6 -1411120.87 1864.21   1
   3  -6 -14 6989.34 3463.88   1
   3  -6 -14 9858.35 1308.96   1
  -3   6  15  418.01  180.31   1
   3  -6 -15  493.85  102.77   1
   3  -6 -15  440.45   72.75   1
   3   6 -15  456.82  182.21   1
  -3  -6  15  509.80  177.14   1
   3  -6 -16  957.91  112.69   1
  -3   6  16  910.30  327.06   1
   3  -6 -16  879.64  131.40   1
   3   6 -16  844.12  329.50   1
  -3  -6  16  784.14  325.47   1
   3  -6 -17 5090.02  498.72   1
   3   6 -17 4744.12  642.61   1
  -3  -6  17 4633.15  640.84   1
  -3   6  17 4357.08 1666.22   1
   3  -6 -17 4047.94  630.26   1
   3  -6 -18  194.32   49.60   1
   3   6 -18  201.11   52.19   1
  -3  -6  18  229.34   41.11   1
  -3   6  18  174.89   91.71   1
   3  -6 -18  164.96   59.14   1
   3  -6 -19   34.28   40.81   1
   3  -6 -19   20.86   44.71   1
   3   6 -19   72.35   65.28   1
  -3  -6  19   31.33   45.10   1
  -3   6  20   48.33   61.28   1
   3  -6 -20   37.11   55.41   1
   3  -6 -20  -10.99   48.93   1
   3   6 -20   27.69   66.56   1
  -3  -6  20   32.63   45.77   1
  -3  -6  21  646.82   71.53   1
   3  -6 -21  512.49   73.59   1
   3  -6 -22   42.31   66.05   1
   3   6 -22   -2.80   64.96   1
  -3  -6  22   -0.78   62.41   1
   3   6 -23   41.06   61.89   1
  -3  -6  23    5.88   66.60   1
  -3  -7   1 1658.49  189.53   1
   3   7  -1  143.64  487.01   1
   3   7  -1 1525.56  183.88   1
  -3  -7   1 1846.00  184.92   1
   3   7  -2  536.71   60.12   1
  -3  -7   2  564.49  101.56   1
   3   7  -2  996.62  262.41   1
  -3  -7   2  715.42   98.57   1
   3   7  -3 6511.86 2304.87   1
   3   7  -3 5678.66  869.77   1
  -3  -7   3 6202.73 2304.92   1
  -3  -7   3 6771.52  870.21   1
   3   7  -4  515.35  184.23   1
   3   7  -4  455.65   71.45   1
  -3  -7   4  490.98  185.10   1
  -3  -7   4  510.43   69.66   1
   3   7  -5 3185.75  430.02   1
  -3  -7   5 3201.23  229.46   1
  -3  -7   5 3192.73  175.46   1
   3   7  -5 2794.93  421.45   1
  -3  -7   5 2938.39 1118.33   1
   3   7  -6  135.49   28.84   1
  -3  -7   6  156.23   29.75   1
   3   7  -6  161.05   67.43   1
  -3  -7   6  212.43   36.36   1
  -3  -7   6  138.19   67.14   1
   3  -7  -7  335.93   44.63   1
   3   7  -7  289.83  112.16   1
   3   7  -7  230.30   44.97   1
  -3  -7   7  236.10   41.37   1
  -3  -7   7  379.44  111.04   1
  -3  -7   7  225.46  110.87   1
   3  -7  -8 1250.51  125.24   1
   3   7  -8 1116.74  153.76   1
  -3  -7   8 1000.15  123.00   1
  -3  -7   8 1176.51  394.00   1
  -3  -7   8  742.04  393.95   1
   3  -7  -9 1838.15  195.49   1
   3   7  -9 1892.77  638.17   1
  -3  -7   9 1317.98  167.30   1
  -3  -7   9 1834.74  637.03   1
   3   7 -10  356.09   50.96   1
  -3   7  10  137.23  102.72   1
   3  -7 -10  280.39   60.61   1
  -3  -7  10  321.48  107.19   1
  -3   7  11 1030.82  454.25   1
   3  -7 -11 1414.29  246.12   1
   3  -7 -11  915.26  454.16   1
   3  -7 -11 1003.99  169.33   1
   3   7 -11 1565.46  458.29   1
  -3  -7  11 1612.19  456.33   1
   3  -7 -12 7565.28  733.48   1
  -3  -7  12 8504.17  958.63   1
  -3   7  12 6576.31 2491.11   1
  -3   7  12 4797.57 2491.16   1
   3  -7 -12 5684.21 2490.88   1
   3  -7 -12 6383.31  939.81   1
   3   7 -12 8806.68 2493.84   1
   3   7 -13 1431.12  183.07   1
  -3  -7  13 1539.92  180.94   1
  -3   7  13 1272.39  463.37   1
  -3   7  13  810.54  462.95   1
   3  -7 -13 1604.03  252.23   1
   3  -7 -13  894.33  462.52   1
   3  -7 -13 1239.16  175.89   1
   3  -7 -14   27.02   31.54   1
   3   7 -14   -6.77   35.41   1
  -3  -7  14    9.21   24.67   1
  -3   7  14  -17.01   42.48   1
   3  -7 -14   35.83   43.74   1
   3  -7 -15   81.17   36.70   1
   3   7 -15  114.80   40.48   1
  -3  -7  15   68.16   27.71   1
  -3   7  15   79.52   57.35   1
   3  -7 -15   43.15   33.10   1
   3   7 -16  910.96  115.95   1
  -3  -7  16  820.18  110.39   1
  -3   7  16  574.99  278.10   1
   3  -7 -16  951.20  156.73   1
   3  -7 -16  539.57  108.59   1
  -3  -7  17   16.94   28.24   1
  -3   7  17   64.99   55.62   1
   3  -7 -17   31.31   52.63   1
   3   7 -17   34.36   65.37   1
  -3   7  18  357.83  238.57   1
   3  -7 -18  925.36  139.29   1
   3  -7 -18  339.46   95.29   1
   3   7 -18  830.18  242.13   1
  -3  -7  18  785.05  235.66   1
  -3   7  19    7.55  126.00   1
   3  -7 -19  482.58   97.67   1
   3   7 -19  413.30  138.24   1
  -3  -7  19  394.70  127.47   1
   3   7 -20  473.08   95.95   1
  -3  -7  20  606.98   89.74   1
   3  -7 -20  614.44  128.67   1
   3  -7 -21    6.75   83.58   1
   3   7 -21   13.42  143.26   1
  -3  -7  21  868.60  146.89   1
   3   7 -22   56.84   77.89   1
  -3  -7  22  137.66   77.26   1
   3   8  -1  984.09  363.89   1
  -3  -8   1  982.13  136.99   1
   3   8  -2  261.06   32.69   1
  -3  -8   2   89.85   26.94   1
   3   8  -3   70.30   31.31   1
  -3  -8   3   19.36   18.98   1
   3   8  -4  230.54   36.30   1
  -3  -8   4  205.63   30.04   1
  -3  -8   4  153.97   35.99   1
   3   8  -5  477.01  188.75   1
  -3  -8   5  521.10  188.19   1
   3  -8  -6 1481.47  162.03   1
   3   8  -6 1351.65  202.32   1
  -3  -8   6 1409.16  201.76   1
   3  -8  -7   16.93   21.93   1
   3   8  -7    9.43   39.71   1
  -3  -8   7   -7.24   28.07   1
   3  -8  -8  743.16  146.97   1
   3   8  -8  757.14  272.91   1
  -3  -8   8  684.85  270.46   1
   3  -8  -9  178.00   34.10   1
   3   8  -9  135.82   37.59   1
  -3  -8   9  172.24   31.54   1
   3  -8 -10 2870.23  535.41   1
   3   8 -10 2484.78  995.41   1
  -3  -8  10 2704.64  994.43   1
   3  -8 -11  270.57   48.35   1
   3   8 -11  234.17  114.16   1
  -3  -8  11  295.75  108.07   1
   3   8 -12  512.69  184.74   1
  -3  -8  12  440.52  179.22   1
   3  -8 -13  587.04   71.55   1
  -3   8  13  202.19  186.37   1
   3   8 -13  576.47  193.92   1
  -3  -8  13  643.83  189.44   1
  -3   8  14  327.64  164.02   1
   3  -8 -14  448.70   96.52   1
   3   8 -14  502.21  169.46   1
  -3  -8  14  436.59  162.69   1
  -3   8  15 2117.05  915.34   1
   3  -8 -15 3514.20  496.12   1
   3  -8 -15  984.60  344.13   1
   3   8 -15 3349.33  917.79   1
  -3  -8  15 3349.13  915.17   1
  -3   8  16  515.32  258.86   1
   3  -8 -16  849.20  144.10   1
   3   8 -16  705.59  253.15   1
  -3  -8  16  626.47  250.47   1
   3   8 -17    6.08   45.42   1
  -3  -8  17   47.67   29.08   1
   3  -8 -17   26.50   55.05   1
   3  -8 -18  618.65  131.69   1
   3   8 -18  594.84  229.55   1
  -3  -8  18  549.09  222.31   1
   3  -8 -19  190.33   89.78   1
   3   8 -19  249.18  121.23   1
  -3  -8  19  321.28  114.85   1
   3   8 -20   31.34   48.54   1
  -3  -8  20   72.85   44.06   1
   3  -8 -20   38.97   62.47   1
   3   9  -1  981.70  325.46   1
  -3  -9   1  788.15  122.88   1
   3   9  -2  124.77   48.28   1
  -3  -9   2   16.27   26.30   1
  -3  -9   3   22.22   19.27   1
   3   9  -3   35.44   39.87   1
   3   9  -4 4852.85  668.26   1
  -3  -9   4 4659.78 1736.71   1
   3   9  -5  471.32  165.77   1
  -3  -9   5  395.34  162.65   1
   3  -9  -6   20.50   23.37   1
   3   9  -6   53.54   44.99   1
  -3  -9   6   56.57   35.98   1
   3  -9  -7 9239.98 1783.09   1
   3   9  -7 9357.50 3316.07   1
  -3  -9   7 8627.02 3315.19   1
   3  -9  -8    6.15   31.08   1
   3   9  -8   18.05   44.83   1
  -3  -9   8    9.98   21.79   1
   3  -9  -9   25.32   24.00   1
  -3  -9   9   57.87   24.03   1
   3   9  -9   -8.95   46.84   1
  -3  -9  10   40.92   25.26   1
   3  -9 -10   55.23   38.69   1
   3   9 -10   28.20   53.94   1
  -3  -9  11  718.21  108.73   1
   3  -9 -11  782.77  151.49   1
   3   9 -11  676.65  278.90   1
   3  -9 -12    9.86   29.07   1
  -3  -9  12  -18.61   26.60   1
   3   9 -12   62.10   55.88   1
   3  -9 -13  379.38   63.50   1
   3   9 -13  391.98  162.89   1
  -3  -9  13  435.53  156.31   1
   3  -9 -14 1948.50  397.28   1
   3   9 -14 2051.13  736.99   1
  -3  -9  14 2004.50  734.19   1
   3  -9 -15 1791.72  351.36   1
   3   9 -15 1664.29  649.94   1
  -3  -9  15 1781.38  646.87   1
   3   9 -16  -31.52   47.56   1
  -3  -9  16   13.99   29.52   1
   3  -9 -16  -15.83   53.11   1
   3  -9 -17   15.87   56.25   1
   3   9 -17  -31.60   70.46   1
  -3  -9  17   35.57   43.38   1
   3  -9 -18  400.05  177.60   1
   3   9 -18 1087.26  329.90   1
  -3  -9  18 1081.22  323.08   1
   3  10  -1  887.07  307.76   1
  -3 -10   1  772.98  117.31   1
   3  10  -2 1491.77  551.41   1
  -3 -10   2 1497.17  208.81   1
   3  10  -3 2818.21 1012.63   1
  -3 -10   3 2710.65 1011.58   1
   3  10  -4  184.83   67.58   1
  -3 -10   4   77.79   57.84   1
   3  10  -5   -4.93   44.38   1
  -3 -10   5   27.57   33.75   1
   3 -10  -6  129.05   40.80   1
   3  10  -6   89.91   65.17   1
  -3 -10   6  121.01   54.08   1
   3 -10  -7  567.68  113.55   1
   3  10  -7  453.13  208.64   1
  -3 -10   7  594.34  205.48   1
   3  10  -8   17.98   33.90   1
   3 -10  -8    9.75   33.50   1
  -3 -10   8   52.91   35.50   1
   3  10  -9  727.73  114.65   1
   3 -10  -9  743.29  152.53   1
  -3 -10   9  769.42  279.91   1
   3 -10 -10 1688.77  178.85   1
   3  10 -10 1613.42  225.06   1
  -3 -10  10 1326.56  220.53   1
   3 -10 -11 3234.49  360.55   1
  -3 -10  11 3318.31  463.70   1
   3  10 -11 3290.76 1204.00   1
   3 -10 -12  717.92   90.30   1
   3  10 -12  602.45  261.60   1
  -3 -10  12  697.37  256.96   1
   3 -10 -13  426.00   68.15   1
   3  10 -13  439.24  181.49   1
  -3 -10  13  487.40  174.23   1
   3 -10 -14   33.14   35.50   1
   3  10 -14   65.81   45.95   1
  -3 -10  14   21.18   28.72   1
   3 -10 -15   49.83   39.14   1
   3  10 -15   63.91   68.44   1
  -3 -10  15  -25.79   40.91   1
   3 -10 -16  415.45   72.29   1
   3  10 -16  579.79  182.96   1
  -3 -10  16  313.58  163.20   1
   3  11  -1  231.47   55.96   1
  -3 -11   1  341.60   51.80   1
  -3 -11   2 2152.36  284.91   1
   3  11  -2 1804.71  734.44   1
   3  11  -3   94.60   64.32   1
  -3 -11   3   58.31   56.40   1
   3  11  -4  807.01  138.01   1
  -3 -11   4 1011.89  343.89   1
  -3 -11   5  264.53   46.37   1
   3 -11  -5  264.63   58.37   1
   3  11  -5  137.24  106.55   1
   3 -11  -6   68.91   26.78   1
   3  11  -6   19.31   63.27   1
  -3 -11   6   33.94   47.06   1
   3 -11  -7   68.86   27.73   1
   3  11  -7   25.70   65.99   1
  -3 -11   7   71.31   53.16   1
   3 -11  -8 2306.55  204.26   1
  -3 -11   8 2280.56  657.39   1
   3 -11  -9 1956.74  175.50   1
  -3 -11   9 1956.57  219.05   1
   3  11  -9   -1.08  552.95   1
   3 -11 -10   52.44   43.80   1
   3  11 -10   81.15   67.38   1
  -3 -11  10   46.42   59.08   1
   3  11 -11   18.37   57.85   1
   3 -11 -11  413.94   77.61   1
  -3 -11  11  358.83  127.94   1
  -3 -11  12  896.21  121.75   1
   3 -11 -12 1171.70  171.38   1
   3  11 -12  -38.97  299.45   1
   3 -11 -13  722.07  116.25   1
   3  11 -13   70.85  200.13   1
  -3 -11  13  530.31  191.57   1
  -3 -12   1   56.26   32.54   1
   3  12  -1   10.55   60.71   1
  -3 -12   1   41.50   40.81   1
   3  12  -2    2.80   70.87   1
  -3 -12   2  252.42   79.53   1
   3  12  -3   33.98   65.53   1
  -3 -12   3   17.27   47.85   1
   3 -12  -4  243.65   39.43   1
   3  12  -4    7.77   89.95   1
  -3 -12   4  193.20   79.13   1
   3 -12  -5  169.25   44.75   1
   3  12  -5   -2.76   80.60   1
  -3 -12   5  148.00   58.31   1
   3 -12  -6    6.54   35.49   1
   3  12  -6   33.45   71.45   1
  -3 -12   6   50.98   55.81   1
   3 -12  -7  592.06   65.56   1
  -3 -12   7  415.15   72.69   1
   3  12  -7   49.32  168.43   1
   3 -12  -8 1266.57  255.42   1
   3 -12  -9   49.66   56.30   1
  -2   0   1    1.95    6.30   1
  -2   0   1    2.90    9.56   1
   2   0  -1    3.85    9.44   1
   2   0  -1   11.00    6.64   1
  -2   0   2 1279.91  453.43   1
  -2   0   2 1180.75  167.77   1
   2   0  -2 1337.63  453.43   1
   2   0  -2 1176.20  167.62   1
  -2   0   3    1.38    3.30   1
  -2   0   3    2.98    6.43   1
  -2   0   3   -4.84    6.68   1
   2   0  -3    3.52    3.99   1
   2   0  -3   -7.00    9.83   1
   2   0  -3   15.41    7.70   1
  -2   0   412392.16 2342.38   1
  -2   0   411902.05 4359.93   1
  -2   0   411409.70 4360.10   1
   2   0  -410796.56 1113.50   1
   2   0  -412525.20 4360.30   1
   2   0  -412383.58 1645.43   1
  -2   0   5    1.32    6.43   1
  -2   0   5    5.37    8.28   1
  -2   0   5   31.03   11.67   1
   2   0  -5   16.18    6.95   1
   2   0  -5   -8.99   16.40   1
   2   0  -5    9.03    6.84   1
  -2   0   6  430.11   49.75   1
  -2   0   6  388.37   54.95   1
  -2   0   6  439.98  146.33   1
   2   0  -6  345.88   35.45   1
   2   0  -6  344.73  146.67   1
   2   0  -7    7.30   12.65   1
  -2   0   7    7.18   12.45   1
  -2   0   7   -1.05   13.69   1
  -2   0   7    7.56   14.09   1
   2   0  -7    3.78   10.23   1
   2   0  -7    4.26   12.95   1
   2   0  -8 2467.07  334.92   1
  -2   0   8 2569.94  468.58   1
  -2   0   8 2306.27  875.13   1
  -2   0   8 2504.94  875.20   1
   2   0  -8 2082.34  222.16   1
   2   0  -8 2406.98  874.81   1
  -2   0   9    0.00   12.81   1
  -2   0   9   30.30   12.85   1
   2   0  -9    6.56   15.22   1
   2   0  -9   19.35   16.83   1
  -2   0   9    4.73   17.50   1
   2   0  -9    3.89   16.46   1
  -2   0  10  258.96   55.58   1
  -2   0  10  332.36  103.71   1
  -2   0  10  264.55  103.56   1
   2   0 -10  224.04   28.37   1
   2   0 -10  274.44  103.04   1
   2   0 -10  273.94  105.07   1
   2   0 -11    2.61   16.92   1
  -2   0  11   -7.78   19.57   1
  -2   0  11   45.44   21.86   1
  -2   0  11   15.56   19.65   1
   2   0 -11   -0.83   16.26   1
   2   0 -11   -1.51   19.12   1
  -2   0  12 2539.12  296.62   1
  -2   0  12 2612.40  379.61   1
   2   0 -12 2822.31  213.17   1
   2   0 -12 2871.90  380.25   1
  -2   0  12 2768.94  990.30   1
   2   0 -12 2648.55  989.62   1
  -2   0  13    4.50   16.86   1
  -2   0  13   18.60   16.21   1
   2   0 -13   27.79   15.94   1
  -2   0  13   10.39   24.81   1
   2   0 -13   -9.03   19.44   1
   2   0 -13    9.62   28.76   1
  -2   0  14 2898.09  365.72   1
  -2   0  14 2424.97  364.79   1
   2   0 -14 2645.02  365.00   1
   2   0 -14 2521.58  365.38   1
  -2   0  14 2445.56  509.99   1
   2   0 -14 2666.13  244.43   1
   2   0 -15   10.64   23.40   1
  -2   0  15   31.80   24.99   1
  -2   0  15   10.44   28.74   1
  -2   0  15  -11.34   26.09   1
   2   0 -15   32.26   25.55   1
   2   0 -15   19.64   33.19   1
   2   0 -16 8077.93 1156.52   1
   2   0 -16 9224.77 1157.68   1
  -2   0  16 6951.49 1619.17   1
  -2   0  16 9106.84 3013.33   1
  -2   0  16 6902.98 3012.45   1
   2   0 -16 9847.68  774.08   1
  -2   0  17   10.19   19.75   1
  -2   0  17  -12.24   22.50   1
   2   0 -17    7.06   23.12   1
   2   0 -17    3.69   25.46   1
  -2   0  17   -2.71   28.19   1
   2   0 -17   13.90   34.84   1
  -2   0  18 2358.54  351.35   1
   2   0 -18 2605.89  237.02   1
   2   0 -18 2473.40  912.60   1
   2   0 -19    1.34   21.39   1
  -2   0  19  -15.91   34.19   1
   2   0 -19  -23.75   43.38   1
  -2   0  20 4808.47 1879.59   1
   2   0 -20 5312.49  484.89   1
   2   0 -20 5262.50 1880.01   1
   2   0 -21   -0.16   31.33   1
  -2   0  21   27.75   37.82   1
   2   0 -21    4.22   47.96   1
  -2   0  22  711.11  280.63   1
   2   0 -22  670.35   82.18   1
   2   0 -22  867.66  282.84   1
  -2   0  23   51.09   44.95   1
   2   0 -23   11.35   39.63   1
   2   0 -23  -60.09   50.64   1
   2   0 -24 2174.19  198.26   1
  -2   0  24 2095.84  802.18   1
   2   0 -24 2260.05  802.39   1
  -2   0  25   -0.81   49.13   1
   2   0 -25    4.93   42.38   1
  -2   0  26 3700.33  669.42   1
   2   0 -26   39.09  168.35   1
   2   1  -1 7458.38 1109.17   1
   2   1  -1 8232.67  401.13   1
  -2  -1   1 7597.63 1109.21   1
  -2  -1   1 7928.84  400.27   1
  -2   1   1 8048.00 2895.39   1
  -2   1   1 7928.50 1090.98   1
   2  -1  -1 8230.57 2895.48   1
   2  -1  -1 7864.10 1090.88   1
   2   1  -2  441.80   65.68   1
  -2  -1   2  461.40   42.50   1
  -2   1   2  437.11  174.63   1
  -2   1   2  469.76   61.86   1
   2  -1  -2  544.69  174.70   1
   2  -1  -2  477.12   61.87   1
   2   1  -2  479.07   63.17   1
  -2  -1   2  447.14   41.30   1
  -2  -1   2  491.73  175.14   1
  -2  -1   3  274.62   32.81   1
  -2   1   3  331.89  114.17   1
  -2   1   3  298.98  114.25   1
   2  -1  -3  274.74   58.91   1
   2  -1  -3  374.96  114.65   1
   2   1  -3  317.13  114.91   1
   2   1  -3  315.41   40.84   1
  -2  -1   3  267.49   25.76   1
  -2  -1   3  318.11  114.77   1
   2   1  -4   30.60   10.49   1
  -2  -1   4   25.40   10.27   1
  -2   1   4   26.93   14.03   1
  -2   1   4   25.92   13.04   1
   2  -1  -4   14.75    8.57   1
   2  -1  -4   27.22   14.31   1
   2  -1  -4   34.43    4.54   1
   2   1  -4   19.98    5.34   1
   2   1  -4   19.87   17.09   1
  -2  -1   4   18.16    4.99   1
  -2  -1   4   25.11   16.95   1
   2   1  -516485.71  803.82   1
  -2  -1   517042.92 2305.01   1
  -2   1   516401.10 3231.08   1
  -2   1   516156.62 6011.32   1
  -2   1   515888.13 6011.31   1
   2  -1  -516478.55 3230.92   1
   2  -1  -517444.96 6011.03   1
   2  -1  -516164.25 6011.72   1
   2   1  -515773.43 1537.15   1
   2   1  -516621.54 6011.58   1
  -2  -1   516050.12 1536.97   1
  -2  -1   516627.23 6011.22   1
   2   1  -6 6394.32 1013.56   1
  -2  -1   6 7030.49 1013.70   1
  -2   1   6 7362.78 1420.60   1
  -2   1   6 7230.43 2645.50   1
  -2   1   6 7212.80 2645.45   1
   2  -1  -6 6975.91 1420.41   1
   2  -1  -6 7293.60 2645.14   1
   2  -1  -6 7752.76 2645.91   1
   2   1  -6 7138.86  675.25   1
   2   1  -6 7279.88  997.31   1
  -2  -1   6 7372.50  675.09   1
  -2  -1   6 7807.15 2645.44   1
   2  -1  -7 9439.44 1049.73   1
  -2   1   7 9787.60 1933.72   1
  -2   1   710787.95 3599.33   1
  -2   1   7 9987.57 3599.19   1
   2  -1  -7 9526.97 3598.95   1
   2  -1  -7 9313.81 3599.52   1
   2   1  -710054.17  919.96   1
   2   1  -7 9602.39 3599.54   1
   2   1  -710014.91 1358.18   1
  -2  -1   7 9340.56 3599.09   1
  -2  -1   710360.33 3599.19   1
  -2   1   8 3802.43  677.34   1
  -2   1   8 3543.45 1263.18   1
  -2   1   8 3946.74 1262.98   1
   2  -1  -8 3390.64  677.13   1
   2  -1  -8 3672.15 1262.72   1
   2  -1  -8  740.33 1262.57   1
   2   1  -8 3443.45  321.86   1
   2   1  -8 3900.18 1263.48   1
  -2  -1   8 3558.49  677.10   1
  -2  -1   8 3649.08 1262.96   1
  -2  -1   8 3756.90 1263.00   1
  -2   1   9  972.29  114.26   1
   2  -1  -9  995.89  115.87   1
   2   1  -9 1015.18  112.03   1
   2   1  -9 1008.54  140.30   1
  -2  -1   9  985.76  140.22   1
  -2  -1   9 1172.39  140.73   1
  -2   1   9 1045.43  367.20   1
  -2   1   9  911.48  366.69   1
   2  -1  -9 1019.97  366.52   1
   2  -1  -9  685.53  366.89   1
   2   1  -9 1081.60  367.64   1
  -2  -1   9 1033.86  195.98   1
  -2   1  10  880.88  123.18   1
  -2  -1  10  878.86  103.44   1
  -2   1  10  827.37  321.57   1
   2  -1 -10  837.27   82.80   1
   2  -1 -10  843.52  321.47   1
   2  -1 -10  839.90  322.29   1
   2   1 -10  870.02   82.26   1
   2   1 -10  926.16  321.38   1
   2   1 -10  877.52  322.74   1
  -2  -1  10  914.71  321.89   1
  -2  -1  10  873.26  321.72   1
  -2   1  1110213.05 1574.36   1
   2   1 -1110941.17 1574.50   1
   2   1 -1110551.10 1574.94   1
  -2  -1  1111916.98 1198.75   1
  -2  -1  1110686.33 1574.94   1
  -2  -1  1111715.71 1574.78   1
  -2   1  1111209.02 2206.39   1
  -2   1  1111661.56 4105.28   1
   2  -1 -1111061.86 1050.88   1
   2  -1 -1111510.26 4104.79   1
   2  -1 -1111578.70 4105.32   1
   2   1 -1111564.08 1050.93   1
   2  -1 -12 5115.02  725.60   1
  -2  -1  12 5450.81  558.27   1
  -2   1  12 5066.69 1015.50   1
  -2   1  12 5215.90 1891.13   1
   2  -1 -12 5145.08  484.24   1
   2  -1 -12 5128.81 1890.56   1
   2   1 -12 5006.84  483.98   1
   2   1 -12 5207.97 1890.39   1
   2   1 -12 5249.34 1891.39   1
  -2  -1  12 5245.26 1890.94   1
  -2  -1  12 5076.66 1890.77   1
  -2   1  13  567.93   71.72   1
   2  -1 -13  496.56   79.17   1
   2  -1 -13  481.37   71.63   1
   2   1 -13  466.52   70.48   1
  -2  -1  13  487.96   64.36   1
  -2  -1  13  507.55   70.86   1
  -2   1  13  483.69   97.40   1
  -2   1  13  486.34  180.96   1
   2  -1 -13  453.33  180.65   1
   2   1 -13  483.19   50.06   1
   2   1 -13  338.15  181.89   1
  -2  -1  13  548.74  181.57   1
  -2   1  14   14.31   18.51   1
  -2   1  14   17.02   19.08   1
   2  -1 -14    7.91   25.29   1
   2  -1 -14   42.81   21.92   1
   2   1 -14   39.92   26.96   1
  -2   1  14   13.60   26.62   1
   2  -1 -14   26.72   28.09   1
   2   1 -14   42.32   27.04   1
   2   1 -14   38.14   34.45   1
  -2  -1  14   24.57   26.61   1
  -2  -1  14   69.94   30.58   1
  -2  -1  14   26.98   26.85   1
  -2   1  15   38.81   20.25   1
   2  -1 -15   15.93   24.89   1
   2  -1 -15   25.97   22.65   1
   2   1 -15   23.96   24.50   1
  -2  -1  15   19.17   20.34   1
  -2   1  15   20.35   24.47   1
  -2   1  15   28.25   26.73   1
   2  -1 -15   21.36   25.66   1
   2   1 -15   20.12   23.56   1
   2   1 -15   30.41   26.82   1
  -2  -1  15   -3.87   27.52   1
  -2  -1  15    9.17   26.77   1
  -2   1  16 1798.47  215.56   1
  -2   1  16 1203.14  213.31   1
   2  -1 -16 1665.33  151.96   1
   2  -1 -16 1276.70  213.38   1
   2  -1 -16 1682.38  215.24   1
   2   1 -16 1373.40  214.63   1
  -2  -1  16 1283.68  213.56   1
  -2   1  16 1468.70  298.95   1
   2   1 -16 1750.48  145.76   1
   2   1 -16 1709.72  556.25   1
  -2  -1  16 1289.90  298.21   1
  -2  -1  16 1798.10  555.91   1
  -2   1  17  475.46   72.27   1
  -2   1  17  455.36   83.41   1
   2  -1 -17  611.92   87.73   1
   2  -1 -17  441.16   81.82   1
   2  -1 -17  575.56   82.69   1
   2   1 -17  565.21   83.72   1
  -2  -1  17  461.21   71.90   1
  -2  -1  17  660.76   82.53   1
  -2   1  17  622.70  205.56   1
   2   1 -17  638.95   60.29   1
   2  -1 -18  573.12   88.40   1
  -2   1  18  562.36  201.88   1
   2  -1 -18  461.18  201.96   1
   2   1 -18  490.50   59.22   1
   2   1 -18  565.72  204.64   1
  -2  -1  18  552.23  201.95   1
   2   1 -19 5101.95  679.16   1
  -2   1  19 4863.95 1763.81   1
   2  -1 -19 4406.33  453.90   1
   2  -1 -19 5057.37 1764.08   1
   2   1 -19 4919.35  454.67   1
  -2  -1  19 4565.73 1763.86   1
   2   1 -20    9.41   34.20   1
   2   1 -20   30.82   32.50   1
  -2  -1  20    8.61   25.94   1
  -2   1  20   22.85   39.42   1
   2  -1 -20   46.72   31.78   1
   2  -1 -20   40.24   46.93   1
  -2   1  21  307.75   53.96   1
   2   1 -21  294.70   68.16   1
   2  -1 -21  273.76   45.61   1
   2  -1 -21  314.20  123.59   1
   2   1 -21  300.82  124.30   1
  -2  -1  21  318.77  120.57   1
  -2   1  22   43.48   30.82   1
   2  -1 -22   44.20   34.24   1
   2  -1 -22   37.28   34.42   1
   2   1 -22   67.59   37.80   1
   2   1 -22   26.95   53.93   1
  -2  -1  22   76.82   44.73   1
   2  -1 -23  309.09   70.71   1
   2  -1 -23  281.36   50.86   1
  -2   1  23  281.59  117.76   1
   2   1 -23  280.14   49.43   1
   2   1 -23  274.22  120.00   1
  -2  -1  23  269.89  115.08   1
   2  -1 -24   28.21   37.61   1
   2   1 -24  -12.15   36.70   1
  -2   1  24   -9.96   42.28   1
   2  -1 -24   53.44   50.00   1
   2   1 -24   46.45   53.42   1
  -2  -1  24   15.67   41.55   1
   2  -1 -25  -11.58   45.65   1
   2   1 -25    1.55   36.07   1
  -2  -1  25   28.09   33.38   1
   2  -1 -25   23.87   61.97   1
   2   1 -25   14.81   41.81   1
   2  -1 -26   -2.10   58.32   1
   2   1 -26   -3.69   56.34   1
   2   1 -26  358.83   58.79   1
  -2  -1  26  364.71   55.68   1
  -2   1  26  -20.74   82.57   1
   2  -1 -26  306.30   74.17   1
   2   2  -130113.67 4188.61   1
   2   2  -130106.79 1436.78   1
  -2  -2   130317.09 4188.61   1
  -2  -2   129259.24 4127.18   1
   2   2  -2   10.68    9.23   1
   2   2  -2    7.09    7.60   1
  -2  -2   2    1.97    8.08   1
  -2  -2   2    2.34    8.71   1
   2   2  -311361.27 1556.18   1
   2   2  -311049.21  551.92   1
  -2  -2   311334.03 1556.20   1
  -2  -2   310267.26  551.93   1
  -2   2   311933.99 4059.33   1
  -2   2   311225.76 4059.03   1
   2  -2  -311186.72 4059.17   1
  -2  -2   310977.43 1037.23   1
   2   2  -4  793.92   58.93   1
  -2  -2   4  733.83  105.73   1
  -2   2   4  775.42  278.11   1
   2  -2  -4  755.18  147.66   1
   2  -2  -4  758.79  277.80   1
   2  -2  -4  791.95  278.31   1
   2   2  -4  711.68  278.59   1
  -2  -2   4  736.69   69.04   1
  -2  -2   4  739.75  102.39   1
   2  -2  -5 1738.76  201.40   1
   2   2  -5 1888.93  257.48   1
   2   2  -5 1766.15  112.75   1
  -2  -2   5 1850.01  257.43   1
  -2   2   5 1897.02  673.57   1
  -2   2   5 1764.79  673.39   1
   2  -2  -5 1883.38  673.14   1
   2  -2  -5 1989.49  673.57   1
  -2  -2   5 1859.64  170.27   1
  -2  -2   5 1804.26  673.56   1
   2   2  -6 4713.48  256.32   1
  -2  -2   6 4749.32  312.99   1
  -2  -2   6 4566.76  675.83   1
  -2   2   6 4802.43 1764.59   1
  -2   2   6 4751.52 1764.41   1
   2  -2  -6 4684.51  946.87   1
   2  -2  -6 4675.78 1764.17   1
   2  -2  -6 4729.64 1764.41   1
   2   2  -6 4462.28  449.88   1
   2   2  -6 5219.84 1764.77   1
  -2  -2   6 5660.85 1764.48   1
   2   2  -711591.13  587.82   1
  -2  -2   711132.94 1658.61   1
  -2   2   712040.33 4325.38   1
  -2   2   712615.29 4325.42   1
   2  -2  -711779.72 2324.42   1
   2  -2  -711930.52 4325.01   1
   2  -2  -712114.40 4325.30   1
   2   2  -711593.80 1106.18   1
   2   2  -712069.14 4325.29   1
  -2  -2   711467.54 1106.01   1
  -2  -2   712100.88 4325.08   1
  -2   2   8  388.16   49.41   1
   2   2  -8  320.08   55.77   1
  -2  -2   8  392.93   55.60   1
  -2   2   8  351.86  144.43   1
  -2   2   8  385.01  144.50   1
   2  -2  -8  346.54   76.81   1
   2  -2  -8  571.64  144.27   1
   2  -2  -8  352.19  144.45   1
   2   2  -8  374.01   36.29   1
   2   2  -8  368.75   53.34   1
  -2  -2   8  394.88   38.78   1
  -2  -2   8  369.61  144.61   1
   2  -2  -9  145.46   27.05   1
   2  -2  -9  143.33   24.15   1
  -2  -2   9  148.08   24.47   1
  -2   2   9  128.21   31.87   1
  -2   2   9  131.70   58.77   1
  -2   2   9  139.89   60.11   1
   2  -2  -9  155.00   59.25   1
   2   2  -9  136.98   20.34   1
   2   2  -9  156.80   61.06   1
   2   2  -9  150.98   24.40   1
  -2  -2   9  172.41   23.12   1
  -2  -2   9  161.54   59.48   1
   2  -2 -10 1948.34  225.15   1
   2   2 -10 2075.72  171.60   1
   2   2 -10 2040.60  285.67   1
  -2  -2  10 1977.77  285.22   1
  -2   2  10 2018.60  398.61   1
  -2   2  10 2261.13  744.31   1
  -2   2  10 2131.42  744.57   1
   2  -2 -10 2020.18  744.08   1
   2  -2 -10 1850.51  744.06   1
   2   2 -10 1955.68  279.11   1
  -2  -2  10 2042.78  190.78   1
  -2  -2  10 2083.23  744.24   1
   2  -2 -1117292.58 2491.82   1
   2  -2 -1118341.53 2491.95   1
   2   2 -1118235.56  914.86   1
  -2   2  1119268.93 3492.92   1
  -2   2  1117552.40 6496.43   1
  -2   2  1118466.24 6496.71   1
   2  -2 -1117068.05 3492.70   1
   2   2 -1116606.54 6496.72   1
   2   2 -1117213.81 2454.33   1
  -2  -2  1118061.77 6496.26   1
  -2  -2  1117342.99 6496.14   1
  -2   2  1210050.79 2066.00   1
  -2   2  1210806.70 3844.01   1
  -2   2  1210504.71 3844.18   1
   2  -2 -1211023.80 2066.32   1
   2  -2 -1210229.53 3843.56   1
   2  -2 -1210905.79 3843.87   1
   2   2 -1210447.89  984.42   1
   2   2 -1210151.42 3843.25   1
   2   2 -1211153.10 3844.54   1
  -2  -2  1210259.70 2066.17   1
  -2  -2  1210668.60 3843.87   1
  -2  -2  1210447.50 3843.69   1
  -2   2  13 3074.94  360.66   1
  -2   2  13 3286.56  466.69   1
   2   2 -13 3570.70  242.54   1
   2   2 -13 3115.54  466.20   1
  -2  -2  13 3044.53  466.29   1
  -2   2  13 3564.56 1215.66   1
   2  -2 -13 3183.32 1215.23   1
   2  -2 -13 3411.11 1215.60   1
   2   2 -13 3431.51 1216.16   1
  -2  -2  13 3215.36  652.84   1
  -2  -2  13 3752.85 1215.65   1
  -2   2  1410997.08 1510.00   1
   2  -2 -1411462.97  606.89   1
   2  -2 -1410599.86 1509.23   1
   2   2 -1412037.49  596.80   1
  -2  -2  1410871.12 1150.81   1
  -2   2  14 9330.24 2114.07   1
  -2   2  14 9763.57 3933.29   1
   2  -2 -1411913.93 3933.44   1
   2   2 -1410229.24 3932.45   1
   2   2 -1411308.23 3933.79   1
  -2  -2  1411267.97 3933.35   1
  -2  -2  1410375.74 3932.89   1
   2   2 -15   68.55   26.23   1
  -2   2  15    5.48   22.67   1
  -2   2  15   15.86   29.43   1
  -2   2  15   16.92   43.72   1
   2  -2 -15   -4.34   25.84   1
   2  -2 -15    6.09   34.12   1
   2  -2 -15    4.00   30.35   1
   2   2 -15   -3.44   36.49   1
   2   2 -15    8.24   33.85   1
  -2  -2  15    1.13   30.13   1
  -2  -2  15   11.70   29.24   1
  -2  -2  15   12.91   23.34   1
  -2   2  16 1887.47  229.82   1
  -2   2  16 2610.18  294.09   1
   2  -2 -16 2474.68  186.49   1
   2  -2 -16 2320.14  293.58   1
  -2   2  16 1947.66  760.75   1
   2  -2 -16 1955.13  759.72   1
   2   2 -16 2419.98  198.17   1
   2   2 -16 1842.41  759.45   1
   2   2 -16 1870.86  760.33   1
  -2  -2  16 1843.92  408.15   1
  -2  -2  16 2446.05  760.55   1
  -2  -2  16 1567.93  759.03   1
   2  -2 -17 2428.33  517.53   1
   2   2 -17 4233.57  265.27   1
   2   2 -17 3617.86  519.33   1
  -2  -2  17 3803.87  519.25   1
  -2   2  17 4297.45 1349.70   1
  -2   2  17 2729.74 1349.28   1
   2  -2 -17 4161.00  348.76   1
   2  -2 -17 4386.81 1349.84   1
  -2   2  18 6322.58  916.70   1
   2  -2 -18 5866.40  916.47   1
   2  -2 -18 6084.96  613.32   1
   2   2 -18 6768.16  613.70   1
   2   2 -18 6685.42 2386.93   1
  -2  -2  18 7422.06 2386.77   1
   2  -2 -19  689.47  101.16   1
   2   2 -19  702.41  105.85   1
  -2  -2  19  628.12  101.89   1
  -2   2  19  751.54  258.28   1
   2   2 -19  663.12   74.09   1
  -2   2  20   26.67   28.21   1
   2  -2 -20   36.10   37.00   1
   2  -2 -20   73.05   42.68   1
   2   2 -20   45.33   26.47   1
   2   2 -20   89.88   59.39   1
  -2  -2  20   68.58   46.23   1
   2   2 -21  390.10   74.44   1
   2   2 -21  273.66   62.01   1
  -2   2  21  397.50  139.81   1
   2  -2 -21  311.52   49.30   1
   2  -2 -21  348.00   65.56   1
  -2  -2  21  373.57  138.99   1
   2   2 -22   15.20   30.60   1
   2   2 -22  -19.41   35.49   1
  -2  -2  22   26.90   28.85   1
  -2   2  22   12.38   42.70   1
   2  -2 -22    5.86   34.96   1
   2  -2 -22   37.04   55.37   1
  -2   2  23  675.52   99.74   1
   2  -2 -23  644.45   74.65   1
   2  -2 -23  591.05   74.04   1
   2   2 -23  657.23   73.20   1
   2   2 -23  658.93  245.68   1
  -2  -2  23  625.08  243.01   1
  -2   2  24  -11.08   46.01   1
   2  -2 -24   11.68   39.23   1
   2  -2 -24  -18.69   60.51   1
   2   2 -24   18.47   41.30   1
   2   2 -24   50.29   54.59   1
  -2  -2  24  -30.90   42.11   1
   2   2 -25  562.75  116.99   1
   2   2 -25  823.02  130.57   1
  -2  -2  25  886.52  128.27   1
   2  -2 -25 1079.09  102.43   1
   2  -2 -25  816.19  133.28   1
   2   2 -26  -27.81   48.50   1
  -2  -2  26   45.67   43.90   1
   2   3  -1 7879.91 1035.21   1
   2   3  -1 7235.41  377.84   1
  -2  -3   1 7651.38 1035.20   1
  -2  -3   1 6977.72  376.56   1
   2   3  -2 4041.01 1462.22   1
   2   3  -2 4052.58  550.01   1
  -2  -3   2 3884.38 1462.21   1
  -2  -3   2 3995.14  550.07   1
   2   3  -3 1543.78  209.34   1
  -2  -3   3 1457.20   96.59   1
   2   3  -3 1473.56  204.41   1
  -2  -3   3 1508.01  547.58   1
   2   3  -4  929.66  115.74   1
  -2  -3   4  869.00   63.47   1
  -2   3   4  916.67  301.70   1
  -2   3   4  987.65  301.98   1
   2  -3  -4  862.82  109.71   1
   2   3  -4  937.36  112.53   1
  -2  -3   4  881.59   76.23   1
  -2  -3   4  162.82  301.84   1
  -2  -3   5  189.70   47.06   1
  -2   3   5  206.16   79.88   1
  -2   3   5  240.19   80.55   1
   2  -3  -5  188.75   43.13   1
   2  -3  -5  225.36   80.07   1
   2  -3  -5  219.71   26.30   1
   2   3  -5  201.54   81.91   1
   2   3  -5  232.51   31.61   1
  -2  -3   5  210.13   81.34   1
  -2  -3   6   51.33   25.02   1
  -2   3   6   37.97   19.69   1
  -2   3   6   57.98   20.27   1
   2  -3  -6   49.89   15.77   1
   2  -3  -6   33.21   19.75   1
   2  -3  -6   34.17    9.06   1
   2   3  -6   54.92   27.48   1
   2   3  -6   18.33   13.10   1
  -2  -3   6   41.08   25.46   1
  -2  -3   6   48.89   22.59   1
   2   3  -7    6.09   16.20   1
   2   3  -7   17.48   11.19   1
  -2  -3   7   12.43   12.21   1
  -2  -3   7   10.40   10.67   1
  -2   3   7   14.07   13.76   1
  -2   3   7   11.53   14.09   1
   2  -3  -7   18.03   15.69   1
   2  -3  -7   15.29   13.34   1
  -2  -3   7    3.62   15.57   1
   2  -3  -8  188.52   30.70   1
  -2   3   8  218.85   72.33   1
  -2   3   8  212.32   72.97   1
   2  -3  -8  188.56   72.23   1
   2  -3  -8  175.31   26.06   1
   2   3  -8  158.59   74.24   1
   2   3  -8  189.42   29.64   1
  -2  -3   8  171.30   23.50   1
  -2  -3   8  185.53   73.34   1
  -2  -3   8  189.45   73.42   1
   2  -3  -9 9856.29 1127.24   1
   2   3  -910936.77  529.78   1
  -2  -3   910320.10 1482.46   1
  -2  -3   911424.54 1482.49   1
  -2   3   911218.34 3864.09   1
  -2   3   910345.67 3864.41   1
   2  -3  -910444.10 3864.11   1
   2   3  -910280.34  989.00   1
   2   3  -910149.28 3864.68   1
  -2  -3   910620.91  989.09   1
   2   3 -10 8024.08 1125.60   1
   2   3 -10 8227.84  409.96   1
  -2  -3  10 7705.41 1125.42   1
  -2  -3  10 7933.48 1125.42   1
  -2   3  10 8018.11 2933.60   1
  -2   3  10 7999.95 2933.92   1
   2  -3 -10 8081.93 1576.52   1
   2  -3 -10 8295.90 2933.55   1
   2   3 -10 7831.72  750.94   1
  -2  -3  10 8068.51  751.18   1
   2   3 -11  409.61   58.97   1
  -2  -3  11  400.59   56.94   1
  -2   3  11  395.88  144.60   1
  -2   3  11  353.41  145.72   1
   2  -3 -11  337.03   78.47   1
   2  -3 -11  380.86  144.68   1
   2   3 -11  391.32   40.60   1
   2   3 -11  375.18   55.01   1
  -2  -3  11  364.31   43.13   1
  -2  -3  11  431.13  145.13   1
   2  -3 -12  208.57   37.31   1
   2   3 -12  216.00   31.60   1
  -2  -3  12  216.05   36.00   1
  -2   3  12  238.43   86.26   1
  -2   3  12  198.70   88.45   1
   2  -3 -12  192.22   86.49   1
   2   3 -12  207.46   28.84   1
   2   3 -12  223.04   89.72   1
  -2  -3  12  218.45   29.83   1
  -2  -3  12  281.16   86.92   1
   2   3 -13  922.79  132.96   1
   2   3 -13  846.36   71.61   1
  -2  -3  13  844.43  116.68   1
  -2  -3  13 1040.86  132.13   1
  -2  -3  13  762.28  130.91   1
  -2   3  13 1036.50  340.27   1
  -2   3  13  895.45  341.72   1
   2  -3 -13  866.81  183.36   1
   2  -3 -13 1005.34  340.86   1
   2   3 -13  988.98   89.98   1
   2   3 -14 2725.57  195.27   1
   2   3 -14 2292.87  334.80   1
  -2  -3  14 2289.12  264.94   1
  -2  -3  14 2464.88  334.47   1
  -2   3  14 2473.08  869.17   1
  -2   3  14 2470.99  870.22   1
   2  -3 -14 2413.22  467.28   1
   2  -3 -14 2568.61  869.41   1
   2  -3 -14 2447.75  327.11   1
   2   3 -14 1999.92  326.81   1
  -2  -3  14 2099.94  868.67   1
  -2   3  15 4712.60  589.91   1
   2   3 -15 3351.13  228.99   1
  -2  -3  15 3391.85  588.17   1
  -2   3  15 3957.94 1533.97   1
   2  -3 -15 4031.56 1533.19   1
   2  -3 -15 4710.64  578.67   1
   2   3 -15 4960.06  395.15   1
   2   3 -15 4669.88 1534.18   1
  -2  -3  15 3771.87  824.26   1
  -2  -3  15 4808.44 1533.79   1
  -2   3  16  136.82   27.59   1
   2  -3 -16  114.88   45.45   1
   2  -3 -16  104.43   32.61   1
   2  -3 -16  137.44   30.55   1
   2   3 -16   14.24   27.97   1
  -2  -3  16  119.02   27.52   1
  -2   3  16  103.11   34.80   1
  -2   3  16  170.02   62.70   1
   2   3 -16  119.84   29.33   1
  -2  -3  16  124.59   44.82   1
  -2   3  17 4574.33  650.04   1
   2  -3 -17 4512.13  261.32   1
   2   3 -17 4859.20  651.10   1
   2  -3 -17 4353.05  435.33   1
   2   3 -17 4740.22  435.32   1
  -2  -3  17 4672.30 1690.79   1
  -2   3  18 1783.58  249.90   1
   2  -3 -18 1618.18  169.80   1
   2  -3 -18 1724.70  244.62   1
   2   3 -18 1649.97  168.51   1
   2   3 -18 1951.16  647.78   1
  -2  -3  18 1832.58  646.43   1
   2   3 -19  109.25   43.62   1
   2   3 -19  116.73   39.61   1
  -2  -3  19   75.10   32.04   1
  -2   3  19  138.70   56.31   1
   2  -3 -19   89.91   37.78   1
   2  -3 -19   97.22   42.18   1
   2  -3 -20 4060.08  294.38   1
  -2   3  20 3925.38 1459.38   1
   2  -3 -20 4008.28  552.88   1
   2   3 -20 3812.19  376.83   1
   2   3 -20 4339.63 1460.51   1
  -2  -3  20 3803.31 1459.49   1
   2  -3 -21  214.42   49.06   1
   2   3 -21  185.57   51.40   1
  -2  -3  21  262.97   45.64   1
  -2   3  21  223.03   95.91   1
   2  -3 -21  285.42   45.50   1
   2   3 -21  189.10   39.68   1
  -2   3  22   86.32   33.52   1
   2  -3 -22   76.95   46.81   1
   2   3 -22  100.32   43.96   1
   2  -3 -22   68.00   56.93   1
   2   3 -22   76.00   63.27   1
  -2  -3  22  129.90   57.27   1
   2  -3 -23  800.78  108.75   1
   2   3 -23  767.51  103.33   1
  -2   3  23    6.13  254.29   1
   2  -3 -23  834.46  113.13   1
   2   3 -23  792.51  259.71   1
  -2  -3  23  920.92  258.36   1
  -2   3  24   21.46   30.39   1
   2   3 -24   82.97   42.37   1
   2   3 -24   65.95   39.83   1
  -2  -3  24   37.51   30.27   1
   2  -3 -24   95.65   40.91   1
   2  -3 -24  109.90   63.04   1
   2   3 -25   -1.84   42.56   1
  -2   3  25   28.25   54.97   1
   2  -3 -25   63.35   45.99   1
   2  -3 -25  174.24   67.28   1
   2   3 -25   97.40   70.06   1
  -2  -3  25  105.12   67.84   1
   2   4  -126741.46 9773.32   1
   2   4  -127445.68 3693.62   1
  -2  -4   126017.62 9773.27   1
  -2  -4   126655.36 3693.62   1
   2   4  -2 8194.55 2904.24   1
   2   4  -2 8103.61 1095.60   1
  -2  -4   2 8002.74 2904.20   1
  -2  -4   2 7564.17 1095.55   1
   2   4  -3 5880.41  818.25   1
  -2  -4   3 5221.14  304.95   1
   2   4  -3 6214.83  804.65   1
  -2  -4   3 6041.33 2134.50   1
   2   4  -4   12.69   12.83   1
   2   4  -4   22.29   14.17   1
  -2  -4   4   34.80   12.40   1
  -2  -4   4   17.87   11.90   1
  -2   4   4   17.64   11.62   1
  -2   4   4   27.76   12.91   1
   2  -4  -4   20.74   11.81   1
  -2  -4   4   32.65   15.18   1
   2   4  -5 3836.93  521.36   1
  -2  -4   5 3761.84  205.50   1
  -2   4   5 3596.17 1359.02   1
  -2   4   5 3816.71 1359.79   1
   2  -4  -5 3501.77 1359.44   1
   2  -4  -5 3650.86  510.05   1
   2   4  -5 3782.34  511.90   1
  -2  -4   5 3763.23  347.41   1
  -2  -4   5 3710.50 1359.81   1
   2  -4  -614740.54 1515.40   1
   2   4  -614313.11  703.12   1
  -2  -4   614036.05  748.84   1
  -2  -4   614604.39 1998.56   1
  -2   4   614002.78 5209.27   1
  -2   4   615243.16 5210.13   1
   2  -4  -612901.40 5209.52   1
   2  -4  -614422.14 1966.37   1
   2   4  -614257.30 5209.95   1
  -2  -4   614059.05 5209.54   1
  -2  -4   7 2408.75  174.16   1
  -2   4   7 2121.16  752.66   1
   2  -4  -7 2162.33  403.82   1
   2  -4  -7 2143.76  753.15   1
   2  -4  -7  656.86  279.97   1
   2   4  -7 2098.67  753.70   1
   2   4  -7 2314.29  282.94   1
  -2  -4   7 2279.36  753.30   1
  -2  -4   7 2310.60  753.45   1
   2   4  -8 1059.89  143.39   1
  -2  -4   8 1028.14  142.53   1
  -2   4   8 1034.48  370.44   1
  -2   4   8  956.04  371.20   1
   2  -4  -8  971.66  198.49   1
   2  -4  -8  937.39  370.69   1
   2  -4  -8  950.18  137.01   1
   2   4  -8 1035.07  138.67   1
  -2  -4   8 1003.87   96.32   1
  -2  -4   8 1073.84  371.01   1
  -2  -4   9   14.32   23.43   1
  -2   4   9    5.85   18.44   1
  -2   4   9   14.40   21.67   1
   2  -4  -9   25.16   20.50   1
   2  -4  -9   21.19   12.86   1
   2   4  -9   22.54   33.60   1
   2   4  -9   22.84   17.74   1
  -2  -4   9   18.42   21.66   1
  -2  -4   9   20.12   19.52   1
   2  -4 -10  311.65   46.29   1
  -2   4  10  325.81  122.26   1
  -2   4  10  357.27  125.27   1
   2  -4 -10  297.63  123.64   1
   2  -4 -10  327.36   45.12   1
   2   4 -10  308.89  124.93   1
   2   4 -10  309.29   48.10   1
  -2  -4  10  306.37   36.98   1
  -2  -4  10  387.18  123.67   1
  -2  -4  10  315.55  122.69   1
   2  -4 -11 2883.71  306.31   1
   2   4 -11 2618.09  161.88   1
  -2  -4  11 2658.63  392.05   1
  -2   4  11 2914.24 1021.11   1
  -2   4  11 2777.67 1021.85   1
   2  -4 -11 2946.49 1021.13   1
   2  -4 -11 2809.97  383.40   1
   2   4 -11 2738.51 1021.80   1
  -2  -4  11 2505.65  262.13   1
  -2  -4  11 3026.80 1021.29   1
   2  -4 -12  968.67  118.72   1
   2   4 -12  976.74  144.18   1
  -2  -4  12  960.47  142.79   1
  -2   4  12 1036.51  370.18   1
  -2   4  12  925.03  371.41   1
   2  -4 -12 1026.81  370.76   1
   2  -4 -12 1050.39  138.33   1
   2   4 -12 1030.60  139.47   1
  -2  -4  12 1005.53   99.04   1
  -2  -4  12 1014.62  370.32   1
  -2   4  13 5268.18 1808.14   1
  -2   4  13 4704.74 1808.96   1
   2  -4 -13 4926.03  971.87   1
   2  -4 -13 4840.11 1808.22   1
   2  -4 -13 5146.43  681.72   1
   2   4 -13 5090.03 1809.22   1
   2   4 -13 4509.56  681.93   1
  -2  -4  13 5204.40  465.01   1
  -2  -4  13 5329.79 1808.42   1
  -2  -4  13 4638.01 1808.16   1
  -2  -4  14  401.36   83.41   1
  -2   4  14  450.30  173.08   1
  -2   4  14  422.46  176.08   1
   2  -4 -14  481.20   94.48   1
   2  -4 -14  400.13  174.77   1
   2  -4 -14  542.01   67.15   1
   2   4 -14  579.47  176.71   1
   2   4 -14  380.43   66.52   1
  -2  -4  14  565.17  174.09   1
  -2  -4  14  422.27  174.74   1
  -2   4  15 2868.79  476.62   1
   2  -4 -15 3484.61  371.76   1
  -2  -4  15 2772.28  259.60   1
  -2   4  15 3751.76 1238.84   1
   2  -4 -15 2835.12 1238.71   1
   2  -4 -15 3745.84  467.40   1
   2   4 -15 3655.25 1239.82   1
  -2  -4  15 3679.04 1238.96   1
   2  -4 -16 3182.70  336.77   1
   2   4 -16 3226.21  231.23   1
  -2   4  16 3327.10 1116.12   1
  -2   4  16 2146.65 1116.49   1
   2  -4 -16 2147.39 1115.49   1
   2  -4 -16 3303.46  422.44   1
   2   4 -16 3311.85 1117.23   1
  -2  -4  16 3627.28 1116.36   1
  -2   4  17 7267.57 2203.67   1
   2  -4 -17 6995.93  833.53   1
   2   4 -17 6864.61  567.39   1
   2   4 -17 1378.01 2202.20   1
  -2  -4  17 6695.52 2203.55   1
   2  -4 -18  220.92   45.30   1
   2   4 -18  199.65   49.83   1
  -2  -4  18  200.45   41.94   1
  -2   4  18  208.17   91.61   1
   2  -4 -18  266.38   41.91   1
   2   4 -18  159.65   35.19   1
   2   4 -19  625.10   94.83   1
  -2   4  19  654.21  232.09   1
   2  -4 -19  701.76   68.69   1
   2  -4 -19  566.49   97.55   1
   2   4 -19  588.40  236.77   1
  -2  -4  19  570.77  233.11   1
   2  -4 -20  312.47   77.28   1
   2   4 -20  377.93   71.39   1
  -2   4  20  374.12  134.65   1
   2  -4 -20  333.71   70.12   1
   2   4 -20  297.50  140.60   1
  -2  -4  20  337.24  136.40   1
  -2   4  21  388.58  367.57   1
   2  -4 -21 1183.08  107.01   1
   2  -4 -21 1211.94  149.55   1
   2   4 -21 1146.55  372.67   1
  -2  -4  21 1056.48  369.89   1
   2  -4 -22 3005.68  217.14   1
  -2   4  22   17.04  840.84   1
   2  -4 -22 3077.36  326.79   1
   2   4 -22 2719.87  845.98   1
  -2  -4  22 2811.00  844.56   1
   2  -4 -23  346.65   60.87   1
  -2   4  23   39.11  123.58   1
   2  -4 -23  369.95   53.28   1
   2   4 -23  424.37  132.07   1
  -2  -4  23  400.95  127.74   1
  -2   4  24   -6.03   30.83   1
   2   4 -24   -3.29   33.62   1
  -2  -4  24   26.84   47.55   1
   2  -4 -24   29.07   41.42   1
   2  -4 -24  -37.82   70.76   1
   2   4 -25  103.24   66.27   1
   2   5  -1 5250.02  717.12   1
   2   5  -1 5445.02  272.98   1
  -2  -5   1 5481.21  717.26   1
  -2  -5   1 4936.42  271.70   1
  -2   5   1 4898.51 1869.65   1
  -2   5   1 5076.65  702.70   1
   2  -5  -1 4733.42 1869.40   1
   2  -5  -1 4998.68 1869.23   1
  -2   5   2 1264.82  437.84   1
  -2   5   2 1203.68  160.89   1
   2  -5  -2 1318.46  437.49   1
   2  -5  -2 1268.19  437.51   1
   2   5  -2  266.75  437.75   1
   2   5  -2 1465.86  164.38   1
  -2  -5   2 1315.75  438.57   1
  -2  -5   2 1355.70  164.08   1
  -2  -5   3 5175.40  300.57   1
  -2   5   3 5275.52 2092.83   1
   2  -5  -3 5595.25 2093.08   1
   2   5  -3 5918.24 2093.71   1
   2   5  -3 5892.37  789.41   1
  -2  -5   3 6482.63 2093.82   1
   2   5  -4 3115.80  446.57   1
  -2   5   4 2930.76 1163.83   1
  -2   5   4 2943.65 1164.16   1
   2  -5  -4 3260.93 1164.29   1
   2   5  -4 3426.21  438.46   1
  -2  -5   4 3308.31 1164.83   1
  -2  -5   4 3160.38  438.04   1
  -2   5   5 1223.83  487.56   1
   2  -5  -5 1212.10  487.58   1
   2  -5  -5 1306.69  180.52   1
   2   5  -5 1359.50  488.22   1
   2   5  -5 1374.63  183.03   1
  -2  -5   5 1433.14  125.78   1
  -2  -5   5 1298.77  488.05   1
   2   5  -620516.98 2554.13   1
  -2  -5   621118.87  931.86   1
  -2   5   619955.26 6655.79   1
  -2   5   617112.69 6656.21   1
   2  -5  -620960.90 3579.35   1
   2  -5  -620248.09 6656.22   1
   2  -5  -620228.78 2513.69   1
   2   5  -620070.63 2515.48   1
  -2  -5   619550.13 6656.13   1
  -2  -5   6 1217.64 6655.19   1
   2  -5  -7 2231.23  232.16   1
   2   5  -7 2089.23  128.65   1
  -2  -5   7 2226.39  296.38   1
  -2  -5   7 2139.25  296.29   1
  -2   5   7 2125.69  771.20   1
   2  -5  -7 2019.52  771.48   1
   2  -5  -7 1922.94  288.18   1
   2   5  -7 2066.76  772.24   1
  -2  -5   7 2131.05  198.34   1
   2   5  -819258.99 2730.19   1
   2   5  -819045.07  949.91   1
  -2  -5   818880.66 2730.19   1
  -2   5   818983.32 7115.25   1
  -2   5   818932.89 7115.91   1
   2  -5  -819080.73 3826.29   1
   2  -5  -821337.74 7115.86   1
   2  -5  -819699.36 2687.75   1
  -2  -5   820085.48 1822.97   1
  -2  -5   819809.29 7115.77   1
   2  -5  -9 1364.38  153.23   1
  -2  -5   9 1379.65  137.87   1
  -2   5   9 1373.16  494.65   1
   2  -5  -9 1455.82  495.34   1
   2  -5  -9 1346.55  184.54   1
   2   5  -9 1341.39  496.16   1
   2   5  -9 1279.04  185.65   1
  -2  -5   9 1353.57  495.16   1
  -2  -5   9 1269.18  495.09   1
   2   5 -10  665.76   90.99   1
  -2  -5  10  580.05   88.75   1
  -2   5  10  672.45  229.42   1
  -2   5  10  655.34  231.62   1
   2  -5 -10  614.86  123.87   1
   2  -5 -10  645.09  230.04   1
   2  -5 -10  567.76   84.74   1
  -2  -5  10  558.35   63.36   1
  -2  -5  10  626.84  229.78   1
  -2  -5  11  265.41   39.86   1
  -2   5  11  341.77   95.49   1
  -2   5  11  272.03  101.93   1
   2  -5 -11  270.27   54.90   1
   2  -5 -11  261.51   96.30   1
   2  -5 -11  278.60   43.15   1
   2   5 -11  242.17   97.53   1
   2   5 -11  239.87   37.95   1
  -2  -5  11  276.97   34.92   1
  -2  -5  11    5.61   92.96   1
  -2   5  1210721.46 3471.34   1
  -2   5  12 9192.39 3472.04   1
   2  -5 -1210249.86 1866.71   1
   2  -5 -12 8637.31 3471.28   1
   2  -5 -1210547.11 1310.91   1
   2   5 -12 9842.09 3472.21   1
   2   5 -12 8502.14 1310.92   1
  -2  -5  12 8303.51  889.86   1
  -2  -5  1210174.45 3471.53   1
  -2  -5  12 8825.32 3471.30   1
   2  -5 -13 2215.37  232.57   1
  -2  -5  13 1868.25  185.76   1
  -2   5  13 2476.47  760.92   1
  -2   5  13 1980.34  761.69   1
   2  -5 -13 1868.14  760.87   1
   2  -5 -13 2468.85  287.18   1
   2   5 -13 2240.26  761.97   1
   2   5 -13 1782.32  286.18   1
  -2  -5  13 2050.93  760.59   1
  -2  -5  13 1822.09  760.49   1
   2   5 -14 2915.14  379.42   1
  -2  -5  14 2970.00  378.37   1
  -2   5  14 3086.18  982.06   1
  -2   5  14 2230.61  982.55   1
   2  -5 -14 2742.55  528.02   1
   2  -5 -14 2111.50  981.61   1
   2  -5 -14 3311.58  371.26   1
  -2  -5  14 1853.62  252.91   1
   2   5 -15 1805.48  221.33   1
  -2  -5  15 1637.07  218.43   1
  -2   5  15 1944.93  564.30   1
  -2   5  15  956.52  564.71   1
   2  -5 -15 1589.17  303.95   1
   2  -5 -15 1107.88  563.81   1
   2  -5 -15 1605.34  214.32   1
   2   5 -16 3676.28  496.60   1
  -2  -5  16 3597.08  495.06   1
  -2   5  16 3451.45 1285.80   1
   2  -5 -16 3434.66  691.99   1
   2  -5 -16 3439.09  485.96   1
  -2   5  17   27.36   44.01   1
   2  -5 -17   34.96   46.99   1
   2  -5 -17   10.70   43.56   1
   2   5 -17   31.98   57.32   1
  -2  -5  17  -13.74   39.05   1
  -2   5  18  336.05  165.86   1
   2  -5 -18  412.27   98.12   1
   2  -5 -18  472.60   76.10   1
   2   5 -18  430.08  170.71   1
  -2  -5  18  477.19  165.34   1
   2   5 -19    2.32   38.90   1
  -2  -5  19   23.15   29.84   1
  -2   5  19   32.02   43.94   1
   2  -5 -19   32.84   38.21   1
   2  -5 -19   40.73   53.65   1
   2  -5 -20 1922.05  175.74   1
  -2   5  20   15.95  599.48   1
   2  -5 -20 2189.27  236.18   1
   2   5 -20 2105.97  605.11   1
  -2  -5  20 2099.68  603.15   1
  -2   5  21   -3.95   31.71   1
   2  -5 -21   45.98   41.81   1
   2   5 -21   60.57   42.65   1
  -2  -5  21   38.63   33.36   1
   2  -5 -21   55.85   61.67   1
   2  -5 -22    0.80   41.99   1
  -2   5  22   11.02   48.45   1
   2  -5 -22    0.61   45.59   1
   2   5 -22   -7.43   63.58   1
  -2  -5  22    2.89   44.86   1
   2  -5 -23   86.96   51.54   1
   2   5 -23   91.77   42.21   1
  -2  -5  23  141.26   50.85   1
  -2   5  23  -26.05   60.99   1
   2  -5 -23  123.67   62.77   1
   2  -5 -24 4120.52  380.99   1
   2   5 -24 3048.92 1447.61   1
  -2  -5  24 4630.08 1449.64   1
  -2   6   1  861.68  292.97   1
  -2   6   1  512.40  106.70   1
   2  -6  -1  822.56  292.31   1
   2  -6  -1  835.10  292.25   1
   2   6  -1  913.66  293.88   1
   2   6  -1  777.21  109.76   1
  -2  -6   1  809.23  293.60   1
  -2  -6   1  856.29  109.96   1
  -2  -6   2   33.13   14.40   1
  -2   6   2   28.62   20.50   1
  -2   6   2   40.25   10.64   1
   2  -6  -2   40.16   17.51   1
   2  -6  -2   24.70   20.30   1
   2   6  -2   20.00   27.69   1
   2   6  -2   30.60   14.95   1
  -2  -6   2   46.16   17.02   1
  -2   6   3 1993.46  738.29   1
  -2   6   3 2180.35  738.26   1
   2  -6  -3 2101.59  738.00   1
   2  -6  -3 1959.33  738.35   1
   2   6  -3 1902.52  739.04   1
   2   6  -3 1900.69  277.57   1
  -2  -6   3 2119.69  739.22   1
  -2  -6   3 1994.98  277.50   1
   2   6  -4 7044.57  995.67   1
   2   6  -4 6863.16  367.72   1
  -2  -6   4 7122.64  995.72   1
  -2  -6   4 7227.58  367.35   1
  -2   6   4 7129.91 2594.40   1
   2  -6  -4 7412.51 2594.62   1
   2  -6  -4 6989.78  977.30   1
   2   6  -5    3.98   16.80   1
  -2  -6   5   19.04   23.84   1
  -2  -6   5   14.04   16.61   1
  -2   6   5   26.41   20.04   1
   2  -6  -5   51.15   19.00   1
   2  -6  -5   28.56    7.68   1
   2   6  -5    9.17   25.45   1
  -2  -6   5   32.95   24.62   1
   2  -6  -6 5529.82  528.76   1
   2   6  -6 5443.68  688.95   1
  -2  -6   6 5663.59  317.23   1
  -2  -6   6 5192.51  688.53   1
  -2   6   6 1228.78 1792.44   1
  -2   6   6 3932.34 1793.30   1
   2  -6  -6 5375.69 1793.55   1
   2  -6  -6 5311.06  674.84   1
   2   6  -6 5355.24  676.81   1
  -2  -6   6 5537.13 1793.88   1
   2  -6  -7 1832.74  186.12   1
   2   6  -7 1587.77  234.55   1
   2   6  -7 1626.93  107.51   1
  -2  -6   7 1763.84  154.09   1
  -2  -6   7 1680.42  234.28   1
  -2   6   7 1663.86  608.05   1
  -2   6   7 1316.65  608.77   1
   2  -6  -7 1556.83  608.54   1
   2  -6  -7 1698.78  227.02   1
  -2  -6   7 1691.80  608.78   1
   2  -6  -8   31.76   18.92   1
   2   6  -8   38.08   24.83   1
  -2   6   8   57.20   28.46   1
   2  -6  -8   22.32   25.42   1
   2  -6  -8   45.12   17.00   1
   2   6  -8   26.32   23.09   1
  -2  -6   8   27.85   25.95   1
  -2  -6   8   37.77   27.55   1
  -2  -6   8   43.76   27.53   1
   2   6  -9   76.14   27.62   1
  -2  -6   9   47.74   36.70   1
  -2  -6   9   43.26   18.58   1
  -2   6   9   59.98   31.88   1
   2  -6  -9   70.42   26.27   1
   2  -6  -9   51.16   38.99   1
   2  -6  -9   53.51   25.97   1
   2   6  -9   80.53   25.18   1
  -2  -6   9   60.27   33.56   1
  -2  -6  1010791.71  652.20   1
  -2   6  1012535.16 4348.90   1
  -2   6  1011914.24 4349.78   1
   2  -6 -1012088.54 2338.58   1
   2  -6 -1012190.15 4349.26   1
   2  -6 -1011919.27 1642.21   1
   2   6 -1012016.28 4350.02   1
   2   6 -1011784.55 1643.44   1
  -2  -6  1012536.73 4349.35   1
  -2  -6  1011115.53 4349.23   1
   2   6 -11 2275.23  313.45   1
  -2  -6  11 2043.01  192.39   1
  -2   6  11 2531.22  811.71   1
   2  -6 -11 2248.84  436.46   1
   2  -6 -11 2035.08  811.79   1
   2  -6 -11 2387.26  305.58   1
   2   6 -11 1922.62  305.74   1
  -2  -6  11 2289.19  811.98   1
   2  -6 -12 1117.50  127.20   1
  -2   6  12 1169.67  397.68   1
  -2   6  12  900.49  400.55   1
   2  -6 -12  918.28  397.97   1
   2  -6 -12 1276.11  150.60   1
   2   6 -12 1110.23  399.00   1
  -2  -6  12  821.37  106.88   1
  -2  -6  12 1187.65  397.89   1
  -2   6  13 1164.44  403.09   1
  -2   6  13  922.96  405.86   1
   2  -6 -13 1097.48  217.77   1
   2  -6 -13  844.54  402.91   1
   2  -6 -13 1207.82  152.85   1
   2   6 -13 1283.16  405.52   1
   2  -6 -14 9930.95  985.92   1
   2   6 -1410581.65 1292.69   1
  -2  -6  14 9561.46 1291.15   1
  -2   6  1410311.88 3361.80   1
  -2   6  14 7147.37 3362.28   1
   2  -6 -14 6596.57 3361.10   1
   2  -6 -14 9941.63 1270.26   1
   2   6 -15  362.39   69.13   1
  -2  -6  15  352.66   61.09   1
  -2   6  15  371.83  149.67   1
   2  -6 -15  424.07   88.25   1
   2  -6 -15  397.83   64.75   1
  -2   6  16 1435.10  562.02   1
   2  -6 -16 1549.43  304.36   1
   2  -6 -16 1551.79  215.00   1
   2   6 -16 1645.66  564.06   1
  -2  -6  16 1449.88  561.38   1
  -2   6  17  251.54  106.90   1
   2  -6 -17  213.26   69.32   1
   2  -6 -17  282.42   67.27   1
   2   6 -17  280.03  112.88   1
  -2  -6  17  219.24  102.73   1
  -2   6  18 1458.99  475.64   1
   2  -6 -18 1741.34  260.88   1
   2  -6 -18 1340.20  182.82   1
   2   6 -18  136.61  474.52   1
  -2  -6  18 1525.09  474.85   1
   2   6 -19  500.68   89.92   1
  -2  -6  19  639.92   85.57   1
   2  -6 -19  610.19  121.45   1
   2  -6 -19  428.81   85.90   1
   2  -6 -20   32.35   37.57   1
  -2   6  20    2.91   54.64   1
   2  -6 -20  -13.85   46.08   1
   2   6 -20   33.46   65.12   1
  -2  -6  20   21.04   46.10   1
   2  -6 -21  260.80   66.39   1
   2   6 -21  229.12   52.89   1
  -2  -6  21  236.20   45.16   1
  -2   6  21    9.59   88.65   1
   2  -6 -21  186.48   55.40   1
   2  -6 -22 1638.99  160.49   1
   2   6 -22 1387.50  585.68   1
  -2  -6  22 1687.45  585.48   1
   2  -6 -23  637.41  109.25   1
   2   6 -23  358.51   88.76   1
  -2  -6  23  613.75   94.48   1
  -2  -7   1 1717.95  252.36   1
  -2   7   1 1891.04  655.94   1
  -2   7   1 1729.16  244.44   1
   2  -7  -1 1797.96  655.31   1
   2  -7  -1 1755.63  655.23   1
   2   7  -1 1965.05  656.41   1
   2   7  -1 1642.56  246.50   1
  -2  -7   1 1831.34  246.62   1
  -2  -7   2  993.93   75.82   1
  -2   7   2  990.37  377.14   1
  -2   7   2  969.39  139.09   1
   2  -7  -2  968.52  376.51   1
   2  -7  -2 1002.26  376.79   1
   2   7  -2 1367.89  378.09   1
   2   7  -2  934.40  141.84   1
  -2  -7   2  963.51  377.88   1
   2   7  -3   40.32   17.66   1
  -2  -7   3   48.90   17.11   1
  -2   7   3   33.00   27.01   1
   2  -7  -3   38.00   24.64   1
   2  -7  -3   73.43   26.03   1
   2   7  -3   63.41   22.65   1
  -2  -7   3   42.74   29.92   1
  -2   7   4  191.18   67.54   1
   2  -7  -4  216.46   66.37   1
   2  -7  -4  201.98   67.68   1
   2   7  -4  132.55   69.37   1
   2   7  -4  129.33   30.64   1
  -2  -7   4  183.80   68.73   1
  -2  -7   4  149.30   27.56   1
  -2  -7   5 7391.87  414.52   1
  -2   7   5 6509.05 2522.93   1
  -2   7   5 6808.04 2523.50   1
   2   7  -5 6990.02 2524.03   1
   2   7  -5 6670.61  952.71   1
  -2  -7   5 7310.47 2523.62   1
  -2  -7   5 6627.27 2523.94   1
   2  -7  -6 6566.85  592.18   1
  -2   7   6 4372.08 2008.28   1
  -2   7   6 5240.75 2008.97   1
   2  -7  -6 5574.46 2009.01   1
   2  -7  -6 5600.24  756.37   1
   2   7  -6 5688.81 2009.56   1
   2   7  -6 5107.99  758.04   1
  -2  -7   6 5339.99  515.92   1
  -2  -7   6 5916.00 2009.08   1
  -2  -7   6 5296.94 2009.26   1
   2  -7  -7  417.74   51.54   1
   2   7  -7  442.22   58.55   1
   2   7  -7  339.13   42.39   1
  -2   7   7  373.73  137.17   1
  -2   7   7  347.05  139.35   1
   2  -7  -7  305.75  138.14   1
  -2  -7   7  331.70   44.84   1
  -2  -7   7  410.85  138.60   1
  -2  -7   7  296.79  139.22   1
   2  -7  -8    8.30   18.44   1
   2   7  -8   27.38   26.02   1
  -2  -7   8    1.94   16.98   1
  -2   7   8   -0.07   27.73   1
  -2   7   8   55.80   36.06   1
   2  -7  -8   10.17   18.20   1
   2   7  -8   -9.83   24.48   1
  -2  -7   8    9.15   32.57   1
  -2  -7   8   43.09   32.04   1
   2  -7  -9  179.90   33.14   1
   2   7  -9  149.56   30.04   1
  -2  -7   9  141.23   57.47   1
  -2  -7   9  150.16   33.30   1
  -2   7   9  202.87   70.74   1
  -2   7   9  176.06   76.96   1
   2  -7  -9  166.53   72.64   1
   2  -7  -9  158.38   30.87   1
   2   7  -9  214.18   78.95   1
  -2  -7   9  219.95   71.95   1
   2   7 -10  602.45   93.18   1
  -2  -7  10  584.32   91.49   1
  -2   7  10  661.15  233.94   1
   2  -7 -10  612.76  126.80   1
   2  -7 -10  660.16   89.67   1
  -2   7  11 1806.24  612.98   1
   2  -7 -11 1728.10  329.80   1
   2  -7 -11 1224.62  613.15   1
   2  -7 -11 1787.62  231.01   1
   2   7 -11 1670.88  614.10   1
  -2  -7  11 1690.35  612.97   1
   2  -7 -12 6785.01  664.20   1
  -2   7  12 6344.60 2252.35   1
  -2   7  12 4120.52 2253.05   1
   2  -7 -12 4580.74 2252.39   1
   2  -7 -12 6395.14  850.90   1
   2   7 -12 7537.50 2254.18   1
  -2  -7  12 6812.64 2252.81   1
  -2   7  13  674.41  218.24   1
  -2   7  13  308.54  221.48   1
   2  -7 -13  610.99  121.52   1
   2  -7 -13  409.24  218.59   1
   2  -7 -13  572.45   88.62   1
   2   7 -13  796.36  222.58   1
  -2  -7  13  651.68  218.12   1
  -2   7  14  499.42  188.38   1
   2  -7 -14  562.45  107.43   1
   2  -7 -14  458.25   74.62   1
   2   7 -14  452.41  192.57   1
  -2  -7  14  488.28  187.74   1
   2  -7 -15 2656.51  292.43   1
  -2   7  15 2354.87  959.44   1
   2  -7 -15 2358.16  362.72   1
   2   7 -15 3010.36  961.79   1
  -2  -7  15 2847.37  959.43   1
   2  -7 -16   85.63   36.28   1
  -2   7  16   50.34   63.78   1
   2  -7 -16   46.15   39.50   1
   2   7 -16   93.57   65.57   1
  -2  -7  16   34.85   45.91   1
   2  -7 -17  310.74   55.74   1
   2   7 -17  332.58   61.07   1
  -2  -7  17  266.74   50.80   1
  -2   7  17  242.35  123.93   1
   2  -7 -17  259.97   58.26   1
   2  -7 -18 2047.01  150.13   1
  -2   7  18  -27.56  428.45   1
   2  -7 -18 1664.05  173.77   1
   2   7 -18   36.22  431.59   1
  -2  -7  18 1884.87  432.16   1
   2  -7 -19 1396.96  127.60   1
  -2   7  19   -1.75  351.60   1
   2  -7 -19  985.52  146.32   1
   2   7 -19 1220.14  361.14   1
  -2  -7  19 1253.02  356.81   1
   2   7 -20  169.13   53.00   1
  -2  -7  20  172.10   40.03   1
  -2   7  20  -13.49   67.87   1
   2  -7 -20  217.11   66.64   1
   2  -7 -20  118.62   71.83   1
   2  -7 -21   -1.14   46.58   1
   2   7 -21    5.22   58.38   1
  -2  -7  21    2.37   65.50   1
   2   7 -22  679.59  127.10   1
  -2  -7  22  970.39  129.70   1
   2  -7 -22  783.23   94.20   1
  -2   8   1 1403.10  520.50   1
  -2   8   1 1275.20  193.71   1
   2  -8  -1 1392.06  519.81   1
   2   8  -1 1482.68  520.39   1
   2   8  -1 1255.63  197.32   1
  -2  -8   1 1481.35  521.70   1
  -2  -8   1 1572.64  196.06   1
  -2   8   2   65.92   61.55   1
  -2   8   2  117.81   25.60   1
   2  -8  -2  107.02   57.62   1
   2  -8  -2  173.27   59.99   1
   2   8  -2  404.63   63.39   1
   2   8  -2  112.19   36.69   1
  -2  -8   2   36.91   63.77   1
  -2  -8   2  112.26   26.07   1
   2   8  -3  754.39   99.00   1
  -2   8   3  672.75  251.13   1
   2  -8  -3  618.25  250.14   1
   2  -8  -3  690.01  250.97   1
   2   8  -3  631.93   97.41   1
  -2  -8   3  692.13  252.62   1
  -2  -8   3  686.00   94.74   1
   2   8  -4 2571.80  330.84   1
  -2  -8   4 2524.27  330.32   1
  -2   8   4 2417.49  857.39   1
  -2   8   4 2284.67  857.64   1
   2  -8  -4 2333.56  856.98   1
   2  -8  -4 2344.62  857.74   1
   2   8  -4 2116.77  323.61   1
  -2  -8   4 2159.99  858.43   1
  -2   8   5 1267.36  474.65   1
  -2   8   5 1164.00  475.50   1
   2   8  -5 1433.88  476.29   1
   2   8  -5 1128.10  179.69   1
  -2  -8   5 1262.62  127.22   1
  -2  -8   5 1495.70  475.62   1
  -2  -8   5 1256.69  476.34   1
   2  -8  -6  384.91   45.60   1
   2   8  -6  238.34   39.58   1
  -2   8   6  256.83  109.71   1
  -2   8   6  269.91  113.02   1
   2  -8  -6  254.04  112.02   1
   2  -8  -6  261.06   41.22   1
   2   8  -6  317.41  113.77   1
  -2  -8   6  349.77  111.36   1
  -2  -8   6  231.29  113.49   1
   2  -8  -7  421.45   50.79   1
  -2  -8   7  412.19   53.83   1
  -2   8   7  280.14  129.67   1
  -2   8   7  288.92  132.50   1
   2  -8  -7  293.31   48.53   1
   2   8  -7  338.92  133.84   1
  -2   8   8  406.42  154.35   1
  -2   8   8  293.49  156.04   1
   2  -8  -8  497.16   85.89   1
   2  -8  -8  313.15  153.43   1
   2  -8  -8  373.07   56.85   1
   2   8  -8  485.81  157.73   1
  -2  -8   8  408.53  153.79   1
   2  -8  -9    4.62   21.05   1
  -2   8   9  -15.59   25.50   1
   2  -8  -9   -8.21   35.88   1
   2  -8  -9    6.76   27.50   1
   2   8  -9   -8.09   43.83   1
  -2  -8   9   16.62   31.72   1
  -2  -8  10 2019.82  258.30   1
  -2   8  10 1359.66  667.83   1
   2  -8 -10 2119.65  359.87   1
   2  -8 -10 1337.71  667.04   1
   2  -8 -10 1742.61  251.12   1
   2   8 -10 2136.61  669.51   1
   2  -8 -11 4030.57  372.05   1
   2   8 -11 4247.35  480.49   1
  -2  -8  11 3927.21  478.44   1
  -2   8  11 3353.99 1240.01   1
  -2   8  11 2056.77 1241.43   1
   2  -8 -11 2359.48 1240.35   1
   2   8 -12 2403.36  306.95   1
  -2   8  12 1871.30  787.24   1
   2  -8 -12 2520.25  425.25   1
   2  -8 -12 1802.79  297.76   1
  -2  -8  12 2256.26  788.13   1
   2  -8 -13   42.39   32.54   1
   2   8 -13  102.60   40.08   1
  -2  -8  13   80.18   28.27   1
   2  -8 -14  228.82   45.31   1
   2   8 -14  195.15   50.93   1
  -2  -8  14  240.21   41.73   1
  -2   8  14  199.60   92.06   1
   2  -8 -14  169.09   54.68   1
   2  -8 -15   74.53   38.05   1
  -2  -8  15   73.12   29.50   1
  -2   8  15   49.91   71.34   1
   2  -8 -15   81.45   48.25   1
   2   8 -15   43.71   69.42   1
  -2   8  16 1602.13  698.93   1
   2  -8 -16 2118.88  378.34   1
   2  -8 -16 1547.94  267.79   1
   2   8 -16 2282.34  701.09   1
  -2  -8  16 2167.25  697.97   1
  -2   8  17   91.14  613.75   1
   2  -8 -17 2251.91  334.03   1
   2   8 -17 2378.14  615.38   1
  -2  -8  17 2199.46  611.88   1
   2  -8 -18   93.73   44.41   1
   2   8 -18    1.07   46.12   1
  -2  -8  18   60.42   32.55   1
  -2   8  18    0.22   52.97   1
   2  -8 -18   47.34   50.85   1
   2  -8 -19  125.84   48.80   1
   2   8 -19   97.22   85.40   1
  -2  -8  19  119.29   67.55   1
   2  -8 -20   38.39   59.02   1
   2   8 -20   17.47   48.77   1
  -2  -8  20   18.62   45.54   1
   2   8 -21   81.24   71.62   1
  -2  -8  21   79.83   76.80   1
  -2   9   1  379.55  168.64   1
  -2   9   1  331.82   63.57   1
   2  -9  -1  565.42  167.98   1
   2   9  -1  442.23  166.91   1
  -2  -9   1  469.15   64.16   1
   2   9  -2 1214.65  158.63   1
  -2   9   2 1057.06  407.41   1
  -2   9   2  984.99  152.62   1
  -2  -9   2 1119.98  153.42   1
  -2   9   3   38.79   47.55   1
  -2   9   3   72.15   49.30   1
   2  -9  -3   70.94   42.41   1
   2  -9  -3   11.27   49.17   1
   2   9  -3  269.52   51.01   1
  -2  -9   3   69.32   47.22   1
   2   9  -4 1859.30  226.76   1
  -2   9   4 1231.28  583.19   1
   2  -9  -4 1247.14  582.15   1
   2  -9  -4 1591.47  583.60   1
  -2  -9   4 1854.41  583.41   1
   2  -9  -5   20.65   23.74   1
   2  -9  -5   33.76   33.65   1
   2   9  -5   -0.53   36.87   1
  -2  -9   5   37.74   30.46   1
   2  -9  -6  226.51   34.70   1
  -2   9   6   56.40   74.16   1
   2  -9  -6  107.29   67.96   1
   2  -9  -6  136.35   71.94   1
   2   9  -6  240.06   78.60   1
  -2  -9   6  200.89   71.45   1
   2   9  -7  453.96   58.40   1
  -2  -9   7  431.36   52.68   1
  -2   9   7   95.87  127.56   1
   2  -9  -7  469.50   72.45   1
   2  -9  -7  220.20  124.10   1
   2  -9  -7  158.37  124.23   1
   2  -9  -8  340.76   45.08   1
   2   9  -8  340.99   52.40   1
  -2   9   8  193.88  104.19   1
   2  -9  -8  187.02   43.64   1
  -2  -9   8  304.47  106.91   1
   2  -9  -9 4008.26  371.71   1
   2  -9  -9 2142.64 1242.14   1
   2  -9  -9 2643.98  467.62   1
   2   9  -9 4342.20 1245.03   1
  -2  -9   9 4019.43 1243.06   1
  -2   9  10   85.80   73.24   1
   2  -9 -10  203.23   47.41   1
   2  -9 -10   76.79   30.92   1
   2   9 -10  193.31   77.79   1
  -2  -9  10  163.09   66.49   1
   2  -9 -11  350.30   68.53   1
   2  -9 -11  150.81   45.76   1
   2   9 -11  331.41  119.64   1
  -2  -9  11  315.45  111.55   1
   2  -9 -12  597.23   73.84   1
  -2   9  12  338.48  201.02   1
   2  -9 -12  501.34   92.23   1
   2   9 -12  635.47  207.05   1
  -2  -9  12  605.70  201.32   1
   2  -9 -13   52.14   31.61   1
   2   9 -13   26.68   41.47   1
  -2  -9  13   12.99   42.19   1
   2  -9 -14  969.21   90.53   1
  -2  -9  14  818.70   98.36   1
  -2   9  14  433.68  241.34   1
   2  -9 -14  298.75  103.04   1
   2   9 -14  902.62  247.31   1
  -2   9  15   77.00   84.82   1
   2  -9 -15  241.84   60.40   1
   2   9 -15  157.63   93.72   1
  -2  -9  15  179.09   75.70   1
   2  -9 -16  124.26   58.05   1
   2   9 -16  104.05   84.31   1
  -2  -9  16  129.18   64.68   1
   2  -9 -17  191.15   50.41   1
   2   9 -17  149.41   54.51   1
  -2  -9  17  125.15   39.33   1
   2  -9 -18   30.42   51.47   1
  -2  -9  18  -46.06   63.19   1
   2  -9 -19  103.92   62.95   1
   2   9 -19  124.41   67.72   1
  -2  -9  19   92.52   49.26   1
   2  10  -1   18.86   33.30   1
  -2  10   1  -19.42   46.62   1
  -2 -10   1   29.02   37.78   1
   2  10  -2    7.69   34.20   1
  -2  10   2   16.63   48.30   1
   2 -10  -2   10.65   32.51   1
  -2 -10   2   25.14   43.12   1
   2  10  -3  306.49  128.11   1
  -2 -10   3  316.44  124.85   1
   2  10  -4  898.67  340.70   1
  -2 -10   4  918.75  338.46   1
   2  10  -5 3564.10 1264.42   1
  -2 -10   5 3351.04 1263.05   1
   2 -10  -6  489.51   98.97   1
   2  10  -6  458.54  184.35   1
  -2 -10   6  455.76  179.70   1
   2 -10  -7    8.33   31.31   1
   2  10  -7   23.49   59.25   1
  -2 -10   7   22.35   46.99   1
   2 -10  -8  540.21  112.72   1
   2  10  -8  578.78  211.90   1
  -2 -10   8  520.22  207.66   1
   2 -10  -9   77.17   37.83   1
   2  10  -9  109.95   70.57   1
  -2 -10   9  110.12   63.62   1
   2 -10 -10   51.67   31.21   1
   2  10 -10  110.74   64.65   1
  -2 -10  10   47.46   57.98   1
   2 -10 -11  359.96   54.17   1
   2  10 -11  339.31   70.65   1
  -2 -10  11  278.34  133.64   1
   2 -10 -12 1475.12  170.19   1
   2  10 -12 1434.81  216.27   1
  -2 -10  12 1468.50  211.96   1
   2 -10 -13   17.92   31.43   1
   2  10 -13   40.02   76.40   1
  -2 -10  13   26.55   56.42   1
   2 -10 -14  450.28   61.96   1
   2  10 -14  189.08  157.64   1
  -2 -10  14  383.49  148.74   1
   2 -10 -15  783.32   82.47   1
  -2 -10  15  655.65   90.05   1
   2 -10 -16   49.75   45.57   1
  -2 -10  16   26.15   51.65   1
   2 -10 -17  299.08   95.37   1
   2  11  -1  325.07  158.66   1
  -2 -11   1  457.30  156.72   1
   2  11  -2  846.72  495.79   1
  -2 -11   2 1728.92  495.80   1
   2  11  -3  186.70  138.75   1
  -2 -11   3  452.88  133.76   1
   2  11  -4   78.85   83.93   1
  -2 -11   4  212.03   73.91   1
   2 -11  -5   76.40   28.82   1
   2  11  -5   26.38   42.89   1
  -2 -11   5   98.10   52.35   1
   2 -11  -6 2081.57  178.12   1
  -2 -11   6 2070.10  223.83   1
   2  11  -6  -19.34  567.36   1
   2 -11  -7   38.29   25.61   1
   2  11  -7   -3.52   65.81   1
  -2 -11   7   68.97   55.54   1
   2 -11  -8  130.23   32.34   1
   2  11  -8   29.57   76.77   1
  -2 -11   8  149.31   71.59   1
   2 -11  -9 1741.41  155.18   1
  -2 -11   9 1624.84  485.65   1
  -2 -11  10 1478.83  183.14   1
   2 -11 -10 1723.40  250.52   1
   2  11 -10   -2.00  460.37   1
   2 -11 -11  693.50   99.91   1
   2  11 -11  -32.91  179.44   1
  -2 -11  11  437.72  172.92   1
   2 -11 -12   81.94   45.45   1
   2  11 -12  -26.40   62.74   1
  -2 -11  12   73.89   63.79   1
  -2 -11  13 1430.54  193.19   1
   2 -11 -13 1899.49  267.92   1
   2  11 -13   43.15  485.32   1
   2 -11 -14   73.71   51.54   1
   2  12  -1  -25.45  269.87   1
  -2 -12   1 1285.78  271.19   1
   2  12  -2    1.41  101.52   1
  -2 -12   2 1171.38  253.62   1
  -2 -12   3  422.02   54.75   1
   2  12  -3   36.56  116.39   1
   2 -12  -4    4.20   25.37   1
   2  12  -4   15.12   70.36   1
  -2 -12   4   11.47   51.85   1
   2  12  -5    2.93   51.96   1
   2 -12  -5   22.20   34.84   1
  -2 -12   5   38.17   57.71   1
   2 -12  -6  140.05   31.52   1
   2  12  -6  -44.10   76.57   1
  -2 -12   6  116.73   69.94   1
   2 -12  -7  985.08  105.51   1
  -2 -12   7  664.56  318.00   1
  -2 -12   8   25.26   41.37   1
   2 -12  -8   38.79   43.21   1
   2  12  -8  -60.10   70.36   1
   2 -12  -9  453.03  105.48   1
   2 -12 -10  458.88   72.43   1
   2 -12 -11  321.09   86.48   1
   2 -13  -3    9.55   36.38   1
   2 -13  -4  132.33   57.83   1
  -1   0   1    0.96    5.02   1
  -1   0   1    2.26    4.24   1
   1   0  -1    6.04    5.33   1
   1   0  -1    1.03    3.91   1
  -1   0   2 8212.62 1632.43   1
  -1   0   2 8591.12 3040.43   1
  -1   0   2 7721.77 3040.62   1
   1   0  -2 8938.66 3040.72   1
   1   0  -2 8160.30 1145.99   1
  -1   0   3    5.96    4.69   1
  -1   0   3   -0.34    5.91   1
  -1   0   3   62.90   12.16   1
   1   0  -3    6.81    5.28   1
   1   0  -3    6.90   10.85   1
   1   0  -3   25.59   14.01   1
   1   0  -436532.91 1779.85   1
   1   0  -433767.60 5179.64   1
  -1   0   438281.73 7262.28   1
  -1   0   436397.6013506.06   1
  -1   0   436962.9813506.09   1
   1   0  -439131.5913505.98   1
  -1   0   5   -1.27   10.34   1
  -1   0   5    8.16   12.10   1
  -1   0   5    8.71   15.67   1
   1   0  -5    4.56    9.93   1
   1   0  -5    4.36   10.09   1
   1   0  -5   -0.61   16.22   1
  -1   0   691726.5733109.11   1
   1   0  -689530.9433109.16   1
  -1   0   7    6.50   10.82   1
  -1   0   7   69.28   17.43   1
  -1   0   7   10.54   16.37   1
   1   0  -7   -3.80   11.21   1
   1   0  -7    9.43   14.40   1
   1   0  -7    5.71   19.52   1
  -1   0   8  633.90   78.05   1
   1   0  -8  582.15   86.71   1
  -1   0   8  659.01  240.40   1
  -1   0   8  729.44  240.89   1
   1   0  -8  690.48  240.34   1
   1   0  -8  598.92  240.52   1
  -1   0   9   -6.28   13.15   1
  -1   0   9   -4.11   18.69   1
  -1   0   9   -1.16   21.65   1
   1   0  -9   12.10   14.50   1
   1   0  -9    1.44   19.84   1
   1   0  -9   -0.35   20.08   1
  -1   0  10  570.28   85.60   1
   1   0 -10  575.71   85.65   1
   1   0 -10  526.82   85.81   1
  -1   0  10  602.41  119.35   1
  -1   0  10  701.20  224.63   1
   1   0 -10  627.50  223.91   1
  -1   0  11    3.94   18.37   1
   1   0 -11    5.22   16.62   1
  -1   0  11   12.40   20.41   1
  -1   0  11   16.53   21.74   1
   1   0 -11    2.18   17.21   1
   1   0 -11    9.20   24.64   1
  -1   0  12 8861.49  963.12   1
  -1   0  12 9348.90 3292.81   1
  -1   0  12 9224.73 3292.99   1
   1   0 -12 8504.04  842.91   1
   1   0 -12 8886.65 3292.38   1
   1   0 -12 9306.18 3292.82   1
  -1   0  13    9.48   17.65   1
   1   0 -13   15.23   20.03   1
  -1   0  13    8.46   24.44   1
  -1   0  13    3.02   28.93   1
   1   0 -13    8.65   26.59   1
   1   0 -13   -8.67   27.90   1
  -1   0  14 2271.78  351.88   1
   1   0 -14 2498.53  351.96   1
  -1   0  14 2436.06  491.72   1
  -1   0  14 2578.13  916.39   1
   1   0 -14 2542.84  235.72   1
   1   0 -14 2642.54  916.48   1
  -1   0  15    7.41   19.10   1
  -1   0  15   -0.85   19.05   1
   1   0 -15   11.14   21.57   1
   1   0 -15  -17.62   20.89   1
  -1   0  15   16.62   27.80   1
   1   0 -15   17.11   30.81   1
  -1   0  16 3051.13  373.33   1
  -1   0  16 3116.92  480.88   1
   1   0 -16 2942.05  480.66   1
  -1   0  16 3891.84 1252.25   1
   1   0 -16 3641.69  322.65   1
   1   0 -16 3970.01 1252.24   1
  -1   0  17    2.82   21.74   1
   1   0 -17   15.64   24.13   1
   1   0 -17   12.70   25.41   1
  -1   0  17   -2.51   27.32   1
  -1   0  17    6.70   32.91   1
   1   0 -17   -0.13   35.29   1
  -1   0  18  217.31   84.82   1
   1   0 -18  195.69   34.35   1
   1   0 -18  200.83   88.32   1
  -1   0  19    4.64   23.03   1
   1   0 -19   -4.48   29.21   1
   1   0 -19    4.47   22.56   1
  -1   0  20 1366.26  212.19   1
   1   0 -20 1657.91  157.50   1
   1   0 -20 1443.10  213.21   1
  -1   0  21   11.77   41.21   1
   1   0 -21   11.61   36.09   1
   1   0 -21   20.66   45.81   1
   1   0 -22 3077.31  253.69   1
  -1   0  22 3543.73 1216.22   1
   1   0 -22 3326.28 1216.03   1
  -1   0  23  -19.00   44.82   1
  -1   0  24 1181.56  428.79   1
   1   0 -24 1105.75  119.41   1
   1   0 -24 1172.58  167.67   1
  -1   0  25   28.82   29.22   1
   1   0 -25   13.64   36.75   1
   1   0 -25   -0.59   32.66   1
  -1   0  26    8.63   40.11   1
   1   0 -26   18.93   39.99   1
   1   0 -26   47.82   51.38   1
   1   1  -1 9162.83  487.61   1
  -1  -1   1 9363.66 1372.17   1
   1   1  -110480.02 3581.98   1
  -1  -1   110230.55 1351.03   1
   1   1  -337267.49 5362.07   1
  -1  -1   337115.93 1832.27   1
  -1  -1   337128.65 5362.21   1
   1  -1  -339177.53 7517.91   1
   1  -1  -338109.6413980.96   1
   1   1  -339289.37 3578.65   1
   1   1  -339025.58 5284.11   1
  -1  -1   338591.1213980.80   1
  -1   1   413657.58 1469.42   1
   1   1  -413691.29 1939.00   1
  -1  -1   413617.08  724.47   1
  -1  -1   413581.68 1938.93   1
  -1  -1   413938.08 1938.90   1
  -1   1   413613.56 5058.48   1
  -1   1   414788.92 5058.52   1
   1  -1  -414030.04 2718.30   1
   1  -1  -414325.49 5058.24   1
   1  -1  -413962.19 5058.41   1
   1   1  -413875.39 1293.04   1
   1   1  -413277.27 5058.31   1
  -1   1   517701.15 2509.90   1
   1  -1  -517134.70 1901.59   1
   1   1  -517862.61 2510.32   1
  -1  -1   516735.64 2510.32   1
  -1   1   518620.27 3519.52   1
  -1   1   516961.59 6547.70   1
   1  -1  -519239.70 6547.46   1
   1  -1  -516924.86 6547.53   1
   1   1  -517197.19 1674.65   1
   1   1  -519250.48 6547.21   1
  -1  -1   517297.68 1674.61   1
  -1  -1   519455.73 6547.57   1
   1  -1  -6 3547.48  549.17   1
   1   1  -6 3677.37  263.60   1
  -1  -1   6 3449.53  549.52   1
  -1   1   6 4077.72  770.24   1
  -1   1   6 4040.07 1436.46   1
  -1   1   6 3716.79 1436.60   1
   1  -1  -6 3973.15  770.18   1
   1  -1  -6 3998.98 1436.24   1
   1   1  -6 4160.12 1436.09   1
   1   1  -6 3774.24 1436.55   1
  -1  -1   6 4088.27  365.76   1
  -1  -1   6 4425.03 1436.44   1
   1   1  -7 6965.38  914.35   1
  -1  -1   7 6384.18  396.22   1
  -1  -1   7 4795.56  914.07   1
  -1   1   7 7391.14 1281.38   1
  -1   1   7 6525.39 2386.19   1
  -1   1   7 6724.85 2386.36   1
   1  -1  -7 6212.33 1281.08   1
   1  -1  -7 7115.87 2386.03   1
   1  -1  -7 6807.11 2386.17   1
   1   1  -7 6296.30  609.23   1
   1   1  -7 6389.48 2386.40   1
  -1  -1   7 6485.66 2386.00   1
  -1   1   861146.79 6365.09   1
  -1   1   856275.46 8427.14   1
   1  -1  -862219.83 8427.40   1
  -1   1   861433.3721968.62   1
   1  -1  -857860.0511814.86   1
   1  -1  -858426.8521968.36   1
   1   1  -860396.52 5626.14   1
   1   1  -862684.2521968.11   1
   1   1  -863240.8721968.77   1
  -1  -1   861030.2621968.34   1
  -1  -1   856668.2521968.21   1
   1   1  -945922.73 2160.14   1
   1   1  -938343.50 6323.35   1
  -1  -1   943706.94 6323.67   1
  -1   1   949689.93 8865.41   1
  -1   1   946576.5616484.65   1
  -1   1   946423.4516484.71   1
   1  -1  -944238.59 8865.16   1
   1  -1  -944898.7416484.35   1
   1  -1  -943594.7416484.49   1
   1   1  -943274.7016484.14   1
  -1  -1   948791.20 8865.29   1
  -1  -1   944525.1716484.36   1
   1   1 -1019853.87  957.26   1
  -1   1  1019056.65 3663.14   1
  -1   1  1018877.02 6813.49   1
  -1   1  1018921.88 6813.52   1
   1  -1 -1017432.70 1744.20   1
   1  -1 -1018713.61 6813.17   1
   1  -1 -1018815.94 6813.32   1
   1   1 -1017817.24 6812.97   1
   1   1 -1018539.39 6813.60   1
  -1  -1  1018768.59 3663.10   1
  -1  -1  1018745.00 6813.42   1
  -1  -1  1018404.17 6813.22   1
   1  -1 -1113923.27 1921.66   1
  -1  -1  1114700.35 1460.63   1
  -1   1  1113820.83 2693.15   1
  -1   1  1113475.61 5009.98   1
  -1   1  1113614.88 5010.07   1
   1  -1 -1112784.46 1282.51   1
   1  -1 -1113430.77 5009.69   1
   1   1 -1113769.11 1282.73   1
   1   1 -1113679.10 5009.52   1
   1   1 -1113647.85 5010.17   1
  -1  -1  1113638.54 5010.07   1
  -1  -1  1114048.29 5009.80   1
   1  -1 -12   23.27   23.83   1
   1  -1 -12    7.87   16.20   1
   1   1 -12   25.78   22.69   1
   1   1 -12    3.20   17.69   1
  -1  -1  12    8.65   16.79   1
  -1   1  12   17.04   20.51   1
  -1   1  12   16.85   25.18   1
  -1   1  12   43.23   28.05   1
   1  -1 -12   19.26   26.49   1
   1   1 -12   63.05   25.13   1
  -1  -1  12   19.71   23.59   1
  -1  -1  12   16.05   23.51   1
  -1   1  13  920.30  137.05   1
   1  -1 -13  920.84  136.58   1
   1  -1 -13  989.01  137.09   1
  -1   1  13  896.09  189.91   1
  -1   1  13 1094.48  355.00   1
   1  -1 -13  953.12   92.77   1
   1   1 -13 1085.96   92.99   1
   1   1 -13  869.14  354.15   1
   1   1 -13  915.08  355.14   1
  -1  -1  13  910.70  190.34   1
  -1  -1  13 1112.41  355.15   1
  -1  -1  13  891.83  354.34   1
  -1   1  14 1916.09  219.39   1
   1   1 -14 2044.74  278.49   1
  -1  -1  14 1957.43  278.20   1
  -1   1  14 2336.49  723.36   1
  -1   1  14 1803.61  723.42   1
   1  -1 -14 2113.18  186.81   1
   1  -1 -14 1945.51  722.78   1
   1  -1 -14 2181.76  723.21   1
   1   1 -14 2009.80  186.48   1
   1   1 -14 1738.48  722.29   1
  -1  -1  14 1916.80  388.12   1
  -1  -1  14 1735.34  722.59   1
   1  -1 -15  192.10   28.99   1
  -1   1  15  116.69   34.16   1
  -1   1  15  128.58   54.80   1
  -1   1  15  141.20   57.66   1
   1  -1 -15  114.25   26.01   1
   1  -1 -15  118.97   54.26   1
   1   1 -15  109.40   26.84   1
   1   1 -15   90.47   51.57   1
   1   1 -15  121.31   57.34   1
  -1  -1  15   90.68   36.33   1
  -1  -1  15  150.55   54.58   1
  -1  -1  15   64.20   52.16   1
   1  -1 -16   48.67   28.78   1
   1   1 -16   75.08   38.34   1
  -1  -1  16   58.47   30.94   1
  -1   1  16   71.14   37.21   1
  -1   1  16   85.32   44.98   1
  -1   1  16  196.27   55.99   1
   1  -1 -16   49.95   25.34   1
   1  -1 -16   66.31   45.49   1
   1   1 -16   71.00   46.39   1
   1   1 -16  111.24   47.46   1
  -1  -1  16   90.51   44.12   1
  -1  -1  16   70.04   43.38   1
  -1   1  17 5753.50  708.89   1
  -1   1  17 4452.01  708.54   1
   1  -1 -17 5537.16  708.66   1
  -1  -1  17 4139.72  544.94   1
  -1   1  17 4113.25  990.41   1
   1  -1 -17 5369.17  474.43   1
   1  -1 -17 4102.65 1842.55   1
   1   1 -17 6044.03  475.03   1
   1   1 -17 5706.48 1843.61   1
  -1  -1  17 5862.70 1843.62   1
  -1   1  1814378.88 5195.46   1
   1  -1 -1813654.55 1332.43   1
   1  -1 -1814639.29 5195.47   1
   1   1 -1813261.04 1332.23   1
   1   1 -1814186.19 5195.63   1
  -1  -1  1815257.51 5195.80   1
  -1   1  19   57.73   28.46   1
   1  -1 -19   69.34   40.78   1
   1  -1 -19   65.48   31.16   1
   1   1 -19  118.11   33.49   1
   1   1 -19   83.82   32.90   1
  -1  -1  19   87.74   46.83   1
   1  -1 -20  114.18   46.79   1
   1   1 -20  103.41   48.01   1
  -1   1  20  150.33   61.70   1
   1   1 -20  129.42   58.51   1
  -1  -1  20  100.07   58.70   1
   1  -1 -21   44.43   38.05   1
   1   1 -21   54.17   38.87   1
  -1   1  21   67.67   46.99   1
   1  -1 -21   63.69   42.79   1
   1   1 -21   48.12   52.11   1
  -1  -1  21   61.96   43.49   1
  -1   1  22  217.17   45.25   1
   1  -1 -22  234.21   62.76   1
   1  -1 -22  220.00   44.23   1
   1   1 -22  196.88   43.84   1
   1   1 -22  223.56   96.52   1
  -1  -1  22  218.39   92.26   1
   1   1 -23  613.29   99.35   1
  -1   1  23  619.68  232.89   1
   1  -1 -23  636.71   71.28   1
   1  -1 -23  639.61   97.92   1
   1   1 -23  608.24  234.51   1
  -1  -1  23  572.40  233.54   1
  -1   1  24 1027.81  405.69   1
   1  -1 -24 1186.42  115.04   1
   1  -1 -24 1063.82  159.34   1
   1   1 -24 1187.00  114.38   1
   1   1 -24  936.84  406.01   1
  -1  -1  24 1149.93  406.30   1
  -1   1  25  312.28   56.07   1
   1  -1 -25  270.78   53.17   1
   1  -1 -25  302.44   54.43   1
   1   1 -25  333.54   53.98   1
  -1  -1  25  355.79  129.78   1
  -1   1  26   63.58   63.90   1
   1  -1 -26  136.96   68.27   1
   1  -1 -26  122.28   56.45   1
   1   1 -26   54.80   51.57   1
   1   1 -26   72.00   62.66   1
  -1  -1  26  147.20   75.01   1
   1   2  -1 1020.43  144.70   1
  -1   2   1 1022.31  381.10   1
   1  -2  -1  988.07  381.04   1
   1  -2  -1 1042.19  139.72   1
   1   2  -1 1033.49  140.87   1
  -1  -2   1 1051.78  381.59   1
  -1  -2   1 1089.22  141.03   1
   1   2  -3 1512.22  203.44   1
  -1  -2   3 1298.22  129.32   1
  -1  -2   3 1519.12   94.30   1
  -1   2   3 1432.31  533.73   1
   1  -2  -3 1454.03  534.15   1
   1  -2  -3 1495.15  197.56   1
   1   2  -3 1506.77  198.76   1
  -1  -2   3 1406.49  534.09   1
   1   2  -4 6919.54  960.33   1
  -1  -2   4 6659.43  960.32   1
  -1   2   4 7021.70 2506.80   1
  -1   2   4 7112.31 2507.06   1
   1  -2  -4 6584.44 1346.23   1
   1  -2  -4 6783.64 2507.19   1
   1  -2  -4 6915.56  943.78   1
   1   2  -4 6757.21  944.76   1
  -1  -2   4 6706.42  639.87   1
  -1  -2   4 7309.13 2507.03   1
   1  -2  -537860.70 4304.84   1
  -1  -2   540637.79 1946.22   1
  -1   2   538630.1714854.01   1
  -1   2   542116.6914854.38   1
   1  -2  -541943.8314854.44   1
   1   2  -538713.05 3803.13   1
   1   2  -538812.0114854.20   1
   1   2  -541861.16 5614.81   1
  -1  -2   541058.5914854.08   1
  -1  -2   545831.3614854.26   1
   1  -2  -6 5554.83  600.18   1
   1   2  -6 5687.75  784.89   1
  -1  -2   6 5980.14  784.97   1
  -1   2   6 5877.13 1100.00   1
  -1   2   6 5534.24 2048.68   1
  -1   2   6 5250.24 2049.02   1
   1  -2  -6 5745.98 2049.00   1
   1  -2  -6 5725.67 2048.63   1
   1   2  -6 5491.65  523.00   1
   1   2  -6 5284.95 2049.12   1
  -1  -2   6 5496.04  522.92   1
  -1  -2   6 5449.88 2048.73   1
  -1   2   7  940.12  105.41   1
   1   2  -7  895.45  129.45   1
   1   2  -7  887.73  129.59   1
  -1  -2   7  925.85  107.10   1
  -1  -2   7  868.60  129.41   1
  -1  -2   7  964.00  129.59   1
  -1   2   7  926.60  339.50   1
  -1   2   7 1012.23  339.96   1
   1  -2  -7  923.16  181.06   1
   1  -2  -7  937.67  339.64   1
   1  -2  -7  914.57  339.43   1
   1   2  -7  877.93   86.11   1
   1   2  -811900.35  657.59   1
  -1  -2   813352.96  665.56   1
  -1   2   812551.19 2416.56   1
  -1   2   812475.75 4496.04   1
  -1   2   813088.41 4496.41   1
   1  -2  -812256.90 2416.49   1
   1  -2  -812294.85 4496.13   1
   1  -2  -811730.31 4495.92   1
   1   2  -812122.32 4495.68   1
   1   2  -811830.07 4496.39   1
  -1  -2   811754.16 4495.98   1
  -1  -2   812461.58 4496.10   1
  -1   2   9 8547.27  898.35   1
   1   2  -9 8035.28  480.05   1
   1   2  -9 8050.61 1179.74   1
   1   2  -9 8708.01 1180.08   1
  -1  -2   9 9429.62  487.70   1
  -1  -2   9 7420.30 1179.87   1
  -1  -2   9 8363.21 1179.85   1
  -1   2   9 8660.81 3076.73   1
  -1   2   9 8905.07 3077.17   1
   1  -2  -9 8399.69 1653.13   1
   1  -2  -9 8687.86 3076.81   1
   1  -2  -9 8017.60 3076.59   1
  -1   2  10 8932.30 1270.20   1
   1  -2 -10 8541.30  968.46   1
   1  -2 -10 8648.87 1270.22   1
   1   2 -10 8490.57  511.90   1
   1   2 -10 8684.73 1270.21   1
  -1  -2  10 8642.80 1270.39   1
  -1   2  10 9199.58 1780.05   1
  -1   2  10 9958.40 3313.23   1
   1  -2 -10 9271.50 3312.41   1
   1   2 -10 9492.68 3312.93   1
  -1  -2  10 9531.79  848.07   1
  -1  -2  10 9554.68 3312.48   1
  -1   2  1119524.23 2065.05   1
   1  -2 -1118791.00 2725.94   1
   1   2 -1118771.43 2726.09   1
   1   2 -1119602.42 2726.36   1
  -1  -2  1118291.91 2726.19   1
  -1   2  1119520.46 7106.16   1
  -1   2  1120607.82 7106.78   1
   1  -2 -1119465.95 3820.92   1
   1  -2 -1119538.12 7106.08   1
   1   2 -1119971.80 1820.04   1
  -1  -2  1119511.80 1820.08   1
  -1  -2  1119858.94 7106.33   1
  -1   2  12 1025.16  170.05   1
   1   2 -12 1234.39  126.19   1
   1   2 -12 1180.27  170.82   1
  -1  -2  12 1339.03  170.74   1
  -1   2  12 1167.30  236.87   1
  -1   2  12 1241.05  443.14   1
   1  -2 -12 1367.10  237.74   1
   1  -2 -12 1137.03  442.42   1
   1  -2 -12 1283.60  442.54   1
   1   2 -12 1142.89  442.06   1
  -1  -2  12 1110.89  442.47   1
  -1   2  13 2975.60  357.64   1
   1  -2 -13 2374.05  357.32   1
   1   2 -13 2698.93  201.90   1
  -1   2  13 2373.72  498.94   1
  -1   2  13 2613.56  930.67   1
   1  -2 -13 2419.23  929.89   1
   1   2 -13 2492.89  929.68   1
   1   2 -13 2661.51  930.82   1
  -1  -2  13 2463.27  499.61   1
  -1  -2  13 2584.53  930.44   1
  -1  -2  13 2390.39  930.06   1
  -1   2  14 4560.72  527.44   1
   1  -2 -14 4297.03  271.35   1
   1  -2 -14 3639.55  526.47   1
   1  -2 -14 4097.32  527.05   1
   1   2 -14 4297.84  265.90   1
  -1  -2  14 4068.97  410.07   1
  -1   2  14 3721.56  736.52   1
  -1   2  14 3796.71 1371.90   1
   1   2 -14 3738.15 1370.96   1
   1   2 -14  804.94 1370.51   1
  -1  -2  14 4309.00 1371.98   1
  -1  -2  14 3545.60 1371.34   1
  -1   2  15 5926.00  803.50   1
   1  -2 -15 5923.48  803.39   1
   1   2 -15 5688.06  803.04   1
   1   2 -15 6135.07  803.75   1
  -1  -2  15 6604.82  804.07   1
  -1  -2  15 4980.46  802.60   1
  -1   2  15 5126.90 1123.75   1
  -1   2  15 5626.41 2091.98   1
   1  -2 -15 6523.90  537.80   1
   1  -2 -15 4876.51 2091.18   1
   1   2 -15 6484.50  537.68   1
  -1  -2  15 5202.95 1124.05   1
  -1   2  16  749.19  101.12   1
  -1   2  16 1136.42  123.72   1
  -1   2  16  790.98  124.65   1
   1  -2 -16  932.09  109.41   1
   1   2 -16 1064.87  108.52   1
   1  -2 -16  683.71  313.69   1
   1   2 -16  810.42  314.21   1
   1   2 -16  944.12  315.62   1
  -1  -2  16  648.62  169.25   1
  -1  -2  16  943.57  314.98   1
  -1  -2  16  712.29  313.92   1
  -1   2  17  123.36   30.05   1
   1  -2 -17  132.96   30.59   1
   1  -2 -17  162.21   36.21   1
   1   2 -17  123.43   32.21   1
   1   2 -17  162.82   67.99   1
  -1  -2  17  162.04   64.70   1
   1   2 -18 2384.89  337.19   1
  -1  -2  18 2357.18  336.48   1
  -1   2  18 2284.22  872.09   1
   1  -2 -18 2439.78  227.25   1
   1  -2 -18 2610.80  329.87   1
   1   2 -18 2172.55  226.10   1
   1   2 -19 1867.17  174.98   1
   1   2 -19 1762.73  275.02   1
  -1  -2  19 1785.00  274.46   1
  -1   2  19 1986.46  711.02   1
   1  -2 -19 1887.22  186.39   1
   1  -2 -19 2302.75  269.64   1
  -1   2  20 8582.04 1194.76   1
   1  -2 -20 8469.79  512.48   1
   1  -2 -20 8453.23  448.48   1
   1   2 -20 8208.08  497.92   1
   1   2 -20 8679.29 3108.69   1
  -1  -2  20 8628.28 3108.58   1
   1  -2 -21  106.88   43.07   1
   1   2 -21   65.69   42.08   1
  -1   2  21   79.48   49.52   1
   1  -2 -21  132.38   44.55   1
   1   2 -21   18.99   57.58   1
  -1  -2  21   95.55   50.63   1
   1  -2 -22  166.55   56.32   1
   1  -2 -22  189.85   41.50   1
   1   2 -22  181.28   55.64   1
  -1   2  22  173.34   78.58   1
   1   2 -22  143.73   83.62   1
  -1  -2  22  198.20   78.71   1
   1  -2 -23  322.23   74.47   1
  -1   2  23  325.63  128.79   1
   1  -2 -23  330.46   61.82   1
   1   2 -23  286.61   41.83   1
   1   2 -23  298.65  132.51   1
  -1  -2  23  372.86  129.46   1
   1  -2 -24  289.50   69.16   1
   1  -2 -24  239.12   46.99   1
  -1   2  24  212.77  107.20   1
   1   2 -24  284.58   45.20   1
   1   2 -24  237.66  110.00   1
  -1  -2  24  272.44  107.73   1
   1  -2 -25 1336.84  148.36   1
  -1   2  25  595.33  416.33   1
   1  -2 -25 1091.56  167.87   1
   1   2 -25 1212.81  121.64   1
   1   2 -25 1219.07  420.81   1
  -1  -2  25 1315.11  420.33   1
   1  -2 -26  430.93   82.99   1
  -1  -2  26  349.91  160.86   1
   1   3  -1 3862.20  224.87   1
  -1  -3   1 4226.52  581.98   1
  -1   3   1 4358.47 1520.46   1
  -1   3   1 4087.04  570.91   1
   1  -3  -1 4121.47 1520.37   1
   1  -3  -1 4278.10  570.88   1
   1   3  -1 4269.80 1520.81   1
  -1  -3   1 4118.38  571.83   1
   1   3  -2  972.64  132.51   1
   1   3  -2  946.08   68.42   1
  -1  -3   2  952.92  132.29   1
  -1  -3   2  890.98   68.48   1
  -1   3   2  930.46  347.81   1
  -1   3   2  918.09  127.18   1
   1  -3  -2  985.57  347.80   1
   1  -3  -2  982.80  127.44   1
   1   3  -3 8105.11  419.65   1
  -1   3   3 8065.45 3033.20   1
  -1   3   3 7791.14 1142.73   1
   1  -3  -3 8327.05 3033.36   1
   1  -3  -3 8352.90 1143.23   1
   1   3  -3 8830.22 3033.64   1
  -1  -3   3 8341.16 3033.62   1
  -1  -3   3 8566.93 1144.04   1
  -1  -3   421343.42 1106.29   1
  -1   3   422355.43 8150.07   1
  -1   3   422161.14 8150.19   1
   1  -3  -422950.86 8150.41   1
   1  -3  -421675.15 3078.56   1
   1   3  -421581.41 8150.43   1
   1   3  -423318.73 3079.54   1
  -1  -3   421983.55 8150.09   1
  -1  -3   423363.25 8150.39   1
   1   3  -510197.59 1545.81   1
   1   3  -510858.63  549.50   1
  -1  -3   511367.31 1546.13   1
  -1   3   510672.99 4031.99   1
  -1   3   511285.58 4032.32   1
   1  -3  -510834.03 2167.05   1
   1  -3  -511310.96 4032.55   1
   1  -3  -511619.28 1521.16   1
  -1  -3   511287.14 1031.45   1
  -1  -3   510919.93 4032.24   1
   1   3  -6 8181.71 1307.15   1
  -1   3   6 9600.23 3409.68   1
  -1   3   6 9697.81 3409.84   1
   1  -3  -6 9196.82 1832.19   1
   1  -3  -6 9077.82 3409.95   1
   1  -3  -6 9855.46 1285.78   1
   1   3  -6 9665.30 1286.74   1
  -1  -3   6 9629.61  872.17   1
  -1  -3   6 8560.32 3409.56   1
  -1  -3   6 9632.77 3409.74   1
   1  -3  -7    5.87   13.19   1
   1   3  -7    5.75   12.37   1
  -1  -3   7   91.62   21.31   1
  -1  -3   7   15.18   12.80   1
  -1   3   7    8.37   12.87   1
  -1   3   7   20.51   17.57   1
   1  -3  -7   30.24   16.47   1
   1  -3  -7    9.48   10.87   1
   1   3  -7    2.97   21.62   1
  -1  -3   7   20.14   18.91   1
   1   3  -8 1885.78  162.63   1
   1   3  -8 1887.09  271.96   1
  -1  -3   8 1885.77  271.77   1
  -1   3   8 1860.63  709.45   1
  -1   3   8 1937.45  710.09   1
   1  -3  -8 1886.91  380.24   1
   1  -3  -8 1732.08  710.00   1
   1  -3  -8 1950.90  265.11   1
   1   3  -8 2025.78  266.05   1
  -1  -3   8 2054.08  181.68   1
  -1  -3   8 2093.54  709.84   1
   1  -3  -914103.56 1484.15   1
   1  -3  -914505.15 1954.75   1
  -1  -3   914644.20  744.37   1
  -1   3   914145.40 5096.74   1
  -1   3   912122.46 5097.11   1
   1  -3  -913608.99 1924.36   1
   1   3  -913381.42 1304.82   1
   1   3  -913353.46 5097.30   1
  -1  -3   913723.69 5096.88   1
  -1  -3   915727.18 5097.06   1
   1  -3 -1010569.50 1117.54   1
   1   3 -10 9882.65  575.82   1
   1   3 -10 9733.21 1468.69   1
  -1  -3  1010962.39  586.07   1
  -1  -3  10 9354.44 1468.35   1
  -1  -3  1010095.67 1468.43   1
  -1   3  1011522.41 3827.92   1
  -1   3  1011011.18 3828.40   1
   1  -3 -1010765.99 3828.12   1
   1  -3 -1010808.41 1444.78   1
   1   3 -1010346.66 3827.53   1
  -1   3  11 9962.79 1473.78   1
   1  -3 -1110372.23 1122.00   1
   1  -3 -1111396.88 1473.64   1
  -1   3  1110031.86 2064.93   1
  -1   3  11 9977.76 3842.11   1
   1  -3 -1110954.47 1450.20   1
   1   3 -1110961.80  984.11   1
   1   3 -11 9853.08 3841.17   1
   1   3 -1111694.90 3842.52   1
  -1  -3  11 9887.69  983.92   1
  -1  -3  1111712.89 3841.96   1
  -1  -3  11 9836.74 3841.63   1
  -1   3  12   90.11   23.13   1
   1  -3 -12   45.75   20.60   1
   1   3 -12   71.91   17.97   1
  -1  -3  12   33.75   34.90   1
  -1  -3  12   64.36   18.16   1
  -1   3  12   44.85   22.78   1
  -1   3  12   68.94   32.41   1
   1  -3 -12   58.02   26.87   1
   1  -3 -12   24.05   34.39   1
   1   3 -12   80.17   21.71   1
   1   3 -12   69.61   38.92   1
  -1  -3  12   58.29   33.91   1
  -1   3  13 4229.56  498.56   1
  -1   3  13 4393.94  649.77   1
  -1   3  13 4403.27  649.61   1
   1  -3 -13 5015.83  257.48   1
   1   3 -13 4832.02  305.15   1
   1   3 -13 4882.51  650.30   1
   1  -3 -13 4981.80  909.45   1
   1  -3 -13 4126.82 1691.97   1
   1   3 -13 4570.79 1691.50   1
  -1  -3  13 4741.42  434.98   1
  -1  -3  13 4887.88 1692.57   1
  -1  -3  13 4550.21 1691.95   1
  -1   3  14 1263.12  191.58   1
   1   3 -14 1092.89  190.05   1
  -1   3  14 1350.90  265.80   1
  -1   3  14 1480.93  495.53   1
   1  -3 -14 1477.40  266.94   1
   1  -3 -14 1142.37  495.27   1
   1  -3 -14 1549.84  186.85   1
   1   3 -14 1570.02  130.02   1
   1   3 -14 1309.45  496.33   1
  -1  -3  14 1413.79  495.93   1
  -1  -3  14 1160.41  495.09   1
  -1   3  15 1477.70  241.63   1
   1   3 -15 1597.54  240.86   1
  -1  -3  15 1722.02  196.03   1
  -1  -3  15 1410.99  239.88   1
  -1   3  15 1625.38  335.63   1
  -1   3  15 2075.84  624.62   1
   1  -3 -15 1582.48  624.55   1
   1  -3 -15 1899.31  235.67   1
   1   3 -15 1883.69  162.85   1
   1   3 -15 1608.76  625.03   1
  -1  -3  15 1775.10  624.89   1
   1  -3 -1616766.06  826.97   1
   1  -3 -1611908.96 2159.78   1
   1   3 -1616276.13 2161.43   1
  -1  -3  1616785.33 2161.44   1
  -1   3  1613368.60 3026.94   1
  -1   3  1617733.60 5629.69   1
  -1   3  1613242.59 5629.94   1
   1  -3 -1617462.29 2127.86   1
   1   3 -1618439.05 1444.49   1
  -1  -3  1612611.82 3027.22   1
  -1   3  17  482.68   69.80   1
   1  -3 -17  491.33   54.85   1
   1  -3 -17  410.91   69.16   1
   1   3 -17  451.37   50.30   1
   1   3 -17  456.98  178.46   1
  -1  -3  17  468.88  176.11   1
  -1   3  18  660.37   85.89   1
   1  -3 -18  570.55   60.21   1
   1   3 -18  493.88   86.85   1
   1   3 -18  592.82   90.28   1
   1  -3 -18  562.85   64.83   1
  -1  -3  18  547.55  216.04   1
   1  -3 -19  432.98   55.16   1
   1   3 -19  445.73   77.94   1
  -1  -3  19  496.68   74.55   1
  -1   3  19  511.33  180.20   1
   1  -3 -19  500.53   59.36   1
   1   3 -19  472.30   54.85   1
  -1   3  20  343.93   59.60   1
   1  -3 -20  348.11   76.61   1
   1  -3 -20  377.40   50.49   1
   1   3 -20  387.31   48.10   1
   1   3 -20  382.40  148.26   1
  -1  -3  20  392.00  146.03   1
  -1   3  21  687.06  111.57   1
   1   3 -21  725.49  104.10   1
   1  -3 -21  770.66   83.19   1
   1  -3 -21  670.39  111.16   1
   1   3 -21  804.47  284.61   1
  -1  -3  21  888.45  283.54   1
   1   3 -22  485.49   83.98   1
   1   3 -22  489.05   77.05   1
  -1   3  22  432.10  177.49   1
   1  -3 -22  464.56   59.18   1
   1  -3 -22  494.92   84.04   1
  -1  -3  22  398.79  177.52   1
   1  -3 -23  141.77   53.48   1
   1   3 -23  153.71   51.64   1
   1   3 -23   86.73   40.05   1
  -1  -3  23  105.46   34.45   1
  -1   3  23   97.50   66.16   1
   1  -3 -23  198.11   60.06   1
  -1   3  24   11.30   36.46   1
   1  -3 -24  248.39   61.79   1
   1   3 -24  234.18   59.57   1
   1   3 -24  167.30   46.06   1
  -1  -3  24  240.40   42.00   1
   1   3 -25  275.02   70.03   1
  -1   3  25    8.87   95.27   1
   1  -3 -25  272.36   61.23   1
   1  -3 -25  189.44   57.67   1
   1   3 -25  311.53  107.79   1
  -1  -3  25  236.30  101.98   1
  -1  -4   110424.38  529.56   1
  -1   4   110721.06 3878.04   1
  -1   4   110370.12 1462.70   1
   1  -4  -110536.95 3877.86   1
   1  -4  -110749.66 1462.82   1
   1   4  -110588.00 3878.27   1
   1   4  -110741.76 1463.67   1
  -1  -4   110799.22 3878.31   1
   1   4  -2 7046.58  318.91   1
  -1   4   2 7008.98 2236.70   1
   1  -4  -2 6791.28 2236.60   1
   1   4  -2 7045.82 2237.03   1
  -1  -4   2 7278.49 2237.09   1
  -1  -4   2 6996.59  843.17   1
  -1   4   3  395.38  150.75   1
  -1   4   3  405.22   53.35   1
   1  -4  -3  393.25  150.76   1
   1  -4  -3  379.76   53.22   1
   1   4  -3  431.15  151.58   1
   1   4  -3  412.73   55.81   1
  -1  -4   3  431.38  151.54   1
  -1  -4   3  397.89   54.89   1
   1   4  -4 3375.33  493.28   1
  -1  -4   4 3476.81  240.01   1
  -1   4   4 3594.53 1287.82   1
  -1   4   4 3454.84  482.89   1
   1  -4  -4 3440.04 1288.00   1
   1  -4  -4 3491.47  483.23   1
   1   4  -4 3720.91  484.51   1
  -1  -4   4 3352.37 1287.87   1
  -1  -4   4 3708.58 1288.22   1
   1   4  -514891.04 2123.38   1
  -1   4   515246.76 5536.25   1
  -1   4   514897.88 5536.44   1
   1  -4  -514692.62 2976.40   1
   1  -4  -515733.75 5536.64   1
   1  -4  -514907.55 2090.24   1
   1   4  -515291.44 2091.21   1
  -1  -4   514973.72 1417.20   1
  -1  -4   514971.12 5536.41   1
  -1  -4   516152.56 5536.63   1
   1   4  -6 2235.48  133.26   1
  -1  -4   6 2230.62  179.15   1
  -1   4   6 2221.55  815.10   1
  -1   4   6 2301.21  815.32   1
   1  -4  -6 2196.21  437.06   1
   1  -4  -6 2101.29  815.52   1
   1  -4  -6 2255.29  304.81   1
   1   4  -6 2316.08  815.76   1
  -1  -4   6 2133.88  815.32   1
  -1  -4   6 2245.50  815.43   1
   1  -4  -7  333.18   46.80   1
  -1   4   7  350.95  132.51   1
  -1   4   7  371.69  133.16   1
   1  -4  -7  321.37  133.15   1
   1  -4  -7  336.85   47.44   1
   1   4  -7  378.85  135.01   1
   1   4  -7  351.86   50.08   1
  -1  -4   7  363.56   38.48   1
  -1  -4   7  374.73  133.20   1
  -1  -4   7  358.73  133.26   1
   1  -4  -8   64.53   18.85   1
   1   4  -8   67.41   19.28   1
  -1  -4   8   60.41   17.59   1
  -1   4   8   50.53   28.83   1
  -1   4   8   80.75   32.31   1
   1  -4  -8   65.97   34.15   1
   1  -4  -8   55.77   13.80   1
   1   4  -8   71.54   19.43   1
  -1  -4   8   46.83   22.52   1
  -1  -4   8   68.40   32.31   1
  -1   4   9 7183.84 2565.84   1
  -1   4   9 4336.12 2565.83   1
   1  -4  -9 7088.62 1378.89   1
   1  -4  -9 7448.83 2566.51   1
   1  -4  -9 7547.13  967.54   1
   1   4  -9 6884.86 2566.55   1
   1   4  -9 7459.85  968.30   1
  -1  -4   9 6855.12  657.15   1
  -1  -4   9 7316.80 2566.12   1
  -1  -4   9 7356.79 2566.04   1
   1  -4 -10 1618.27  175.82   1
   1   4 -10 1619.55  220.68   1
  -1  -4  10 1633.72  220.13   1
  -1   4  10 1607.47  572.39   1
  -1   4  10 1574.24  573.08   1
   1  -4 -10 1512.46  573.21   1
   1  -4 -10 1541.09  214.01   1
   1   4 -10 1527.19  214.79   1
  -1  -4  10 1446.07  147.54   1
  -1  -4  10 1517.24  572.60   1
   1  -4 -11    2.17   18.94   1
  -1   4  11    6.36   20.38   1
  -1   4  11   18.77   25.72   1
   1  -4 -11   -6.25   24.73   1
   1  -4 -11   30.51   18.17   1
   1   4 -11   26.11   31.54   1
   1   4 -11    3.40   19.11   1
  -1  -4  11   21.40   23.04   1
  -1  -4  11   21.15   23.45   1
  -1  -4  11   -5.16   23.29   1
  -1   4  12 2232.26  289.86   1
   1   4 -12 2061.18  290.78   1
   1   4 -12 1901.55  127.50   1
  -1  -4  12 1985.65  182.72   1
  -1  -4  12 2124.95  290.11   1
  -1  -4  12 1894.89  289.60   1
  -1   4  12 2008.41  755.22   1
   1  -4 -12 2110.87  405.18   1
   1  -4 -12 2056.85  754.64   1
   1  -4 -12 2197.35  283.33   1
   1  -4 -13 2327.68  254.01   1
   1   4 -13 2200.28  322.43   1
  -1  -4  13 2221.89  321.85   1
  -1   4  13 2650.14  837.09   1
  -1   4  13 2218.99  838.01   1
   1  -4 -13 2168.27  837.43   1
   1  -4 -13 2553.10  315.08   1
   1   4 -13 2377.30  216.14   1
   1   4 -13 2137.58  314.97   1
  -1  -4  13 2087.88  216.69   1
  -1  -4  13 2120.05  836.74   1
  -1   4  14   16.71   31.69   1
   1  -4 -14    4.44   21.94   1
   1   4 -14   33.32   25.48   1
   1   4 -14  -11.66   14.08   1
  -1  -4  14   -7.77   26.10   1
  -1  -4  14   17.68   19.67   1
  -1  -4  14    7.65   16.92   1
  -1   4  14    4.42   18.79   1
   1  -4 -14    6.29   37.00   1
   1  -4 -14  -12.53   24.06   1
   1   4 -14  -10.13   24.79   1
  -1   4  15 5487.12  666.98   1
   1   4 -15 5475.84  316.49   1
  -1  -4  15 3830.07  326.85   1
  -1   4  15 4385.07 1735.32   1
   1  -4 -15 5166.09  932.81   1
   1  -4 -15 4258.91 1734.23   1
   1  -4 -15 5571.86  654.95   1
   1   4 -15 5180.93 1735.09   1
   1   4 -15 3160.03  653.34   1
  -1  -4  15 5514.42 1734.81   1
   1   4 -16  747.11  101.52   1
  -1   4  16  829.50  289.70   1
   1  -4 -16  902.09  158.21   1
   1  -4 -16  782.42  110.60   1
   1   4 -16  644.31  292.65   1
  -1  -4  16  757.97  290.83   1
   1   4 -17  353.62   69.27   1
   1   4 -17  340.96   63.08   1
  -1  -4  17  307.19   57.50   1
  -1   4  17  359.59  134.43   1
   1  -4 -17  365.37   56.20   1
  -1   4  18  336.62   52.61   1
   1  -4 -18  315.59   45.58   1
   1   4 -18  326.79   66.13   1
   1  -4 -18  292.08   46.94   1
   1   4 -18  296.28  130.45   1
  -1  -4  18  325.62  126.78   1
   1   4 -19  353.69   71.52   1
  -1   4  19  391.00  138.29   1
   1  -4 -19  335.79   50.77   1
   1  -4 -19  350.92   61.79   1
   1   4 -19  354.17  144.54   1
  -1  -4  19  335.99  140.02   1
   1  -4 -20  173.53   57.42   1
   1   4 -20  124.45   45.71   1
  -1  -4  20  171.10   38.23   1
  -1   4  20  172.82   74.07   1
   1  -4 -20  180.51   58.88   1
   1   4 -20  164.15   35.61   1
   1   4 -21  190.84   54.23   1
  -1   4  21  175.22   79.30   1
   1  -4 -21  166.59   45.06   1
   1  -4 -21  232.29   62.82   1
   1   4 -21  158.96   86.16   1
  -1  -4  21  126.17   80.80   1
   1  -4 -22 1198.51  131.60   1
  -1   4  22   18.68  346.93   1
   1  -4 -22 1174.28  145.69   1
   1   4 -22 1221.22  100.54   1
   1   4 -22  988.37  352.99   1
  -1  -4  22 1097.64  351.87   1
   1  -4 -23  199.39   60.32   1
   1   4 -23  157.20   45.10   1
  -1  -4  23  171.15   38.29   1
  -1   4  23    9.28   76.04   1
   1  -4 -23  249.86   66.67   1
  -1  -4  24   23.84   39.76   1
  -1   4  24    0.20   49.98   1
   1  -4 -24   87.16   66.82   1
   1  -4 -24   64.40   65.25   1
   1   4 -24  -32.86   61.38   1
   1  -4 -25  285.41   83.92   1
   1   4 -25  226.12  118.44   1
  -1  -4  25  226.66  111.46   1
  -1   5   1 2305.90  772.71   1
  -1   5   1 2256.40  288.84   1
   1  -5  -1 2513.19  772.84   1
   1  -5  -1 2393.13  288.67   1
   1   5  -1   71.50  772.27   1
   1   5  -1 2455.44  290.05   1
  -1  -5   1 2535.51  773.25   1
  -1  -5   1 2157.03  289.81   1
   1   5  -2  189.89   28.32   1
  -1  -5   2  217.69   30.41   1
  -1   5   2  131.54   73.70   1
  -1   5   2  203.46   24.79   1
   1  -5  -2  200.54   73.58   1
   1  -5  -2  192.21   25.96   1
   1   5  -2  199.03   75.01   1
  -1  -5   2  204.03   28.06   1
   1   5  -3 2896.16  162.95   1
  -1   5   3 2819.12 1032.43   1
  -1   5   3 2873.71  386.58   1
   1  -5  -3 2738.39 1032.37   1
   1   5  -3 2703.18 1032.70   1
  -1  -5   3 2940.96 1032.90   1
  -1  -5   3 2766.49  387.80   1
  -1   5   4 2919.10 1075.82   1
  -1   5   4 3139.56  403.11   1
   1  -5  -4 2930.00 1075.95   1
   1  -5  -4 2959.87  403.56   1
   1   5  -4 2806.19 1076.22   1
   1   5  -4 2866.96  404.51   1
  -1  -5   4 2965.86 1075.85   1
  -1  -5   4 2927.42 1076.22   1
   1   5  -5 1142.97   81.57   1
  -1   5   5 1145.25  425.18   1
  -1   5   5 1105.87  425.19   1
   1  -5  -5 1085.87  425.34   1
   1  -5  -5 1121.47  157.45   1
   1   5  -5 1218.88  426.09   1
  -1  -5   5 1172.51  109.87   1
  -1  -5   5 1275.78  425.67   1
  -1  -5   5 1137.18  425.65   1
   1  -5  -6  144.53   27.57   1
   1   5  -6  149.09   24.86   1
  -1  -5   6  182.03   43.13   1
  -1  -5   6  150.79   25.13   1
  -1   5   6  163.15   59.59   1
  -1   5   6  171.97   59.99   1
   1  -5  -6  113.77   59.72   1
   1  -5  -6  146.18   21.10   1
   1   5  -6  154.05   63.23   1
  -1  -5   6  135.71   60.74   1
   1  -5  -7 3448.67  363.06   1
  -1  -5   7 3606.11  240.66   1
  -1   5   7 3486.54 1224.29   1
  -1   5   7 3471.90 1224.62   1
   1  -5  -7 3304.41 1224.79   1
   1  -5  -7 3110.57  460.01   1
   1   5  -7 3262.99 1224.99   1
   1   5  -7 3243.62  460.83   1
  -1  -5   7 3401.14 1224.49   1
  -1  -5   7 3223.85 1224.55   1
   1  -5  -8 3778.32  367.89   1
  -1  -5   8 3868.03  243.61   1
  -1   5   8 3869.47 1238.98   1
  -1   5   8 3613.90 1239.39   1
   1  -5  -8 3686.79 1239.64   1
   1  -5  -8 3848.49  465.93   1
   1   5  -8 3601.54 1239.92   1
   1   5  -8 3438.93  466.57   1
  -1  -5   8 3913.32 1239.37   1
  -1  -5   8  314.49 1237.98   1
   1   5  -9 1167.22   80.69   1
  -1   5   9 1145.01  409.08   1
  -1   5   9 1142.02  409.91   1
   1  -5  -9 1018.66  219.43   1
   1  -5  -9 1122.20  410.21   1
   1  -5  -9 1103.69  152.51   1
   1   5  -9 1184.24  410.49   1
  -1  -5   9 1078.33  107.82   1
  -1  -5   9 1170.44  409.60   1
  -1  -5   9 1014.20  409.16   1
  -1  -5  10  281.84   66.81   1
  -1   5  10  385.78  125.08   1
  -1   5  10  399.67  127.15   1
   1  -5 -10  330.39   69.44   1
   1  -5 -10  337.81  127.99   1
   1  -5 -10  285.64   46.50   1
   1   5 -10  315.53  127.77   1
   1   5 -10  325.62   47.28   1
  -1  -5  10  326.40  125.68   1
  -1   5  11  479.17  181.63   1
  -1   5  11  554.91  184.84   1
   1  -5 -11  495.26   99.42   1
   1  -5 -11  467.19  184.19   1
   1  -5 -11  497.42   67.86   1
   1   5 -11  531.68  184.46   1
   1   5 -11  418.29   69.46   1
  -1  -5  11  457.91   53.13   1
  -1  -5  11  573.18  182.54   1
  -1  -5  11  429.24  182.30   1
   1  -5 -12 3729.02  393.55   1
   1   5 -12 3933.92  508.52   1
  -1  -5  12 3762.08  507.52   1
  -1   5  12 4088.27 1320.29   1
  -1   5  12 3556.49 1321.26   1
   1  -5 -12 3611.70 1320.91   1
   1  -5 -12 3500.93  497.09   1
   1   5 -12 3239.04  497.57   1
  -1  -5  12 3651.97  340.15   1
  -1  -5  12 3267.54 1320.13   1
   1   5 -13  807.38  111.64   1
  -1  -5  13  785.99  105.25   1
  -1  -5  13  907.99  110.47   1
  -1   5  13  903.44  280.90   1
  -1   5  13  812.04  283.86   1
   1  -5 -13  941.83  153.38   1
   1  -5 -13  723.52  282.57   1
   1  -5 -13  415.36  103.96   1
   1   5 -13  678.96  106.04   1
  -1  -5  13  705.98  281.82   1
   1  -5 -14  320.99   50.21   1
   1   5 -14  369.01   54.96   1
  -1  -5  14  368.19   52.09   1
  -1   5  14  396.71  124.21   1
  -1   5  14  322.34  130.22   1
   1  -5 -14  234.60  127.42   1
   1  -5 -14  345.18   49.66   1
  -1  -5  14  212.63   47.39   1
  -1   5  15 2317.68  430.79   1
   1  -5 -15 3487.36  338.03   1
   1  -5 -15 3285.46  182.87   1
  -1   5  15 3266.51 1117.73   1
   1  -5 -15 2043.45 1117.74   1
   1   5 -15 3421.98 1119.56   1
  -1  -5  15 3381.69 1118.39   1
   1  -5 -16 1024.54  123.70   1
  -1   5  16 1018.72  370.53   1
   1  -5 -16 1055.26  143.63   1
   1   5 -16  936.68  373.12   1
  -1  -5  16  929.01  370.77   1
   1  -5 -17 1457.79  146.79   1
  -1  -5  17 1284.13  173.94   1
  -1   5  17 1500.01  445.54   1
   1  -5 -17 1502.03  172.62   1
   1  -5 -18 1568.36  188.83   1
  -1   5  18 1641.72  596.24   1
   1  -5 -18 1581.76  229.19   1
   1   5 -18 1692.49  598.46   1
  -1  -5  18 1617.49  596.95   1
   1  -5 -19  466.60   58.49   1
   1   5 -19  419.73   72.60   1
  -1  -5  19  375.63   68.20   1
  -1   5  19  412.31  159.92   1
   1  -5 -19  402.52   56.66   1
  -1   5  20  429.16  166.18   1
   1  -5 -20  457.27   59.88   1
   1  -5 -20  367.54   77.00   1
   1   5 -20  446.04  171.74   1
  -1  -5  20  457.23  166.31   1
  -1   5  21   -7.48   32.76   1
   1  -5 -21  133.96   52.62   1
   1  -5 -21  129.95   45.77   1
   1   5 -21  171.09   76.50   1
  -1  -5  21  160.66   64.36   1
   1   5 -22  397.82   57.37   1
  -1  -5  22  486.87   53.40   1
  -1   5  22  -11.06  101.79   1
   1  -5 -22  431.32   55.17   1
   1  -5 -23  162.57   56.43   1
  -1   5  23   23.45   65.41   1
   1  -5 -23  121.75   50.90   1
  -1  -5  23  154.50   78.12   1
   1  -5 -24  191.01   66.98   1
   1   5 -24  122.39   80.47   1
  -1  -5  24  160.45   86.40   1
  -1  -6   1 9206.98  465.28   1
  -1   6   1 9221.47 3361.24   1
  -1   6   1 9590.88 1267.85   1
   1  -6  -1 9365.83 3361.18   1
   1  -6  -1 8828.49 1267.75   1
   1   6  -1 9136.72 3361.44   1
   1   6  -1 8997.97 1268.72   1
  -1  -6   1 9290.82 3361.40   1
  -1   6   2 1234.00  422.88   1
  -1   6   2  946.66  156.22   1
   1  -6  -2 1184.27  422.78   1
   1  -6  -2 1219.75  156.77   1
   1   6  -2 1168.78  423.32   1
   1   6  -2 1195.39  158.26   1
  -1  -6   2 1106.67  423.27   1
  -1  -6   2 1139.25  157.89   1
  -1   6   3  105.58   37.28   1
  -1   6   3   79.07   17.67   1
   1  -6  -3   68.45   36.79   1
   1  -6  -3   93.52   15.82   1
   1   6  -3   83.49   39.67   1
   1   6  -3   89.79   20.10   1
  -1  -6   3   89.31   39.72   1
  -1  -6   3   82.69   16.94   1
  -1   6   413238.28 4885.13   1
  -1   6   413253.51 1844.21   1
   1  -6  -414320.15 4885.32   1
   1  -6  -413043.78 1844.35   1
   1   6  -413147.02 4885.46   1
   1   6  -413602.73 1845.40   1
  -1  -6   412838.10 4885.06   1
  -1  -6   413726.30 4885.52   1
  -1   6   5 1524.37  566.85   1
  -1   6   5 1583.21  211.56   1
   1  -6  -5 1537.42  567.25   1
   1  -6  -5 1589.57  211.77   1
   1   6  -5 1568.72  567.79   1
   1   6  -5 1577.96  213.02   1
  -1  -6   5 1484.49  146.55   1
  -1  -6   5 1495.66  567.14   1
  -1  -6   5 1519.24  567.38   1
  -1  -6   6  272.60   56.85   1
  -1  -6   6  331.31   41.34   1
  -1   6   6  275.87  100.33   1
  -1   6   6  330.33  103.99   1
   1  -6  -6  291.41   56.77   1
   1  -6  -6  298.73  102.53   1
   1   6  -6  234.82  103.51   1
   1   6  -6  232.96   40.57   1
  -1  -6   6  125.34  100.92   1
   1  -6  -7 1241.84  136.68   1
   1   6  -7 1235.37  170.31   1
   1   6  -7 1205.80   85.00   1
  -1  -6   7 1285.60  126.62   1
  -1   6   7 1164.17  439.45   1
  -1   6   7 1174.23  440.16   1
   1  -6  -7 1248.40  440.72   1
   1  -6  -7 1184.93  163.65   1
  -1  -6   7 1103.40  439.78   1
  -1  -6   7 1106.76  439.97   1
   1   6  -8  756.22  116.00   1
   1   6  -8  765.35   64.86   1
  -1  -6   8  869.52  115.78   1
  -1   6   8  849.77  298.18   1
  -1   6   8  852.17  299.20   1
   1  -6  -8  766.98  160.24   1
   1  -6  -8  863.13  299.77   1
   1  -6  -8  837.19  110.68   1
  -1  -6   8  823.30   79.22   1
  -1  -6   8  708.64  298.35   1
  -1  -6   9 2630.33  334.21   1
  -1   6   9 2402.84  868.10   1
  -1   6   9 2481.06  869.04   1
   1  -6  -9 2584.59  466.48   1
   1  -6  -9 2540.00  869.25   1
   1  -6  -9 2388.16  325.96   1
   1   6  -9 2339.44  869.24   1
   1   6  -9 2079.39  326.43   1
  -1  -6   9 2339.66  224.71   1
  -1  -6   9 2028.68  868.08   1
  -1   6  10 2005.73  642.92   1
  -1   6  10 1708.57  643.69   1
   1  -6 -10 1824.28  345.48   1
   1  -6 -10 1887.91  644.29   1
   1  -6 -10 1834.86  241.22   1
   1   6 -10 1781.68  643.97   1
   1   6 -10 1520.10  241.47   1
  -1  -6  10 1699.83  167.88   1
  -1  -6  10 1889.89  643.13   1
  -1  -6  10 1435.65  642.56   1
  -1   6  11  404.07   99.29   1
  -1   6  11   24.24  101.62   1
   1  -6 -11  287.82   57.34   1
   1  -6 -11  304.30  102.38   1
   1  -6 -11  344.55   43.03   1
   1   6 -11  278.61  101.72   1
   1   6 -11  250.88   41.56   1
  -1  -6  11  274.79   43.50   1
  -1  -6  11  242.69   97.80   1
   1  -6 -12  103.13   28.16   1
  -1  -6  12   66.24   44.35   1
  -1  -6  12   81.29   24.00   1
  -1   6  12  132.17   49.68   1
  -1   6  12   70.50   56.23   1
   1  -6 -12   64.79   54.45   1
   1  -6 -12  132.62   30.71   1
   1   6 -12  122.99   53.62   1
   1   6 -12   70.68   27.40   1
  -1  -6  12   79.92   49.00   1
  -1  -6  13 1077.61  157.85   1
  -1   6  13 1337.36  407.93   1
  -1   6  13  856.71  409.18   1
   1  -6 -13 1088.27  220.18   1
   1  -6 -13  892.82  408.49   1
   1  -6 -13 1299.14  155.38   1
   1   6 -13 1022.89  408.93   1
  -1   6  14  533.73  189.28   1
   1  -6 -14  572.11  106.98   1
   1  -6 -14  243.95  189.49   1
   1  -6 -14  536.92   76.17   1
   1   6 -14  602.81  193.71   1
  -1  -6  14  489.18  188.63   1
   1  -6 -15 5458.03  621.93   1
  -1   6  15 5662.34 2104.72   1
   1  -6 -15 5681.03  795.13   1
   1   6 -15 6048.89 2105.72   1
  -1  -6  15 5979.23 2104.77   1
   1  -6 -16  476.41   62.32   1
  -1   6  16  460.11  149.67   1
   1  -6 -16  423.59   66.75   1
   1   6 -16   78.36  152.10   1
  -1  -6  16  387.02  148.16   1
   1  -6 -17   31.20   34.90   1
   1   6 -17   41.29   41.94   1
  -1  -6  17   39.43   30.19   1
  -1   6  17   30.91   46.31   1
   1  -6 -17   12.49   39.99   1
   1  -6 -18   97.72   40.90   1
  -1   6  18   96.22   62.03   1
   1  -6 -18   71.80   41.27   1
   1   6 -18   92.26   73.16   1
  -1  -6  18  157.39   60.30   1
   1   6 -19  561.78   80.05   1
  -1  -6  19  621.04   75.53   1
  -1   6  19   11.11  172.15   1
   1  -6 -19  600.91  105.51   1
   1  -6 -19  486.73   75.55   1
   1  -6 -20  446.15   56.55   1
  -1   6  20   -6.51  162.52   1
   1  -6 -20  576.17   63.24   1
   1   6 -20  576.06  170.36   1
  -1  -6  20  567.53  164.17   1
   1  -6 -21 2684.83  200.40   1
  -1   6  21   -3.76  715.90   1
   1  -6 -21 2140.68  277.29   1
   1   6 -21 2712.47  721.64   1
  -1  -6  21 2583.41  719.32   1
   1  -6 -22  512.74   88.26   1
   1   6 -22  474.93   70.02   1
  -1  -6  22  479.91   64.71   1
  -1   6  22    7.51  143.70   1
   1  -6 -22  370.02   75.95   1
   1  -6 -23  -22.74   59.12   1
   1   6 -23   22.39   53.38   1
  -1  -6  23   50.88   72.09   1
  -1   7   1 1053.43  147.79   1
   1  -7  -1 1120.84  395.85   1
   1  -7  -1 1120.71  396.51   1
   1   7  -1 1262.56  396.77   1
   1   7  -1  952.19  148.38   1
  -1  -7   1 1065.96  396.85   1
  -1  -7   1  999.57  148.27   1
  -1   7   2 4836.21 1694.37   1
  -1   7   2 5096.94  638.08   1
   1  -7  -2 4914.65 1694.59   1
   1  -7  -2 4480.80  637.73   1
   1   7  -2 4399.22 1694.60   1
   1   7  -2 4467.32  638.82   1
  -1  -7   2 4318.04 1694.64   1
  -1  -7   2 4604.12  638.71   1
   1   7  -3  856.53  130.84   1
  -1   7   3  881.61  338.60   1
  -1   7   3 1063.30  126.51   1
   1  -7  -3 1085.05  126.25   1
   1   7  -3  855.20  127.02   1
  -1  -7   3  816.97  338.45   1
  -1  -7   3  838.14  338.76   1
  -1   7   411263.95 3965.08   1
  -1   7   410862.11 1496.71   1
   1  -7  -411544.44 3965.40   1
   1  -7  -410723.97 1496.72   1
   1   7  -411063.02 3965.56   1
   1   7  -410139.07 1497.31   1
  -1  -7   410830.43 3965.06   1
  -1  -7   410546.24 3965.45   1
   1   7  -5 3853.68  222.49   1
  -1  -7   5 3912.73  272.81   1
  -1   7   5 3991.30 1473.99   1
  -1   7   5 4308.47  554.87   1
   1  -7  -5 4135.36 1474.48   1
   1  -7  -5 4079.38  555.18   1
   1   7  -5 3985.16 1474.76   1
  -1  -7   5 4087.39 1474.26   1
  -1  -7   5 3921.60 1474.48   1
   1  -7  -612094.88 1297.78   1
  -1  -7   612204.87 1709.17   1
  -1   7   612882.53 4453.52   1
  -1   7   613206.35 4453.86   1
   1  -7  -612107.98 4454.00   1
   1  -7  -612384.05 1681.89   1
   1   7  -611895.74 4454.08   1
   1   7  -612369.50 1682.68   1
  -1  -7   611522.67 1141.60   1
  -1  -7   611114.41 4453.77   1
   1  -7  -7  656.47   76.76   1
  -1   7   7  655.42  228.28   1
  -1   7   7  686.45  229.76   1
   1  -7  -7  617.16  229.91   1
   1  -7  -7  664.93   85.42   1
   1   7  -7  627.45  230.66   1
   1   7  -7  546.41   87.11   1
  -1  -7   7  518.16   64.25   1
  -1  -7   7  646.07  228.65   1
  -1  -7   7  529.77  228.62   1
   1  -7  -8 2146.56  215.84   1
  -1   7   8 2130.98  710.72   1
  -1   7   8 1906.07  711.58   1
   1  -7  -8 2309.01  711.98   1
   1  -7  -8 2182.42  267.91   1
   1   7  -8 2112.00  712.07   1
   1   7  -8 1723.20  267.73   1
  -1  -7   8 1868.97  185.66   1
  -1  -7   8 2070.99  711.04   1
  -1  -7   8  975.97  710.20   1
   1  -7  -9 2446.80  248.06   1
   1   7  -9 2027.26  137.60   1
  -1  -7   9 2317.23  315.97   1
  -1  -7   9 2021.84  315.85   1
  -1   7   9 2427.46  820.59   1
  -1   7   9 2128.84  821.18   1
   1  -7  -9 2101.07  821.56   1
   1  -7  -9 2425.21  308.95   1
   1   7  -9 2338.41  821.89   1
  -1  -7   9 2035.18  214.86   1
  -1  -7  10 5667.19  920.17   1
  -1   7  10 7614.05 2396.76   1
  -1   7  10 5936.87 2397.20   1
   1  -7 -10 7174.22 1288.71   1
   1  -7 -10 6291.27 2397.40   1
   1  -7 -10 7626.92  905.44   1
   1   7 -10 6518.50 2397.55   1
   1   7 -10 5293.21  904.51   1
  -1  -7  10 6183.43  616.83   1
  -1  -7  10 6825.43 2396.78   1
   1  -7 -11  510.91   63.01   1
  -1   7  11  425.96  165.54   1
  -1   7  11  347.11  169.52   1
   1  -7 -11  315.29  168.28   1
   1  -7 -11  512.05   68.50   1
   1   7 -11  419.69  167.92   1
  -1  -7  11  435.52  165.09   1
  -1   7  12  647.66  225.42   1
  -1   7  12  456.47  228.32   1
   1  -7 -12  676.13  124.69   1
   1  -7 -12  458.65  227.75   1
   1  -7 -12  651.93   89.40   1
   1   7 -12  562.00  227.51   1
  -1  -7  12  648.01  224.97   1
   1  -7 -13 1876.70  213.05   1
  -1   7  13 1842.03  692.11   1
   1  -7 -13 1782.18  261.48   1
   1   7 -13 2033.54  694.70   1
  -1  -7  13 1943.75  692.33   1
  -1   7  14  686.99  260.31   1
   1  -7 -14  644.95  143.42   1
   1  -7 -14  755.09  102.00   1
   1   7 -14  680.76  264.27   1
  -1  -7  14  682.41  259.75   1
   1   7 -15 1815.38  248.86   1
  -1  -7  15 1710.44  246.35   1
  -1   7  15 1693.59  635.75   1
   1  -7 -15 1823.40  343.70   1
   1  -7 -15 1622.32  241.21   1
  -1   7  16  308.76  101.35   1
   1  -7 -16  302.62   67.52   1
   1  -7 -16  249.44   51.30   1
   1   7 -16    7.84  106.16   1
  -1  -7  16  236.92   98.59   1
  -1   7  17   50.23   41.95   1
   1  -7 -17   10.88   49.91   1
   1  -7 -17   42.43   47.52   1
   1   7 -17   91.25   66.61   1
  -1  -7  17   29.57   47.82   1
   1   7 -18 2227.80  263.88   1
  -1  -7  18 2204.24  260.95   1
  -1   7  18   11.27  663.45   1
   1  -7 -18 2720.33  364.12   1
   1  -7 -18 2097.77  257.57   1
  -1   7  19   17.02   97.22   1
   1  -7 -19  349.48   74.23   1
   1  -7 -19  256.76   52.25   1
   1   7 -19  246.34  111.06   1
  -1  -7  19  334.70  103.96   1
   1  -7 -20  391.66   60.82   1
   1  -7 -20  268.04   53.29   1
  -1   7  20   18.30  109.38   1
   1   7 -20  355.46  123.90   1
  -1  -7  20  365.65  115.80   1
   1  -7 -21   20.77   39.29   1
   1   7 -21   34.02   67.42   1
  -1  -7  21   22.04   48.85   1
   1  -7 -22   16.12   43.58   1
   1   7 -22   -7.51   58.02   1
  -1  -7  22    8.36   73.67   1
  -1   8   1 1389.27  519.00   1
  -1   8   1 1282.28  194.33   1
   1  -8  -1 1410.32  518.42   1
   1  -8  -1 1762.85  519.62   1
   1   8  -1 1687.33  519.04   1
   1   8  -1 1173.43  195.80   1
  -1  -8   1 1538.63  520.03   1
  -1  -8   1 1166.93  194.21   1
  -1  -8   2 3032.79  488.89   1
  -1  -8   2 3226.62  195.56   1
  -1   8   2 3357.20 1272.82   1
  -1   8   2 3122.92  478.87   1
   1  -8  -2 4090.12 1272.73   1
   1  -8  -2 4785.47 1273.80   1
   1   8  -2 3303.69 1273.08   1
   1   8  -2 2937.71  479.91   1
  -1   8   3 9711.25 3546.62   1
  -1   8   310443.77 1339.05   1
   1  -8  -3 9343.79 3546.85   1
   1  -8  -310403.72 1339.02   1
   1   8  -310116.84 3547.12   1
   1   8  -3 9098.73 1339.65   1
  -1  -8   3 9543.58 3546.74   1
  -1  -8   3 8896.86 3547.04   1
  -1  -8   4 9729.60 1277.06   1
  -1   8   4 9013.05 3326.03   1
  -1   8   4 8646.96 1255.25   1
   1  -8  -4 9670.88 3326.59   1
   1   8  -4 9758.41 3326.88   1
   1   8  -4 8249.28 1256.22   1
  -1  -8   4 8812.31  853.53   1
  -1  -8   4 9212.35 3326.77   1
  -1  -8   5 2614.65  312.57   1
  -1  -8   5 2383.19  313.32   1
  -1   8   5 1504.16  810.03   1
  -1   8   5 2244.50  304.90   1
   1  -8  -5 2348.08  811.27   1
   1  -8  -5 2376.27  304.86   1
   1   8  -5 2365.81  811.34   1
   1   8  -5 2032.92  305.91   1
  -1  -8   5 2069.45  210.97   1
   1  -8  -6 1881.95  187.34   1
  -1   8   6 1708.64  608.21   1
  -1   8   6 1724.75  609.07   1
   1  -8  -6 1694.97  609.06   1
   1  -8  -6 1801.11  228.26   1
   1   8  -6 1827.29  609.48   1
   1   8  -6 1397.49  229.66   1
  -1  -8   6 1245.01  158.20   1
  -1  -8   6 1741.35  608.27   1
  -1  -8   6 1521.54  608.78   1
   1  -8  -7  980.50  108.29   1
   1   8  -7 1030.68  133.85   1
  -1   8   7  934.87  336.85   1
  -1   8   7  930.28  337.97   1
   1  -8  -7  884.97  339.08   1
   1  -8  -7 1011.57  127.39   1
   1   8  -7  742.42  126.56   1
  -1  -8   7  961.30  336.78   1
  -1  -8   7  707.00  336.92   1
  -1   8   8  401.99  148.79   1
  -1   8   8  299.09  151.02   1
   1  -8  -8  417.96   82.57   1
   1  -8  -8  320.01  151.51   1
   1  -8  -8  442.17   58.88   1
   1   8  -8  376.85  150.49   1
  -1  -8   8  401.65  148.41   1
   1  -8  -9  468.03   61.79   1
  -1  -8   9  535.41   69.92   1
  -1   8   9  484.75  174.02   1
  -1   8   9  262.87  174.39   1
   1  -8  -9  307.51  177.83   1
   1  -8  -9  550.25   67.08   1
   1   8  -9  462.78  174.57   1
   1   8 -10 2108.90  274.43   1
  -1  -8  10 2137.84  272.91   1
  -1   8  10 2054.18  705.69   1
  -1   8  10 1206.59  706.65   1
   1  -8 -10 2249.46  380.66   1
   1  -8 -10 1302.61  707.57   1
   1  -8 -10 1989.87  266.48   1
   1  -8 -11 1989.55  226.11   1
   1   8 -11 2154.60  288.79   1
  -1  -8  11 2049.39  286.46   1
  -1   8  11 1827.26  741.40   1
   1  -8 -11 2098.22  280.55   1
  -1  -8  12 3315.51  483.28   1
  -1   8  12 3475.85 1255.35   1
   1  -8 -12 3360.36  675.22   1
   1  -8 -12 3275.25  474.22   1
   1   8 -12 3919.07 1257.07   1
  -1  -8  13  462.82   72.74   1
  -1   8  13  450.51  178.76   1
   1  -8 -13  506.86  100.94   1
   1  -8 -13  416.76   75.27   1
   1   8 -13  492.36  184.34   1
   1  -8 -14  391.17   67.21   1
  -1   8  14  419.70  173.60   1
   1  -8 -14  505.72   83.62   1
   1   8 -14  501.18  178.60   1
  -1  -8  14  395.57  171.01   1
   1  -8 -15  933.32  112.49   1
  -1   8  15  795.14  331.59   1
   1  -8 -15  886.96  132.70   1
   1   8 -15  911.33  334.45   1
  -1  -8  15  903.42  330.25   1
   1  -8 -16  605.84   64.02   1
  -1  -8  16  576.64   64.34   1
  -1   8  16    2.51  139.30   1
   1  -8 -16  522.16   69.48   1
   1   8 -16  -66.49  146.90   1
   1  -8 -17 4657.54  354.85   1
  -1   8  17  -11.30 1150.58   1
   1  -8 -17 3538.31  441.27   1
   1   8 -17 4167.06 1156.36   1
  -1  -8  17 3932.28 1154.22   1
   1   8 -18   15.65   48.08   1
  -1  -8  18   28.48   33.99   1
  -1   8  18   -0.21   69.09   1
   1  -8 -18  -14.93   53.37   1
   1  -8 -19   21.71   58.22   1
   1   8 -19   56.38   69.35   1
  -1  -8  19   42.09   54.65   1
   1  -8 -20 1721.36  306.27   1
   1   8 -20 1269.72  550.06   1
  -1  -8  20 1407.39  550.48   1
  -1   9   1 1099.67  426.46   1
   1  -9  -1 1064.82  425.62   1
   1  -9  -1 1021.23  426.88   1
   1   9  -1 1617.15  427.45   1
   1   9  -1  909.63  163.32   1
  -1  -9   1 1115.34  428.12   1
  -1  -9   1 1238.63  160.62   1
  -1   9   2  151.81   76.68   1
   1  -9  -2  222.69   79.03   1
   1  -9  -2  128.96   80.47   1
   1   9  -2  414.44   80.74   1
   1   9  -2   88.50   42.05   1
  -1  -9   2  169.73   75.08   1
  -1  -9   2  108.22   83.65   1
  -1   9   3 1533.92  546.33   1
  -1   9   3 1343.38  208.17   1
   1  -9  -3 1565.92  546.06   1
   1  -9  -3 1385.83  547.17   1
   1   9  -3 1423.24  546.95   1
  -1  -9   3 1596.85  546.32   1
  -1  -9   4 1357.47  191.56   1
  -1   9   4 1321.46  495.51   1
  -1   9   4 1072.16  188.40   1
   1  -9  -4 1419.41  496.73   1
   1  -9  -4 1432.44  186.29   1
   1   9  -4 1431.59  496.32   1
  -1   9   5 1348.84  515.88   1
   1  -9  -5 1199.47  517.05   1
   1   9  -5 1454.07  517.40   1
  -1  -9   5 1553.09  516.08   1
   1  -9  -6 1034.04  103.66   1
  -1  -9   6  894.31  123.96   1
  -1   9   6  859.82  317.77   1
  -1   9   6  685.57  321.14   1
   1  -9  -6  643.62  319.02   1
   1   9  -6  888.40  319.78   1
   1   9  -7   -2.99   24.41   1
  -1   9   7   20.56   39.50   1
  -1   9   7    9.98   52.62   1
   1  -9  -7    8.32   29.15   1
   1  -9  -7   56.13   44.18   1
   1  -9  -7    2.28   21.56   1
  -1  -9   7    6.55   28.80   1
   1   9  -8 1855.55  226.89   1
  -1   9   8 1343.74  574.61   1
   1  -9  -8 1748.64  309.42   1
   1  -9  -8 1383.79  216.97   1
  -1  -9   8 1609.50  575.47   1
   1  -9  -9 2274.19  243.70   1
  -1   9   9 1935.07  803.61   1
   1  -9  -9 2080.55  305.04   1
   1   9  -9 2263.26  806.13   1
  -1  -9   9 2427.41  804.39   1
  -1   9  10 1821.56  780.02   1
   1  -9 -10 2276.38  420.42   1
   1  -9 -10 2059.47  295.55   1
   1   9 -10 2299.31  782.64   1
  -1  -9  10 2198.71  780.36   1
   1   9 -11   25.09   40.16   1
  -1   9  11   47.13   44.59   1
   1  -9 -11   46.38   38.46   1
   1  -9 -11    8.68   41.82   1
  -1  -9  11   15.11   40.56   1
  -1  -9  12   54.34   28.75   1
  -1   9  12   70.22   51.98   1
   1  -9 -12   69.87   41.27   1
   1  -9 -12   42.58   42.30   1
   1   9 -12   45.91   65.41   1
   1  -9 -13  612.64   75.22   1
  -1   9  13  485.17  202.91   1
   1  -9 -13  384.20   81.48   1
   1   9 -13  753.23  211.81   1
  -1  -9  13  529.29  201.61   1
   1  -9 -14 3324.83  275.88   1
  -1   9  14  813.32  892.54   1
   1  -9 -14 2295.28  340.01   1
   1   9 -14 2950.22  897.80   1
  -1  -9  14 3115.09  895.33   1
   1  -9 -15 1817.82  158.99   1
   1   9 -15 1849.73  197.60   1
  -1  -9  15 1983.16  193.81   1
  -1   9  15  -19.44  478.71   1
   1  -9 -15 1249.74  186.36   1
   1  -9 -16 1072.91   90.72   1
  -1   9  16   28.76  224.34   1
   1  -9 -16  578.51  104.95   1
   1   9 -16  183.14  230.73   1
  -1  -9  16 1122.27  231.79   1
   1   9 -17  406.73  108.99   1
  -1  -9  17  702.18  112.75   1
   1  -9 -17  891.24  144.47   1
   1  -9 -18 1103.65  161.69   1
   1   9 -18   50.71  270.18   1
  -1  -9  18  828.13  274.57   1
   1   9 -19   40.38   47.83   1
  -1  -9  19   23.86   38.25   1
   1  -9 -19   47.85   82.67   1
   1 -10  -1  555.64  116.38   1
   1  10  -1  241.24  116.63   1
  -1 -10   1   99.95  115.92   1
  -1  10   2 7197.68 2678.36   1
   1 -10  -2 6591.21 2677.69   1
   1  10  -2 7821.11 2678.66   1
  -1 -10   2 7690.86 2678.05   1
  -1  10   3  -28.46   95.23   1
   1 -10  -3   35.32   93.11   1
  -1 -10   3   -0.00   95.51   1
  -1  10   4 1633.38  696.83   1
   1  10  -4 1977.24  698.55   1
  -1 -10   4 2061.65  697.33   1
   1 -10  -5 3625.11  347.57   1
  -1  10   5 2542.63 1159.08   1
   1 -10  -5 2622.56 1159.03   1
   1  10  -5 3490.70 1161.34   1
  -1 -10   5 3594.00 1160.04   1
   1 -10  -6  316.55   62.93   1
   1 -10  -6  198.22   49.86   1
   1  10  -6  313.69  119.04   1
  -1 -10   6  273.45  112.67   1
   1 -10  -7  276.73   58.99   1
   1 -10  -7  193.23   49.87   1
   1  10  -7  230.16  110.53   1
  -1 -10   7  297.63  107.19   1
  -1  10   8  251.83  147.30   1
   1 -10  -8  514.36   83.87   1
   1 -10  -8  297.60   66.61   1
   1  10  -8  375.70  155.75   1
  -1 -10   8  467.39  152.94   1
  -1  10   9  214.23  111.13   1
   1 -10  -9  305.36   62.18   1
   1 -10  -9  181.91   50.44   1
   1  10  -9  358.32  121.16   1
  -1 -10   9  283.27  111.60   1
   1  10 -10 1276.69  171.71   1
  -1  10  10  998.34  421.87   1
   1 -10 -10 1460.33  227.61   1
   1 -10 -10  751.44  159.89   1
  -1 -10  10 1250.64  419.67   1
  -1 -10  11 1590.29  197.17   1
  -1  10  11  961.87  497.58   1
   1 -10 -11 1817.53  270.15   1
   1 -10 -11  907.84  190.12   1
   1  10 -11 1596.48  502.80   1
  -1  10  12   -2.60   55.39   1
   1 -10 -12   22.40   41.17   1
   1  10 -12  -34.78   77.10   1
  -1 -10  12   11.60   56.99   1
  -1  10  13    6.54  938.98   1
   1 -10 -13 4696.55  511.08   1
   1 -10 -13 3010.39  365.15   1
   1  10 -13   20.26  940.18   1
  -1 -10  13 3930.71  944.17   1
  -1 -10  14  273.10   55.26   1
   1 -10 -14  303.71   64.41   1
   1  10 -14  -45.96  111.39   1
   1 -10 -15  451.63   81.33   1
   1  10 -15   31.34  134.02   1
  -1 -10  15  325.61  131.70   1
   1 -10 -16 2588.13  338.74   1
   1  10 -16    9.07  615.44   1
  -1 -10  16 1941.34  618.36   1
   1 -10 -17  228.37   71.90   1
  -1  11   1   88.82   66.42   1
   1 -11  -1   28.83   50.32   1
  -1 -11   1  125.73   54.68   1
   1  11  -2   69.73   43.54   1
  -1  11   2   42.23   61.35   1
   1 -11  -2   24.11   49.57   1
  -1 -11   2   66.53   49.09   1
   1  11  -3  957.68  167.49   1
  -1  11   3 1037.96  423.11   1
   1 -11  -3  917.99  420.16   1
  -1 -11   3 1551.20  421.41   1
  -1  11   4  740.22  267.34   1
   1 -11  -4  430.62  263.02   1
   1  11  -4  274.80  263.95   1
  -1 -11   4 1244.67  267.02   1
   1 -11  -5   84.91   25.89   1
  -1  11   5   -6.73   59.50   1
   1 -11  -5   22.39   44.31   1
   1  11  -5  -19.74   46.96   1
  -1 -11   5   33.91   54.69   1
   1 -11  -6 1018.94   87.13   1
  -1 -11   6  927.69  106.57   1
   1 -11  -6  426.26  250.16   1
   1  11  -6   -2.88  252.88   1
   1 -11  -7 1468.15  113.46   1
   1 -11  -7  499.24  336.05   1
   1  11  -7    9.08  337.68   1
  -1 -11   7 1319.75  339.89   1
  -1  11   8   37.00   51.27   1
   1 -11  -8   11.35   33.44   1
   1  11  -8  -57.40   76.14   1
  -1 -11   8    8.06   55.75   1
   1  11  -9    8.87   54.16   1
   1 -11  -9   94.65   39.90   1
  -1 -11   9   58.92   63.08   1
   1 -11 -10  352.99   65.17   1
   1  11 -10   22.16  123.31   1
  -1 -11  10  250.92  112.56   1
   1 -11 -11   16.58   41.24   1
   1  11 -11  -58.84   86.55   1
  -1 -11  11    1.32   61.72   1
   1 -11 -12  244.01   42.61   1
   1  11 -12   20.88  101.70   1
  -1 -11  12  110.77   73.23   1
   1 -11 -13   55.24   45.67   1
   1  11 -13   -2.52   89.69   1
  -1 -11  13   75.31   69.13   1
   1 -11 -14  229.26   53.91   1
   1 -11 -15   59.30   59.87   1
   1  12  -1  -27.22  387.32   1
  -1 -12   1 1862.76  389.10   1
   1  12  -2   26.37   81.69   1
  -1 -12   2  137.17   69.35   1
  -1 -12   3   -4.45   41.00   1
   1  12  -3   47.58   80.54   1
   1 -12  -4  225.80   48.45   1
   1  12  -4   41.59   92.54   1
  -1 -12   4  136.71   86.03   1
   1 -12  -5  203.07   35.17   1
   1  12  -5  -23.11   86.27   1
  -1 -12   5  105.26   79.29   1
   1 -12  -6   52.14   27.81   1
  -1 -12   6   59.10   67.28   1
   1 -12  -7 1171.45  149.09   1
   1  12  -7  -18.26  278.09   1
  -1 -12   7  614.05  273.39   1
   1 -12  -8  420.89   71.57   1
   1  12  -8    7.48  135.45   1
  -1 -12   8  240.94  130.02   1
   1 -12  -9   97.08   40.74   1
   1 -12 -10   -1.13   54.44   1
   1 -13  -3  174.72   46.31   1
   1 -13  -4  331.53   59.21   1
   1 -13  -5  367.18   87.62   1
   1 -13  -6  688.01   90.92   1
   0   0  -3   18.90    5.50   1
   0   0   3   16.58    8.89   1
   0   0   3   19.52   13.57   1
   0   0  -3   -2.62    7.37   1
   0   0  -3   15.75   14.24   1
   0   0   426260.48 2783.36   1
   0   0  -425128.31 1292.42   1
   0   0   427219.69 9594.63   1
   0   0   426713.69 9594.66   1
   0   0  -427396.46 9594.54   1
   0   0  -425006.87 9594.50   1
   0   0   5    1.93    9.97   1
   0   0  -5   -1.82   11.49   1
   0   0   5   -5.65   12.70   1
   0   0   5   14.82   15.46   1
   0   0  -5    7.95   12.06   1
   0   0  -5   -3.90   11.95   1
   0   0   641913.94 4497.79   1
   0   0   641144.95 5951.31   1
   0   0  -641824.87 5951.39   1
   0   0   642937.9415516.22   1
   0   0  -640920.87 3972.57   1
   0   0  -646083.7715516.16   1
   0   0   7   -3.22   11.03   1
   0   0   7    1.59   11.18   1
   0   0  -7   -5.49   14.23   1
   0   0  -7    1.19   12.71   1
   0   0   7   43.55   18.22   1
   0   0  -7   11.65   14.13   1
   0   0   826876.24 3989.14   1
   0   0  -828665.15 3989.31   1
   0   0   829057.54 5592.55   1
   0   0   828192.4410400.87   1
   0   0  -829730.48 2662.97   1
   0   0  -827784.4910400.70   1
   0   0   9    7.59   13.77   1
   0   0   9    9.67   16.06   1
   0   0  -9    7.92   15.56   1
   0   0   9   18.11   19.25   1
   0   0  -9    1.89   19.63   1
   0   0  -9  -11.73   21.32   1
   0   0  10 4062.39  611.10   1
   0   0 -10 4336.25  294.16   1
   0   0 -10 3537.02  610.85   1
   0   0  10 4700.13  855.77   1
   0   0  10 4689.67 1594.36   1
   0   0 -10 4680.51 1593.89   1
   0   0  11    3.34   15.95   1
   0   0  11   15.44   19.13   1
   0   0 -11    0.00   15.35   1
   0   0  11   14.52   20.93   1
   0   0 -11    7.38   18.07   1
   0   0 -11  -15.85   23.97   1
   0   0  12  697.27   91.81   1
   0   0  12  730.30  107.88   1
   0   0 -12  789.73   99.21   1
   0   0 -12  797.77  108.18   1
   0   0  12  792.69  280.51   1
   0   0 -12  727.23  279.61   1
   0   0  13   -1.00   21.08   1
   0   0 -13    6.34   17.82   1
   0   0  13   15.10   24.45   1
   0   0  13    1.10   26.37   1
   0   0 -13  -24.92   21.34   1
   0   0 -13   18.16   26.83   1
   0   0  14 8694.34  915.62   1
   0   0 -14 8775.41  498.81   1
   0   0 -14 7746.44 1200.07   1
   0   0  14 9225.93 3126.03   1
   0   0  14 8564.89 3126.10   1
   0   0 -14 8302.29 3125.48   1
   0   0  15  -16.59   26.27   1
   0   0  15    3.33   29.34   1
   0   0  15   32.82   32.55   1
   0   0 -15    3.38   23.68   1
   0   0 -15   10.03   20.58   1
   0   0 -15   -1.11   29.99   1
   0   0  16 1635.26  222.64   1
   0   0 -16 2342.13  180.56   1
   0   0 -16 2371.18  283.35   1
   0   0  16 2396.18  733.40   1
   0   0  16 1780.31  733.87   1
   0   0 -16 1586.71  732.23   1
   0   0  17  -21.43   32.12   1
   0   0 -17   -3.65   28.12   1
   0   0 -17   10.18   33.91   1
   0   0 -1830216.34 1600.31   1
   0   0 -1832895.23 4543.33   1
   0   0  1833905.3111838.16   1
   0   0  19   18.30   36.61   1
   0   0 -19   -1.33   30.18   1
   0   0 -19  -20.51   39.44   1
   0   0  20  341.91   52.02   1
   0   0 -20  236.95   65.09   1
   0   0  21    5.14   40.37   1
   0   0 -21  -25.11   36.87   1
   0   0 -21   -4.35   41.11   1
   0   0  22   42.84   29.59   1
   0   0 -22    4.72   34.64   1
   0   0 -22   30.86   30.07   1
   0   0 -23  -17.06   33.92   1
   0   0  23  -26.11   39.08   1
   0   0 -23   38.02   45.02   1
   0   0  24  969.17  360.69   1
   0   0 -24  906.77  102.89   1
   0   0 -24 1025.30  142.78   1
   0   0  25   -1.91   37.29   1
   0   0 -25   22.88   41.66   1
   0   0 -25   30.06   37.36   1
   0   0 -26 1125.27  138.91   1
   0   0 -26  926.59   96.34   1
   0   0  26 1122.88  396.08   1
   0   1   243579.65 8605.21   1
   0  -1  -243571.6916001.99   1
   0   1  -243186.2416002.27   1
   0  -1   243718.57 4096.42   1
   0  -1   245052.9916002.10   1
   0  -1  -3 1450.64   99.00   1
   0  -1   3 1433.94  137.76   1
   0   1   3 1700.84  305.03   1
   0   1   3 1541.52  571.56   1
   0   1   3 1597.18  571.55   1
   0  -1  -3 1561.37  304.94   1
   0  -1  -3 1552.58  571.70   1
   0   1  -3 1510.14  143.80   1
   0   1  -3 1558.27  571.55   1
   0   1  -3 1535.38  571.93   1
   0  -1   3 1615.49  571.65   1
   0  -1   3 1631.85  571.90   1
   0  -1  -425853.02 3880.88   1
   0   1  -426430.21 1351.39   1
   0   1   429467.75 5441.71   1
   0   1   426598.2310120.77   1
   0   1   427259.8210120.84   1
   0  -1  -428947.17 5441.62   1
   0  -1  -427329.3310120.69   1
   0   1  -426840.0610120.86   1
   0   1  -428349.1810121.28   1
   0  -1   429734.55 2590.19   1
   0  -1   429047.9410120.99   1
   0  -1   425656.8510121.23   1
   0   1   5 8985.62 1272.48   1
   0  -1  -5 8965.80 1272.40   1
   0  -1  -5 8650.48 1272.48   1
   0   1  -5 8523.43 1272.43   1
   0  -1   5 8513.88 1272.63   1
   0   1   5 9456.73 1784.24   1
   0   1   5 9291.39 3321.53   1
   0  -1  -5 9255.60 1784.17   1
   0   1  -5 9079.50  848.55   1
   0   1  -5 9046.11 3321.43   1
   0  -1   5 9738.40  848.62   1
   0  -1   5 9316.32 3321.78   1
   0  -1  -628201.72 3181.13   1
   0  -1  -628028.53 4205.76   1
   0  -1   630289.26 1467.23   1
   0   1   630475.91 5896.77   1
   0   1   631043.6810966.61   1
   0   1   628540.7410966.65   1
   0  -1  -629925.8310966.46   1
   0   1  -628582.63 2807.19   1
   0   1  -630830.7210966.54   1
   0   1  -630873.8510966.87   1
   0  -1   632862.3810966.82   1
   0  -1   630579.7510966.86   1
   0   1   7 3228.74  342.32   1
   0   1   7 2907.05  441.70   1
   0   1   7 2690.88  441.64   1
   0  -1  -7 3120.02  441.69   1
   0  -1  -7 2886.11  441.59   1
   0   1  -7 3228.64  229.05   1
   0  -1   7 3182.86  231.99   1
   0  -1  -7 3385.43  619.03   1
   0   1  -7 3162.27 1154.79   1
   0   1  -7 3358.56 1155.18   1
   0  -1   7 3294.93 1155.13   1
   0  -1   7 3357.87 1155.18   1
   0   1   8 2601.11  351.81   1
   0  -1  -8 2693.82  275.69   1
   0  -1  -8 2711.99  351.69   1
   0  -1   8 3086.71  201.82   1
   0  -1   8 2725.07  351.82   1
   0   1   8 2948.29  492.57   1
   0   1   8  585.48  918.39   1
   0  -1  -8 2926.46  919.29   1
   0   1  -8 2944.75  234.74   1
   0   1  -8 3181.18  919.02   1
   0  -1   8 3154.20  919.43   1
   0   1   9 7729.45 1086.15   1
   0  -1   9 7806.23  829.60   1
   0   1   9 8372.08 1521.95   1
   0   1   9 7339.21 2832.66   1
   0  -1  -9 7388.24 2832.77   1
   0  -1  -9 7768.46 2832.57   1
   0   1  -9 7573.89  724.49   1
   0   1  -9 7743.20 2832.56   1
   0   1  -9 7774.45 2832.83   1
   0  -1   9 7810.11 2832.89   1
   0  -1   9 7769.13 2833.00   1
   0   1  10 3065.64  600.95   1
   0   1  10 2973.49 1120.29   1
   0   1  10 3134.18 1120.66   1
   0  -1 -10 2927.74  286.44   1
   0  -1 -10 3095.55 1120.34   1
   0  -1 -10 3101.90 1120.25   1
   0   1 -10 2948.43  286.39   1
   0   1 -10 3124.06 1120.22   1
   0   1 -10 3016.14 1120.51   1
   0  -1  10 3085.79  601.15   1
   0  -1  10 3050.66 1120.53   1
   0  -1  10 3192.43 1120.74   1
   0   1  11  223.50   35.57   1
   0   1 -11  246.68   53.15   1
   0   1 -11  222.07   36.04   1
   0  -1  11  206.84   38.38   1
   0  -1  11  241.28   37.55   1
   0   1  11  207.30   88.39   1
   0   1  11  269.69   89.81   1
   0  -1 -11  197.04   28.93   1
   0  -1 -11  225.07   88.46   1
   0  -1 -11  219.25   88.46   1
   0   1 -11  219.35   89.66   1
   0  -1  11  246.06   88.85   1
   0   1  12 6854.38 1146.41   1
   0  -1 -12 7659.29  478.81   1
   0   1 -12 8357.03 1146.44   1
   0  -1  12 8814.03  876.35   1
   0  -1  12 7718.22 1146.68   1
   0   1  12 8036.37 1605.89   1
   0   1  12 9006.64 2988.86   1
   0  -1 -12 8134.91 2988.20   1
   0  -1 -12 8197.46 2988.14   1
   0   1 -12 8576.33  765.59   1
   0   1 -12 8134.79 2988.41   1
   0  -1  12 8536.03 2988.54   1
   0   1  13  236.38   38.46   1
   0  -1 -13  232.29   55.83   1
   0  -1 -13  213.64   39.16   1
   0   1  13  235.53   52.40   1
   0   1  13  230.67   96.52   1
   0  -1 -13  220.05   94.69   1
   0   1 -13  240.40   31.23   1
   0   1 -13  268.60   95.22   1
   0   1 -13  284.44   95.98   1
   0  -1  13  197.40   54.22   1
   0  -1  13  325.40   95.50   1
   0  -1  13  211.28   94.82   1
   0   1  1415886.01 2336.19   1
   0  -1 -1416720.38  873.69   1
   0  -1 -1414869.17 2336.11   1
   0   1 -1417523.90  875.12   1
   0  -1  1416472.70 2336.56   1
   0   1  1415297.54 3273.37   1
   0   1  1415828.86 6088.51   1
   0  -1 -1417208.09 6088.01   1
   0   1 -1417102.87 6087.96   1
   0   1 -1418466.09 6088.38   1
   0  -1  1416244.47 3273.63   1
   0  -1  1418592.54 6088.53   1
   0   1  15 3238.92  371.96   1
   0   1  15 3263.82  479.98   1
   0   1  15 3356.42  480.19   1
   0  -1 -15 3701.58  253.51   1
   0   1 -15 3634.67  251.71   1
   0   1 -15 3273.38  479.93   1
   0  -1  15 3486.85  480.69   1
   0  -1 -15 2764.79 1248.33   1
   0  -1 -15 3664.17 1248.83   1
   0   1 -15 3627.45 1249.08   1
   0  -1  15 3194.02  670.89   1
   0  -1  15 3862.26 1249.30   1
   0   1  16 7862.40  950.80   1
   0   1  16 8386.92 1247.33   1
   0  -1 -16 9856.37  518.58   1
   0  -1 -16 6756.94 1246.05   1
   0   1 -1610645.05  516.80   1
   0   1 -16 8475.26 1246.94   1
   0   1 -16 9428.36 1247.68   1
   0  -1  16 9330.90 1247.93   1
   0  -1  16 8577.70 1247.40   1
   0   1  1610262.98 3248.82   1
   0  -1  16 8631.46 1746.70   1
   0  -1 -17  899.88  117.17   1
   0   1 -17  916.68  117.01   1
   0   1  17  997.70  355.45   1
   0   1 -17  918.53  355.96   1
   0  -1  17 1059.50  356.14   1
   0  -1 -18   71.42   45.03   1
   0   1  18  123.18   57.80   1
   0  -1 -18  134.17   39.06   1
   0   1 -18  126.40   33.93   1
   0   1 -18   97.95   60.50   1
   0  -1  18  126.16   55.84   1
   0   1  19 6389.30  944.46   1
   0  -1 -19 6921.61  361.35   1
   0  -1 -19 6777.53  632.13   1
   0   1 -19 7011.99  632.24   1
   0   1 -19 6594.68 2457.76   1
   0  -1  19 6578.95 2457.73   1
   0   1 -20 1457.78  148.35   1
   0   1 -20 1255.38  194.77   1
   0  -1  20 1246.26  194.22   1
   0   1  20 1449.60  500.81   1
   0  -1 -20 1386.13  133.79   1
   0  -1 -20 1347.66  191.44   1
   0  -1 -21  179.99   41.40   1
   0   1 -21  185.38   56.74   1
   0   1  21  195.66   81.10   1
   0  -1 -21  187.06   39.01   1
   0   1 -21  201.97   84.99   1
   0  -1  21  177.03   82.97   1
   0   1  22  387.22   62.71   1
   0  -1 -22  362.83   79.62   1
   0  -1 -22  430.04   69.23   1
   0   1 -22  386.44   54.50   1
   0  -1  22  355.15  151.30   1
   0  -1 -23  614.58  105.17   1
   0   1 -23  741.90  107.32   1
   0   1  23  690.62  266.14   1
   0  -1 -23  729.00  107.38   1
   0   1 -23  737.92  108.77   1
   0  -1  23  728.81  267.32   1
   0   1  24 1566.91  227.40   1
   0  -1 -24 1551.65  166.82   1
   0   1 -24 1495.01  120.31   1
   0  -1  24 1631.51  228.19   1
   0  -1 -24 1539.49  223.35   1
   0   1 -24 1722.87  156.74   1
   0   1 -25  905.69   91.49   1
   0  -1  25  969.82  142.90   1
   0   1  25  959.33  355.51   1
   0  -1 -25 1086.29  114.14   1
   0  -1 -25  899.52  140.95   1
   0   1 -25  859.68  104.53   1
   0   1  26   29.65   68.39   1
   0  -1 -26   42.35   66.91   1
   0  -1 -26   67.68   52.70   1
   0   1 -26   37.71   50.23   1
   0   1 -26    5.55   60.60   1
   0  -1  26   78.97   60.92   1
   0   2   0  134.38   51.10   1
   0   2   0  133.43   15.76   1
   0  -2   0  131.44   51.04   1
   0  -2   0  132.08   16.13   1
   0  -2  -140459.98 5925.37   1
   0   2  -141999.92 5925.42   1
   0   2   142550.3815449.54   1
   0   2   140032.09 5839.38   1
   0   2  -143958.87 5839.50   1
   0  -2   145039.2715449.58   1
   0  -2  -3 3579.01  380.82   1
   0  -2   3 3384.15  495.42   1
   0   2   3 3673.58 1295.85   1
   0   2   3 3485.85  486.13   1
   0  -2  -3 3509.30 1295.93   1
   0  -2  -3 3190.74  486.20   1
   0   2  -3 3585.04 1295.78   1
   0   2  -3 3745.94 1296.21   1
   0  -2   3 3584.62  329.81   1
   0  -2   3 3733.24 1295.97   1
   0   2   416982.80 2351.67   1
   0  -2  -415923.65 1781.23   1
   0  -2  -416268.26  820.30   1
   0   2  -415717.77  851.80   1
   0   2  -416729.20 2351.69   1
   0  -2   417108.37 2351.82   1
   0   2   416587.35 6134.05   1
   0  -2  -416784.52 6134.18   1
   0   2  -417598.71 6134.06   1
   0  -2   417375.05 1569.33   1
   0  -2   418005.63 6134.40   1
   0   2   5 9742.30 1058.36   1
   0  -2  -5 9712.42 1058.84   1
   0  -2   5 9949.08  545.84   1
   0  -2   5 9324.03 1393.10   1
   0   2   5 9897.81 3634.87   1
   0   2   5 9959.63 3634.95   1
   0  -2  -5 9784.16 3635.13   1
   0  -2  -5 9896.76 1371.04   1
   0   2  -510356.48  929.37   1
   0   2  -510585.67 3634.93   1
   0   2  -5 9740.79 3635.37   1
   0  -2   510334.60 3635.15   1
   0  -2  -6 1839.35  209.81   1
   0  -2   6 1783.93  163.91   1
   0   2   6 2024.38  373.92   1
   0   2   6 2054.89  698.55   1
   0   2   6 1837.01  698.73   1
   0  -2  -6 1798.83  698.86   1
   0  -2  -6 1925.47  260.79   1
   0   2  -6 1834.43  177.61   1
   0   2  -6 1943.78  698.54   1
   0   2  -6 1937.85  699.29   1
   0  -2   6 1908.93  698.81   1
   0   2   7    4.40    9.98   1
   0  -2  -7    5.89   13.71   1
   0   2  -7    7.78   17.52   1
   0   2  -7   35.27   13.20   1
   0  -2   7    2.92   17.45   1
   0  -2   7   47.76   11.80   1
   0   2   7   15.56   13.90   1
   0   2   7    7.78   18.14   1
   0  -2  -7   13.35   13.06   1
   0  -2  -7   -3.98   13.56   1
   0   2  -7    6.00   21.90   1
   0  -2   7   30.53   17.91   1
   0   2   8  295.07   42.29   1
   0   2  -8  301.43   59.18   1
   0   2  -8  324.42   46.38   1
   0  -2   8  311.82   46.14   1
   0  -2   8  349.45   46.27   1
   0   2   8  341.75  119.27   1
   0   2   8  315.90  119.87   1
   0  -2  -8  299.45   64.15   1
   0  -2  -8  296.94  120.47   1
   0  -2  -8  317.11   43.90   1
   0   2  -8  341.10  120.89   1
   0  -2   8  308.21   33.94   1
   0   2   9 5429.52  779.07   1
   0  -2  -9 6343.04  779.34   1
   0   2   9 6053.46 1091.43   1
   0   2   9 6196.27 2032.04   1
   0  -2  -9 5556.99 1091.28   1
   0  -2  -9 5954.59  765.58   1
   0   2  -9 5847.36  519.99   1
   0   2  -9 6413.01 2031.95   1
   0   2  -9   84.72 2031.25   1
   0  -2   9 6112.05  520.24   1
   0  -2   9 5953.83 2032.39   1
   0  -2   9 5710.88 2032.15   1
   0   2  10 8677.56 1392.67   1
   0  -2 -10 9905.03 1061.10   1
   0   2 -1010190.34  553.09   1
   0  -2  1010005.25  561.24   1
   0   2  1010171.00 1951.78   1
   0   2  10 9802.10 3631.40   1
   0  -2 -10 9919.09 3632.01   1
   0  -2 -10 9855.27 1370.46   1
   0   2 -1010078.55 3631.45   1
   0   2 -1010108.23 3631.79   1
   0  -2  1010378.18 3631.80   1
   0  -2  10 9859.74 3631.60   1
   0   2  11   16.30   15.12   1
   0  -2 -11    7.14   18.42   1
   0  -2 -11    9.95   14.39   1
   0   2 -11    3.54   18.82   1
   0  -2  11    9.04   23.17   1
   0  -2  11   24.71   16.74   1
   0   2  11    4.83   18.59   1
   0   2  11   11.81   24.36   1
   0  -2 -11    5.94   24.66   1
   0   2 -11    6.33   19.76   1
   0   2 -11   -0.86   24.14   1
   0  -2  11    7.08   22.14   1
   0   2  1212086.00 1270.11   1
   0   2  1212087.52 1671.50   1
   0  -2 -1211856.63 1271.98   1
   0   2 -1211600.70  649.65   1
   0   2  1211378.44 4357.19   1
   0  -2 -1211534.83 4356.88   1
   0  -2 -1212250.42 1645.27   1
   0   2 -1212114.01 4356.56   1
   0   2 -1212540.60 4357.19   1
   0  -2  1212432.51 4357.19   1
   0  -2  1211109.38 4356.84   1
   0   2  13 1419.53  156.89   1
   0   2 -13 1322.95  195.24   1
   0  -2  13 1215.90  194.92   1
   0   2  13 1569.95  507.63   1
   0   2  13 1346.66  508.21   1
   0  -2 -13 1397.26  132.11   1
   0  -2 -13 1148.34  507.45   1
   0  -2 -13 1453.90  190.62   1
   0   2 -13 1371.41  131.86   1
   0   2 -13 1453.57  508.17   1
   0  -2  13 1286.88  272.99   1
   0  -2  13 1547.55  508.07   1
   0   2  14 2854.23  401.60   1
   0   2  14 2616.48  401.31   1
   0  -2 -14 3007.50  224.95   1
   0  -2 -14 2527.74  400.78   1
   0  -2 -14 2687.50  172.26   1
   0  -2  14 2940.45  315.66   1
   0   2  14 2776.90  560.48   1
   0   2 -14 3227.21  269.39   1
   0   2 -14 2736.47 1043.56   1
   0   2 -14 3086.64 1044.69   1
   0  -2  14 3081.94 1044.46   1
   0  -2  14 2682.99 1043.88   1
   0   2  15  282.18   53.14   1
   0  -2 -15  279.34   59.78   1
   0   2 -15  454.25   72.21   1
   0   2 -15  480.66   62.70   1
   0  -2  15  499.67   61.80   1
   0   2  15  488.79  149.94   1
   0  -2 -15  508.62   47.76   1
   0  -2 -15  430.80   60.59   1
   0   2 -15  357.85  150.46   1
   0  -2  15  297.34   85.39   1
   0  -2  15  316.67  149.64   1
   0   2  16  622.97  103.90   1
   0   2 -16  588.64  102.09   1
   0   2 -16  737.46  103.13   1
   0  -2  16  546.59   88.00   1
   0  -2  16  819.28  103.16   1
   0  -2  16  653.34  101.88   1
   0   2  16  476.09  139.36   1
   0   2  16  850.81  260.33   1
   0  -2 -16  822.90   71.40   1
   0  -2 -16  589.21  260.89   1
   0  -2 -16  916.24  101.04   1
   0   2 -16  859.13   74.08   1
   0  -2 -17  453.57   78.64   1
   0   2 -17  413.81   77.50   1
   0   2 -17  477.89   69.91   1
   0  -2  17  436.90   68.00   1
   0   2  17  412.41  166.05   1
   0  -2 -17  432.47   67.37   1
   0  -2 -18 1338.15  144.22   1
   0   2 -18 1328.30  138.64   1
   0   2 -18 1259.54  187.92   1
   0   2  18 1314.41  482.19   1
   0  -2 -18 1300.31  183.71   1
   0  -2  18 1296.61  482.60   1
   0   2 -19 1509.45  148.09   1
   0   2  19 1444.16  515.15   1
   0  -2 -19 1374.29  136.95   1
   0  -2 -19 1310.90  195.61   1
   0   2 -19 1389.50  516.09   1
   0  -2  19 1352.56  515.44   1
   0   2  20 5468.35 2088.40   1
   0  -2 -20 5374.49  537.86   1
   0  -2 -20 5639.52  789.08   1
   0   2 -20 5734.89  538.16   1
   0   2 -20 6402.99 2089.16   1
   0  -2  20 5616.25 2088.72   1
   0   2 -21   25.78   34.84   1
   0   2  21   40.34   36.63   1
   0  -2 -21   26.40   33.14   1
   0  -2 -21    7.37   36.89   1
   0   2 -21   36.72   47.27   1
   0  -2  21   -7.00   37.39   1
   0  -2 -22   -7.49   25.72   1
   0   2 -22    9.25   31.49   1
   0   2  22   -0.34   36.28   1
   0  -2 -22   -1.08   35.15   1
   0   2 -22   23.19   46.85   1
   0  -2  22   18.58   42.68   1
   0   2  23  102.72   35.57   1
   0  -2 -23  167.81   38.77   1
   0   2 -23  166.66   52.87   1
   0  -2 -23  197.09   41.09   1
   0   2 -23  161.12   78.87   1
   0  -2  23  172.40   77.87   1
   0  -2  24  308.50   53.69   1
   0   2  24  238.81  113.12   1
   0  -2 -24  302.74   49.19   1
   0  -2 -24  270.80   57.18   1
   0   2 -24  265.46   45.59   1
   0   2  25   93.54   47.74   1
   0  -2 -25   68.03   37.76   1
   0   2 -25   85.65   42.38   1
   0  -2 -25  103.88   54.28   1
   0   2 -25   62.77   49.76   1
   0   3   0   -2.16    9.34   1
   0   3   0   -0.75    6.89   1
   0  -3   0    8.73    8.52   1
   0  -3   0    4.66    8.13   1
   0   3  -165371.57 9133.70   1
   0   3  -165384.55 3096.51   1
   0   3   166023.7323810.84   1
   0   3   163104.89 9001.98   1
   0  -3  -163427.9123810.73   1
   0  -3   167285.5823810.86   1
   0  -3   166187.59 9002.03   1
   0   3  -2 5726.97  777.09   1
   0  -3   2 5914.74  777.15   1
   0   3   2 5619.13 2029.93   1
   0   3   2 5443.13  763.91   1
   0  -3  -2 5469.49 2029.89   1
   0  -3  -2 5418.30  763.99   1
   0   3  -2 5445.02  764.18   1
   0  -3   2 5521.58 2029.73   1
   0   3  -3 2948.18  165.77   1
   0  -3   3 2437.74  207.68   1
   0  -3   3 3080.98  411.54   1
   0   3   3 3043.74 1076.45   1
   0   3   3 3070.94  403.42   1
   0  -3  -3 2963.65 1076.53   1
   0  -3  -3 2947.78  403.57   1
   0   3  -3 2911.28 1076.80   1
   0  -3   3 3086.28 1076.66   1
   0  -3  -4 1079.92   76.00   1
   0   3  -4 1126.22  151.54   1
   0  -3   4 1050.27  110.91   1
   0   3   4 1079.13  397.45   1
   0   3   4 1063.05  146.75   1
   0  -3  -4 1077.26  212.23   1
   0  -3  -4 1022.94  397.51   1
   0   3  -4 1056.32  147.07   1
   0  -3   4 1086.56  397.58   1
   0  -3   4 1190.56  397.70   1
   0   3   5 6912.95 1043.28   1
   0  -3  -5 7465.03  381.34   1
   0   3  -5 7310.23 1043.46   1
   0  -3   5 7539.91  429.80   1
   0  -3  -5 7409.71 1462.93   1
   0  -3  -5 7639.52 2723.26   1
   0  -3   5 7319.69 2723.30   1
   0  -3   5 7980.97 2723.37   1
   0   3   6 2897.24  448.52   1
   0  -3  -6 3254.97  181.04   1
   0   3  -6 3114.42  448.78   1
   0  -3   6 3365.90  448.93   1
   0   3   6 3076.01 1172.18   1
   0  -3  -6 3213.36  628.87   1
   0  -3  -6 3143.67 1172.55   1
   0   3  -6 3189.45 1172.12   1
   0  -3   6 3446.71  299.60   1
   0  -3   6 3271.15 1172.49   1
   0   3   718649.21 2653.81   1
   0  -3  -719156.55 2010.54   1
   0   3  -719119.26 2654.10   1
   0  -3   718295.67  966.27   1
   0   3   719699.45 6920.00   1
   0  -3  -719028.44 6920.19   1
   0  -3  -718648.42 2613.94   1
   0   3  -718414.07 1771.57   1
   0   3  -719078.83 6920.49   1
   0  -3   718805.20 6920.06   1
   0  -3   719537.11 6920.16   1
   0   3   8  115.07   21.47   1
   0  -3  -8  114.20   24.61   1
   0  -3   8  114.63   39.40   1
   0   3   8  110.41   47.86   1
   0  -3  -8  129.62   50.79   1
   0  -3  -8  122.70   19.85   1
   0   3  -8   99.28   19.06   1
   0   3  -8  115.51   48.35   1
   0   3  -8  119.41   51.84   1
   0  -3   8  123.01   49.01   1
   0  -3   8  126.93   49.07   1
   0   3   9 2951.38  432.07   1
   0  -3  -9 3149.58  336.02   1
   0   3  -9 3111.10  432.19   1
   0  -3   9 3166.85  230.70   1
   0  -3   9 3191.05  432.41   1
   0   3   9 3066.22  605.01   1
   0   3   9 3150.03 1127.45   1
   0  -3  -9 2940.86 1128.04   1
   0  -3  -9 3258.55  423.73   1
   0   3  -9 2923.52  288.45   1
   0   3  -9 3065.45 1128.18   1
   0  -3   9 2919.73 1127.70   1
   0   3  10 7108.15  767.80   1
   0   3  10 6814.88 1006.49   1
   0  -3 -10 7605.36  769.60   1
   0   3 -10 6511.95  424.06   1
   0   3 -10 6986.39 1006.53   1
   0  -3  10 7812.87  432.03   1
   0   3  10 7412.24 2624.57   1
   0  -3 -10 7393.03 2624.74   1
   0  -3 -10 7196.04  989.73   1
   0   3 -10 7256.25 2624.81   1
   0  -3  10 6855.34 2624.48   1
   0  -3  10 7280.68 2624.47   1
   0   3  11 3044.24  290.23   1
   0  -3 -11 2936.56  373.05   1
   0   3 -11 3025.74  205.44   1
   0   3  11 3032.99  970.43   1
   0   3  11  378.36  969.57   1
   0  -3 -11 2724.25  520.94   1
   0  -3 -11 2964.64  364.97   1
   0   3 -11 2904.08  970.21   1
   0   3 -11 1541.20  970.37   1
   0  -3  11 2851.77  250.04   1
   0  -3  11 3133.19  970.97   1
   0  -3  11 2679.92  970.53   1
   0   3  12 1214.54  126.38   1
   0  -3 -12 1102.77  128.30   1
   0  -3 -12  985.14  155.56   1
   0   3 -12 1041.42  156.18   1
   0  -3  12 1003.84  124.90   1
   0  -3  12 1194.50  156.19   1
   0   3  12 1199.48  403.55   1
   0   3  12  990.83  404.17   1
   0  -3 -12 1034.93  151.02   1
   0   3 -12 1103.89  105.43   1
   0   3 -12 1139.29  403.37   1
   0  -3  12 1034.62  403.66   1
   0  -3 -13  863.05   99.68   1
   0   3 -13  897.47  101.90   1
   0  -3  13  815.59  108.73   1
   0   3  13  747.17  160.60   1
   0   3  13  853.67  299.60   1
   0   3  13  705.80  300.50   1
   0  -3 -13  726.08  300.22   1
   0  -3 -13  813.10  112.69   1
   0   3 -13  733.05  299.27   1
   0   3 -13  919.52  301.06   1
   0  -3  13  894.01  300.49   1
   0  -3  13  778.62  299.81   1
   0   3  14 1039.82  161.45   1
   0  -3 -14 1216.02  134.05   1
   0   3 -14 1133.62  161.68   1
   0  -3  14 1029.91  130.74   1
   0  -3  14 1264.42  161.61   1
   0   3  14 1099.18  224.06   1
   0   3  14 1309.87  416.21   1
   0  -3 -14  945.44  416.24   1
   0  -3 -14 1301.19  157.15   1
   0   3 -14 1179.13  109.77   1
   0   3 -14 1020.31  415.57   1
   0  -3  14  976.71  416.04   1
   0   3 -15  596.90   93.05   1
   0  -3  15  491.46   91.69   1
   0   3  15  574.07  128.31   1
   0   3  15  749.67  235.93   1
   0   3  15  581.91  237.79   1
   0  -3 -15  559.81  237.30   1
   0  -3 -15  721.21   90.54   1
   0   3 -15  786.73   66.95   1
   0   3 -15  627.45  237.26   1
   0  -3  15  560.23  132.44   1
   0  -3  15  687.56  236.70   1
   0   3  16 1677.77  216.40   1
   0   3  16 1150.24  216.65   1
   0  -3 -16 1654.96  157.91   1
   0  -3 -16 1031.62  215.94   1
   0  -3 -16 1565.03  108.20   1
   0   3 -16 1737.82  152.25   1
   0   3 -16 1622.20  560.54   1
   0  -3  16 1679.28  560.33   1
   0   3 -17   39.01   32.23   1
   0   3  17   62.02   37.34   1
   0  -3 -17   38.97   31.83   1
   0  -3 -17   61.88   29.52   1
   0   3 -17   82.09   49.40   1
   0  -3  17   15.75   40.61   1
   0  -3 -18 2251.32  198.47   1
   0   3  18 2174.72  818.15   1
   0  -3 -18 2188.52  309.16   1
   0   3 -18 2351.90  213.01   1
   0   3 -18 2173.23  819.01   1
   0  -3  18 2220.02  818.75   1
   0   3  19 4894.09  688.84   1
   0  -3 -19 4375.11  273.18   1
   0   3 -19 4925.05  328.10   1
   0  -3 -19 5405.43  463.03   1
   0   3 -19 5009.48 1791.58   1
   0  -3  19 4820.23 1791.36   1
   0   3  20   -1.50   24.53   1
   0  -3 -20    0.00   32.76   1
   0  -3 -20    0.46   22.97   1
   0   3 -20   11.55   26.19   1
   0   3 -20   -7.45   33.14   1
   0  -3  20   -1.81   36.09   1
   0  -3 -21   44.82   35.83   1
   0   3  21   41.87   40.10   1
   0  -3 -21   37.37   27.60   1
   0   3 -21   40.78   32.48   1
   0   3 -21   35.79   50.26   1
   0  -3  21   15.15   40.66   1
   0  -3 -22  189.86   42.79   1
   0   3  22  190.11   85.24   1
   0  -3 -22  197.33   42.47   1
   0   3 -22  241.17   40.44   1
   0   3 -22  188.56   94.41   1
   0  -3  22  242.03   89.81   1
   0   3  23  175.53   39.03   1
   0  -3 -23  161.97   41.16   1
   0  -3 -23  191.37   42.72   1
   0   3 -23  203.98   40.45   1
   0   3 -23  146.80   84.66   1
   0  -3  23  182.50   81.51   1
   0   3  24   -0.19   44.80   1
   0  -3 -24   30.64   38.94   1
   0  -3 -24   -2.01   60.64   1
   0   3 -24   11.63   35.76   1
   0  -3  24   64.25   49.28   1
   0  -3 -25 1293.79  139.18   1
   0   3  25    4.20  356.24   1
   0  -3 -25 1031.66  143.09   1
   0   3 -25 1291.72  110.76   1
   0  -3  25 1278.95  362.90   1
   0   4   0 3103.87 1135.28   1
   0   4   0 3103.19  425.88   1
   0  -4   0 3204.41 1135.29   1
   0  -4   0 3021.38  425.92   1
   0   4  -1   18.66   10.22   1
   0   4   1   10.91   14.47   1
   0   4   1   29.19    8.10   1
   0  -4  -1   23.67   14.91   1
   0  -4  -1   22.68    9.21   1
   0   4  -1   15.78   14.76   1
   0  -4   1   24.67   14.37   1
   0  -4   1   19.61    8.92   1
   0   4   2  203.26   59.78   1
   0   4   2  179.73   20.60   1
   0  -4  -2  159.67   59.47   1
   0  -4  -2  168.50   21.07   1
   0   4  -2  158.40   60.13   1
   0   4  -2  170.92   21.28   1
   0  -4   2  159.30   59.36   1
   0  -4   2   -0.19   58.62   1
   0   4  -3 3512.32  487.66   1
   0   4   3 3380.68 1274.20   1
   0   4   3 3382.80  478.32   1
   0  -4  -3 3395.09 1274.09   1
   0  -4  -3 3532.54  478.52   1
   0   4  -3 3485.55  478.55   1
   0  -4   3 3464.12 1274.11   1
   0  -4   3 3714.96 1274.34   1
   0   4   410810.72 1508.56   1
   0  -4   411344.62 1508.90   1
   0   4   411172.26 1484.72   1
   0  -4  -410508.38 3935.46   1
   0  -4  -410894.02 1485.10   1
   0   4  -410514.27 3935.60   1
   0   4  -410914.52 1485.37   1
   0  -4   410382.63 1006.99   1
   0  -4   410402.65 3935.41   1
   0  -4  -5 2006.67  220.89   1
   0   4   5 1899.11  737.26   1
   0   4   5 1969.94  275.52   1
   0  -4  -5 1971.93  737.47   1
   0  -4  -5 2013.45  275.77   1
   0   4  -5 1954.87  737.97   1
   0   4  -5 2064.79  276.18   1
   0  -4   5 2223.63  188.81   1
   0  -4   5 1887.25  737.40   1
   0  -4   5 2081.09  737.60   1
   0  -4  -627643.06 1304.24   1
   0  -4   628676.61 1329.82   1
   0   4   627198.69 9864.90   1
   0  -4  -625378.16 5304.79   1
   0  -4  -628118.39 9865.13   1
   0   4  -625934.81 9865.61   1
   0   4  -626867.63 3728.22   1
   0  -4   626843.88 9865.13   1
   0  -4   626808.32 9865.08   1
   0   4   7 6608.48  945.77   1
   0  -4  -7 6477.56  722.09   1
   0   4   7 6610.04 2467.08   1
   0  -4  -7 6764.24 2467.46   1
   0  -4  -7 7017.57  930.15   1
   0   4  -7 6729.93 2467.70   1
   0   4  -7 6682.01  930.40   1
   0  -4   7 6993.21  631.72   1
   0  -4   7 6601.78 2467.27   1
   0  -4   7 6951.38 2467.29   1
   0   4   8 5794.84  814.46   1
   0  -4  -8 5711.92  307.45   1
   0   4  -8 5838.90  305.30   1
   0   4   8 5727.35 2124.38   1
   0  -4  -8 5645.03 1141.29   1
   0  -4  -8 5804.23 2124.86   1
   0   4  -8 5974.21 2125.19   1
   0  -4   8 6041.68  544.25   1
   0  -4   8 5709.83 2124.60   1
   0  -4   8 5909.80 2124.64   1
   0  -4  -9  570.94   71.63   1
   0   4  -9  643.04   83.98   1
   0  -4   9  640.69   86.12   1
   0  -4   9  621.23   82.70   1
   0   4   9  557.85  212.76   1
   0   4   9  613.26  213.59   1
   0  -4  -9  555.02  214.01   1
   0  -4  -9  512.50   78.40   1
   0   4  -9  496.03  212.55   1
   0  -4   9  589.71  213.21   1
   0  -4 -10 5972.72  612.43   1
   0   4 -10 5488.20  798.21   1
   0  -4  10 5812.89  360.50   1
   0  -4  10 5500.65  798.38   1
   0   4  10 6045.33 2081.17   1
   0   4  10 5624.48 2081.41   1
   0  -4 -10 5637.66 2081.51   1
   0  -4 -10 5861.19  784.59   1
   0   4 -10 5286.36 2081.86   1
   0  -4  10 5518.73 2081.22   1
   0  -4 -11  369.79   53.66   1
   0  -4 -11  383.92   58.75   1
   0   4 -11  386.84   66.62   1
   0   4 -11  321.62   55.46   1
   0   4 -11  399.74   58.48   1
   0  -4  11  379.11   56.29   1
   0   4  11  398.60  142.02   1
   0   4  11  365.16  143.62   1
   0  -4 -11  415.22   54.31   1
   0  -4  11  328.57   42.67   1
   0  -4  11  396.81  142.93   1
   0   4  12 2660.00  369.85   1
   0   4 -12 2951.87  205.67   1
   0  -4  12 2898.89  370.13   1
   0   4  12 3232.90  961.86   1
   0  -4 -12 2855.52  516.87   1
   0  -4 -12 2751.39  962.57   1
   0  -4 -12 3064.94  362.30   1
   0   4 -12 2518.03  961.15   1
   0  -4  12 2655.03  248.52   1
   0  -4  12 2593.21  961.68   1
   0   4  13  536.42   82.90   1
   0   4 -13  604.72   83.26   1
   0   4 -13  464.60   80.82   1
   0  -4  13  544.24   81.50   1
   0   4  13  650.07  208.65   1
   0  -4 -13  531.03  113.67   1
   0  -4 -13  463.40  209.56   1
   0  -4 -13  586.73   79.43   1
   0   4 -13  660.34  210.72   1
   0  -4  13  488.97   61.15   1
   0  -4  13  616.92  209.66   1
   0   4  14  627.65   97.51   1
   0  -4 -14  610.00   96.78   1
   0   4 -14  678.11   95.73   1
   0  -4  14  562.25   98.75   1
   0  -4  14  722.21   95.26   1
   0  -4  14  491.92   92.99   1
   0   4  14  718.36  240.20   1
   0  -4 -14  623.96  131.23   1
   0  -4 -14  720.92   91.81   1
   0   4 -14  744.56   67.51   1
   0   4 -14  573.38  240.95   1
   0   4  15  806.31  108.45   1
   0   4 -15  786.78   99.07   1
   0   4  15  561.42  279.30   1
   0  -4 -15  767.00  151.49   1
   0  -4 -15  556.64  278.52   1
   0  -4 -15  815.19  105.98   1
   0   4 -15  794.60  278.79   1
   0  -4  15  841.80  278.14   1
   0   4  16  277.23   46.82   1
   0   4 -16  296.12   61.53   1
   0   4 -16  297.18   54.73   1
   0  -4  16  247.17   49.77   1
   0  -4 -16  341.43   72.14   1
   0  -4 -16  269.89   47.63   1
   0  -4 -17  187.84   57.84   1
   0   4 -17  193.93   51.87   1
   0   4 -17  148.23   44.14   1
   0  -4  17  185.66   38.85   1
   0   4  17  227.07   80.76   1
   0  -4 -17  204.54   43.44   1
   0   4 -18 1769.08  168.80   1
   0   4  18 1918.45  664.97   1
   0  -4 -18 1756.92  175.39   1
   0  -4 -18 1811.64  252.31   1
   0   4 -18 1883.73  666.47   1
   0  -4  18 1681.98  665.44   1
   0   4  19   25.40   24.38   1
   0  -4 -19  -19.53   36.18   1
   0  -4 -19   23.31   38.09   1
   0   4 -19   13.82   29.68   1
   0   4 -19  -11.61   47.32   1
   0  -4  19   -8.29   39.14   1
   0  -4 -20 1265.82  100.64   1
   0   4 -20 1283.64  140.23   1
   0   4  20 1210.39  474.87   1
   0  -4 -20 1381.42  128.34   1
   0   4 -20 1341.25  476.55   1
   0  -4  20 1252.04  475.46   1
   0  -4 -21   26.66   40.64   1
   0   4  21   38.20   39.43   1
   0  -4 -21   31.97   41.78   1
   0   4 -21   32.02   32.21   1
   0   4 -21   36.72   52.81   1
   0  -4  21   39.80   41.91   1
   0   4 -22  814.55  116.96   1
   0   4  22  863.39  331.65   1
   0  -4 -22  826.53   96.55   1
   0  -4 -22 1021.71  136.95   1
   0   4 -22  896.63  333.18   1
   0  -4  22  870.78  331.59   1
   0  -4 -23 1064.46  123.74   1
   0   4 -23 1211.42  120.02   1
   0   4  23   43.14  313.99   1
   0   4 -23 1070.12  318.91   1
   0  -4  23  952.95  316.92   1
   0   4 -24  726.70   92.68   1
   0  -4  24  597.56   89.36   1
   0   4  24  -42.01  198.77   1
   0  -4 -24  774.80   88.60   1
   0  -4 -24  628.09   94.17   1
   0   4 -25  267.52   62.31   1
   0  -4  25  270.36   59.54   1
   0  -4 -25  246.14   75.95   1
   0   5   0    1.76   15.75   1
   0   5   0    6.15   10.28   1
   0  -5   0   10.64   14.11   1
   0  -5   0   -0.78   10.42   1
   0   5   1  117.33   51.79   1
   0   5   1  125.43   18.53   1
   0  -5  -1  144.27   52.07   1
   0  -5  -1  135.08   19.55   1
   0   5  -1  134.78   52.14   1
   0   5  -1  138.07   18.18   1
   0  -5   1  146.15   51.91   1
   0  -5   1  107.93   18.18   1
   0   5   2  542.24   48.15   1
   0   5  -2  562.09   73.19   1
   0   5   2  328.19  190.96   1
   0  -5  -2  521.02  191.29   1
   0  -5  -2  530.18   69.93   1
   0   5  -2  560.36   70.62   1
   0  -5   2  480.82  191.14   1
   0  -5   2  594.24  191.66   1
   0   5   3 3351.43 1242.18   1
   0   5   3 3764.08  466.79   1
   0  -5  -3 3467.66 1242.17   1
   0  -5  -3 3460.88  466.73   1
   0   5  -3 3453.04 1242.46   1
   0   5  -3 3461.77  467.03   1
   0  -5   3 3331.58 1242.06   1
   0  -5   3 2746.11 1242.08   1
   0  -5   4   68.91   29.25   1
   0   5   4   76.13   28.90   1
   0   5   4   65.24   15.10   1
   0  -5  -4   60.34   30.16   1
   0  -5  -4   61.05   13.43   1
   0   5  -4   68.92   34.39   1
   0   5  -4   49.16   16.55   1
   0  -5   4   50.46   29.14   1
   0  -5   4   68.64   29.39   1
   0  -5  -5  859.95  100.24   1
   0   5   5  888.99  317.04   1
   0   5   5  898.26  117.55   1
   0  -5  -5  854.66  317.36   1
   0  -5  -5  843.13  117.30   1
   0   5  -5  840.53  318.01   1
   0   5  -5  842.16  117.67   1
   0  -5   5  881.68   82.88   1
   0  -5   5  840.18  317.13   1
   0  -5   5  850.14  317.25   1
   0   5   6   36.23   13.81   1
   0  -5  -6   29.86   16.82   1
   0  -5  -6   39.43   16.24   1
   0   5  -6   45.26   16.91   1
   0   5   6   24.74   19.41   1
   0  -5  -6   24.55   12.73   1
   0   5  -6   50.45   15.81   1
   0  -5   6   28.66   20.65   1
   0  -5   6   33.92   23.18   1
   0  -5   6   17.45   20.53   1
   0  -5  -7  154.22   27.64   1
   0   5  -7  148.65   25.94   1
   0   5   7  142.47   61.45   1
   0   5   7  148.40   61.69   1
   0  -5  -7  155.25   62.87   1
   0  -5  -7  159.24   23.94   1
   0   5  -7  134.10   63.27   1
   0  -5   7  148.83   26.15   1
   0  -5   7  176.59   61.81   1
   0  -5   7  158.35   61.81   1
   0   5  -8 2499.06  345.69   1
   0  -5   8 2457.40  195.24   1
   0   5   8 2585.53  899.50   1
   0   5   8 2459.93  899.71   1
   0  -5  -8 2378.85  482.81   1
   0  -5  -8 2440.11  899.99   1
   0  -5  -8 2383.02  337.75   1
   0   5  -8 2359.36  338.14   1
   0  -5   8 2433.88  899.69   1
   0  -5   8 2616.69  899.72   1
   0   5   9 4901.24  676.88   1
   0   5   9 5430.73 1764.16   1
   0  -5  -9 4669.37  947.79   1
   0  -5  -9 4548.47 1764.56   1
   0  -5  -9 5117.83  664.93   1
   0   5  -9 4731.30 1765.03   1
   0   5  -9 4602.47  665.02   1
   0  -5   9 4672.38  452.55   1
   0  -5   9 4846.88 1764.37   1
   0  -5   9 4662.32 1764.13   1
   0   5  10  222.15   30.46   1
   0  -5  10  163.81   30.19   1
   0   5  10  119.92   72.48   1
   0  -5 -10  203.15   42.90   1
   0  -5 -10  143.36   73.63   1
   0  -5 -10  215.21   31.10   1
   0   5 -10  180.90   74.93   1
   0   5 -10  164.47   29.82   1
   0  -5  10  163.81   30.23   1
   0  -5  10  157.26   71.02   1
   0   5  11  502.95   66.81   1
   0   5  11  495.35   69.93   1
   0  -5 -11  479.72   70.70   1
   0   5 -11  434.51   69.26   1
   0  -5  11  435.94   78.95   1
   0  -5  11  472.81   67.45   1
   0  -5 -11  462.84   93.49   1
   0  -5 -11  479.60   64.05   1
   0   5 -11  398.17   64.59   1
   0  -5  11  388.12  169.66   1
   0  -5 -12 5049.97  535.13   1
   0  -5  12 5140.13  332.48   1
   0   5  12 5516.90 1809.89   1
   0   5  12 4939.96 1810.51   1
   0  -5 -12 5045.15 1810.62   1
   0  -5 -12 5485.78  682.85   1
   0   5 -12 5331.26 1810.80   1
   0   5 -12 4223.07  682.37   1
   0  -5  12 4848.35 1810.12   1
   0  -5  12 4210.82 1809.49   1
   0   5  13 2843.10  838.95   1
   0   5  13  670.45  838.56   1
   0  -5 -13 2902.93  451.89   1
   0  -5 -13 2446.69  840.01   1
   0  -5 -13 3081.42  316.87   1
   0   5 -13  801.52  838.38   1
   0   5 -13 2115.67  315.68   1
   0  -5  13 2569.49  218.84   1
   0  -5  13 2906.00  839.68   1
   0  -5  13 1982.25  838.25   1
   0   5 -14 1831.07  246.55   1
   0  -5  14 1775.08  245.83   1
   0   5  14 1918.77  635.73   1
   0   5  14 1401.98  637.14   1
   0  -5 -14 1761.77  342.26   1
   0  -5 -14 1203.24  636.59   1
   0  -5 -14 2039.12  240.02   1
   0  -5 -15  259.50   40.00   1
   0   5  15  326.19  115.24   1
   0  -5 -15  343.47   72.96   1
   0   5 -15  290.82  123.67   1
   0  -5  15  253.75  118.05   1
   0   5 -16 2865.07  371.28   1
   0  -5  16 2871.14  370.47   1
   0   5  16 2783.72  958.58   1
   0  -5 -16 2670.36  516.70   1
   0  -5 -16 2053.65  360.67   1
   0   5  17 3838.08 1244.22   1
   0  -5 -17 3963.31  670.86   1
   0  -5 -17 1766.29  467.65   1
   0   5 -17 4080.01 1245.90   1
   0  -5  17 3753.75 1244.97   1
   0   5  18  636.71  228.19   1
   0  -5 -18  427.29   89.43   1
   0   5 -18  695.04  232.82   1
   0  -5  18  722.55  229.96   1
   0   5  19  389.46  150.64   1
   0  -5 -19  400.72   55.69   1
   0  -5 -19  351.60   65.34   1
   0   5 -19  462.46  155.77   1
   0  -5  19  338.59  151.15   1
   0   5  20   99.97   34.48   1
   0   5 -20  110.21   40.55   1
   0  -5  20  100.57   34.54   1
   0  -5 -20  132.61   41.80   1
   0  -5 -20  104.52   42.89   1
   0  -5 -21    6.37   37.34   1
   0   5 -21   16.45   35.71   1
   0  -5  21   22.35   27.60   1
   0   5  21   -8.25   46.14   1
   0  -5 -21   21.26   41.97   1
   0  -5  22  463.26   60.88   1
   0   5  22  -10.66  133.41   1
   0  -5 -22  425.42   58.10   1
   0  -5 -22  441.21   66.20   1
   0   5 -22  367.64  138.02   1
   0   5  23   13.08   37.63   1
   0  -5 -23   91.38   58.70   1
   0   5 -23  119.43   78.61   1
   0  -5  23  108.46   67.90   1
   0  -5 -24 2549.36  231.63   1
   0   5 -24 2267.31  841.57   1
   0  -5  24 2049.40  840.47   1
   0   6   0  177.95   68.90   1
   0   6   0  171.34   26.25   1
   0  -6   0  166.24   69.32   1
   0  -6   0  187.82   25.73   1
   0   6   1   88.95  790.78   1
   0   6   1 2371.40  296.83   1
   0  -6  -1 2362.70  791.71   1
   0  -6  -1 2362.39  296.84   1
   0   6  -1 2365.95  791.73   1
   0   6  -1 2454.99  297.06   1
   0  -6   1 2417.32  791.73   1
   0  -6   1 2512.92  296.87   1
   0  -6   2  492.28   63.70   1
   0   6   2  437.15  164.63   1
   0   6   2  443.88   60.87   1
   0  -6  -2  420.21  164.89   1
   0  -6  -2  452.15   60.64   1
   0   6  -2  403.81  164.93   1
   0   6  -2  446.27   61.09   1
   0  -6   2  425.24  165.02   1
   0   6   3    3.67  749.95   1
   0   6   3 2297.84  281.56   1
   0  -6  -3 2197.33  751.07   1
   0  -6  -3 2206.07  281.48   1
   0   6  -3 2248.82  751.37   1
   0   6  -3 2311.32  281.96   1
   0  -6   3 2310.90  750.83   1
   0  -6   3 2347.19  751.22   1
   0  -6   4  684.39   88.71   1
   0   6   4  669.29  251.29   1
   0   6   4  698.02   93.21   1
   0  -6  -4  653.93  251.66   1
   0  -6  -4  702.46   93.13   1
   0   6  -4  705.27  252.30   1
   0   6  -4  660.90   93.87   1
   0  -6   4  653.33  251.24   1
   0  -6   4  677.05  251.43   1
   0   6  -5 1702.76  226.59   1
   0  -6   5 1682.32  146.97   1
   0   6   5 1561.85  588.61   1
   0   6   5 1549.73  220.15   1
   0  -6  -5 1717.67  588.99   1
   0  -6  -5 1654.04  220.24   1
   0   6  -5 1594.62  220.79   1
   0  -6   5 1506.91  588.67   1
   0  -6   5 1478.91  588.75   1
   0  -6  -6 6962.29  715.92   1
   0   6   6 6681.91 2443.60   1
   0   6   6 6577.71  921.41   1
   0  -6  -6 6838.15 2443.87   1
   0  -6  -6 6775.63  921.60   1
   0   6  -6 6683.17 2444.37   1
   0   6  -6 6518.97  921.88   1
   0  -6   6 6840.82  626.59   1
   0  -6   6 6701.28 2443.68   1
   0  -6   6 6191.14 2443.62   1
   0   6  -7 1743.30  118.06   1
   0  -6   7 1834.92  163.50   1
   0   6   7 1953.09  688.35   1
   0  -6  -7 2100.90  369.78   1
   0  -6  -7 1888.14  689.01   1
   0  -6  -7 1949.70  258.19   1
   0   6  -7 1726.89  689.29   1
   0  -6   7 1884.22  688.60   1
   0  -6   7 1681.46  688.41   1
   0   6  -8 4960.43  624.26   1
   0  -6   8 4990.51  299.72   1
   0  -6   8 4993.70  623.70   1
   0   6   8 5083.33 1623.86   1
   0   6   8 5371.54 1624.41   1
   0  -6  -8 4780.96  872.68   1
   0  -6  -8 4781.28 1624.45   1
   0  -6  -8 4905.82  612.07   1
   0   6  -8 4521.01  612.00   1
   0  -6   8  129.98 1622.49   1
   0   6   9  376.54   61.63   1
   0  -6   9  364.56   58.01   1
   0   6   9  401.56  148.58   1
   0  -6  -9  386.10   81.27   1
   0  -6  -9  412.60  151.35   1
   0  -6  -9  427.92   56.17   1
   0   6  -9  389.63  151.02   1
   0   6  -9  368.10   57.51   1
   0  -6   9  395.59   48.07   1
   0  -6   9  405.64  148.84   1
   0  -6  10  755.77  100.28   1
   0  -6  10  601.56   99.34   1
   0   6  10  825.85  257.61   1
   0   6  10  637.11  259.12   1
   0  -6 -10  749.82  139.45   1
   0  -6 -10  692.47  259.55   1
   0  -6 -10  700.36   96.71   1
   0   6 -10  677.95  259.49   1
   0   6 -10  564.30   97.25   1
   0  -6  10  744.90  257.86   1
   0   6  11 3569.58  535.12   1
   0  -6 -11 3985.31  414.19   1
   0  -6  11 3524.70  272.35   1
   0   6  11 4292.54 1391.84   1
   0  -6 -11 3517.18 1392.60   1
   0  -6 -11 4391.45  525.07   1
   0   6 -11 4120.98 1392.94   1
   0   6 -11 3268.48  524.53   1
   0  -6  11 3965.91 1392.04   1
   0  -6  11 3369.28 1391.57   1
   0   6 -12  105.26   27.02   1
   0   6  12  169.15   64.30   1
   0  -6 -12  192.40   43.21   1
   0  -6 -12  128.67   71.43   1
   0  -6 -12  156.04   31.62   1
   0   6 -12  145.07   68.86   1
   0  -6  12  125.28   38.36   1
   0  -6  12  168.88   63.93   1
   0  -6  12  136.70   67.81   1
   0  -6 -13  142.12   35.19   1
   0  -6 -13  119.41   28.57   1
   0   6 -13  103.02   32.87   1
   0   6  13  155.37   54.72   1
   0   6  13   87.51   66.95   1
   0  -6 -13   94.75   59.84   1
   0  -6  13  149.72   58.17   1
   0   6  14  174.32   69.89   1
   0  -6 -14  141.98   51.25   1
   0  -6 -14  130.39   36.10   1
   0   6 -14  181.90   82.98   1
   0  -6  14  191.65   74.12   1
   0  -6 -15  479.24   48.53   1
   0   6  15  405.21  138.00   1
   0  -6 -15  377.60   82.32   1
   0   6 -15   75.59  140.93   1
   0  -6  15  330.04  137.43   1
   0   6  16  468.20  211.13   1
   0  -6 -16  593.35  120.12   1
   0  -6 -16  612.36   87.57   1
   0   6 -16  594.42  215.42   1
   0  -6  16  507.35  211.73   1
   0  -6 -17 1378.64   98.46   1
   0   6 -17 1160.95  181.57   1
   0  -6  17 1206.82  179.76   1
   0   6  17 1184.84  459.96   1
   0  -6 -17 1238.05  250.48   1
   0  -6 -18   85.58   39.96   1
   0   6  18   41.39   54.54   1
   0  -6 -18   93.25   48.36   1
   0   6 -18   57.71   65.21   1
   0  -6  18   70.63   51.57   1
   0   6  19   49.58   52.57   1
   0  -6 -19   38.36   51.24   1
   0   6 -19   38.20   62.93   1
   0  -6  19   67.70   48.92   1
   0  -6 -20   75.02   37.67   1
   0   6  20  -10.77   56.38   1
   0  -6 -20   78.22   42.51   1
   0   6 -20  107.41   61.86   1
   0  -6  20   85.91   53.56   1
   0  -6 -21  160.91   56.19   1
   0   6 -21  176.02   44.90   1
   0  -6  21  143.11   37.47   1
   0   6  21   24.65   69.21   1
   0  -6 -21  103.45   57.87   1
   0   6  22   17.29  257.01   1
   0  -6 -22 1031.44   88.76   1
   0  -6 -22  827.93  114.67   1
   0   6 -22  805.23  262.00   1
   0  -6  22  835.43  259.03   1
   0  -6 -23 1445.41  134.87   1
   0   6 -23  974.61  453.17   1
   0  -6  23 1236.20  453.43   1
   0  -7   0    5.01   22.05   1
   0   7   0   40.75   19.46   1
   0   7   0   11.37   22.46   1
   0  -7   0  -16.57   13.48   1
   0   7   1  653.31  250.13   1
   0   7   1  694.83   94.86   1
   0  -7  -1  732.21  251.00   1
   0  -7  -1  631.63   92.58   1
   0   7  -1  629.47  250.43   1
   0   7  -1  713.64   94.15   1
   0  -7   1  668.27  250.53   1
   0   7   2   16.90   61.48   1
   0   7   2  162.05   29.67   1
   0  -7  -2  175.93   65.24   1
   0  -7  -2  172.01   25.98   1
   0   7  -2  166.18   63.70   1
   0   7  -2  158.41   28.10   1
   0  -7   2  168.40   62.02   1
   0  -7   2  207.76   66.61   1
   0   7   3  641.25  236.90   1
   0   7   3  598.28   89.36   1
   0  -7  -3  714.01  238.25   1
   0  -7  -3  657.82   88.23   1
   0   7  -3  606.31  237.79   1
   0   7  -3  616.97   89.76   1
   0  -7   3  623.10  236.75   1
   0  -7   3  646.86  237.77   1
   0  -7   4  933.62  114.62   1
   0   7   4 1065.73  376.22   1
   0   7   4 1074.10  141.80   1
   0  -7  -4 1098.66  376.83   1
   0  -7  -4 1025.15  140.48   1
   0   7  -4 1000.53  377.02   1
   0   7  -4  955.33  141.57   1
   0  -7   4  922.76  376.04   1
   0  -7   4 1121.66  376.81   1
   0  -7   5   17.57   15.35   1
   0  -7   5    3.72   20.54   1
   0   7   5   -7.78   19.74   1
   0   7   5   36.22   28.81   1
   0  -7  -5   18.36   32.41   1
   0  -7  -5   11.94   17.05   1
   0   7  -5  -10.30   32.70   1
   0  -7   5    2.62   25.26   1
   0  -7   6 2487.32  345.36   1
   0   7   6 2398.76  897.61   1
   0   7   6 2451.69  337.96   1
   0  -7  -6 2532.51  482.34   1
   0  -7  -6 2602.58  898.64   1
   0  -7  -6 2476.89  337.50   1
   0   7  -6 2514.63  898.70   1
   0   7  -6 2326.94  337.93   1
   0  -7   6 2336.67  232.05   1
   0  -7   6 2400.46  897.86   1
   0   7   7  110.64   42.88   1
   0  -7  -7  115.88   30.84   1
   0  -7  -7   61.58   52.17   1
   0  -7  -7  119.86   21.81   1
   0   7  -7   90.70   48.94   1
   0   7  -7   89.53   26.65   1
   0  -7   7   89.82   32.68   1
   0  -7   7  107.01   45.73   1
   0  -7   7   95.56   49.71   1
   0  -7  -8  451.38   60.98   1
   0  -7   8  529.68   69.31   1
   0   7   8  514.20  173.93   1
   0   7   8  461.11  176.98   1
   0  -7  -8  422.71  176.62   1
   0  -7  -8  491.88   65.61   1
   0   7  -8  472.65  176.38   1
   0   7  -8  467.82   68.12   1
   0  -7   8  442.32   55.56   1
   0  -7   8  364.66  175.13   1
   0  -7  -9   41.73   20.33   1
   0  -7  -9   38.02   16.96   1
   0   7  -9   18.86   26.06   1
   0   7  -9   34.37   24.52   1
   0   7   9   23.02   27.03   1
   0   7   9   29.13   41.93   1
   0  -7  -9   52.52   41.94   1
   0  -7   9   34.95   41.18   1
   0  -7   9   43.02   29.82   1
   0  -7   9   31.87   36.50   1
   0   7 -10   28.90   27.91   1
   0   7 -10   38.81   19.75   1
   0   7  10   57.53   38.58   1
   0   7  10   18.30   43.26   1
   0  -7 -10   36.30   27.92   1
   0  -7 -10   38.66   26.04   1
   0  -7  10   31.83   31.58   1
   0   7  11  279.30   62.60   1
   0  -7 -11  419.23   56.54   1
   0   7 -11  371.48   62.04   1
   0   7  11  387.31  145.54   1
   0  -7 -11  269.99  148.88   1
   0  -7 -11  467.36   63.50   1
   0  -7  11  361.95  143.77   1
   0  -7  12 6511.29  996.34   1
   0   7  12 6787.77 2594.33   1
   0  -7 -12 7456.19 1395.37   1
   0  -7 -12 7595.65  980.25   1
   0   7 -12 6789.07 2595.43   1
   0   7  13  233.49   95.72   1
   0  -7 -13  210.05   60.61   1
   0  -7 -13  239.04   44.64   1
   0   7 -13  277.08  104.48   1
   0  -7  13  195.23   95.40   1
   0  -7 -14 4730.08  515.32   1
   0   7 -14 4710.34  668.86   1
   0   7  14 4695.63 1735.44   1
   0  -7 -14 4745.25  655.80   1
   0  -7  14 4825.15 1736.02   1
   0   7  15   58.96   24.78   1
   0  -7 -15   64.56   33.43   1
   0  -7 -15   35.87   41.19   1
   0   7 -15  -23.53   62.36   1
   0  -7  15   78.46   47.52   1
   0  -7 -16   12.58   32.90   1
   0   7 -16    9.36   42.62   1
   0  -7  16    4.21   30.92   1
   0   7  16  -14.99   34.23   1
   0  -7 -16    9.88   43.10   1
   0  -7 -17 1125.76  142.29   1
   0   7  17 1101.65  431.26   1
   0  -7 -17 1147.79  168.28   1
   0   7 -17 1215.78  434.93   1
   0  -7  17 1260.24  432.98   1
   0   7  18    7.95   39.37   1
   0  -7 -18  335.20   72.64   1
   0  -7 -18  266.58   60.27   1
   0   7 -18  307.29  110.81   1
   0  -7  18  271.94  101.68   1
   0  -7 -19  200.57   44.66   1
   0   7 -19  239.04   52.88   1
   0  -7  19  180.16   41.38   1
   0   7  19   -0.96   75.14   1
   0  -7 -19  250.83   65.71   1
   0  -7 -20  276.87   49.77   1
   0   7  20   21.88   91.85   1
   0   7 -20  317.61  104.90   1
   0  -7  20  284.80   97.87   1
   0   7  21   -2.55   30.31   1
   0  -7 -21   -3.31   29.59   1
   0  -7 -21  -34.08   59.83   1
   0   7 -21  -43.39   59.36   1
   0  -7  21  -14.21   73.38   1
   0  -7 -22   56.28   43.32   1
   0   7 -22   53.05   65.94   1
   0  -7  22   83.32   68.26   1
   0   8   0 5610.30 2152.96   1
   0   8   0 6060.54  812.58   1
   0  -8   0 6085.50 2153.21   1
   0  -8   0 5791.18  812.05   1
   0   8   1  179.42  156.57   1
   0   8   1  201.03   61.96   1
   0  -8  -1  207.97  158.49   1
   0  -8  -1  182.33   56.94   1
   0   8  -1  381.70   62.77   1
   0  -8   1  262.03  156.73   1
   0  -8   1  639.63  160.34   1
   0   8   2  315.70  109.03   1
   0   8   2   40.92   44.03   1
   0  -8  -2  377.59  113.38   1
   0  -8  -2  348.48   47.58   1
   0   8  -2  331.59  110.28   1
   0   8  -2  278.76   46.01   1
   0  -8   2  290.03  108.30   1
   0  -8   2  288.34  109.89   1
   0   8   3 1007.63  351.12   1
   0   8   3  980.09  132.75   1
   0  -8  -3  982.88  351.59   1
   0  -8  -3  961.33  131.58   1
   0   8  -3  907.45  351.00   1
   0   8  -3  774.35  131.81   1
   0  -8   3 1011.58  350.08   1
   0  -8   3  991.01  351.40   1
   0  -8   4  256.48   59.20   1
   0  -8   4  273.23   46.58   1
   0   8   4  221.45  102.55   1
   0   8   4  266.16   48.70   1
   0  -8  -4  261.62  103.20   1
   0  -8  -4  265.64   39.73   1
   0   8  -4  333.28  104.64   1
   0   8  -4  207.02   43.91   1
   0  -8   4  270.66  100.44   1
   0  -8   5  234.37   63.96   1
   0   8   5  351.22  123.12   1
   0   8   5  322.76   55.31   1
   0  -8  -5  358.69  126.76   1
   0  -8  -5  391.93   52.15   1
   0   8  -5  296.76  125.61   1
   0  -8   5  309.19  122.47   1
   0  -8   5  267.84  124.11   1
   0  -8   6   78.36   21.31   1
   0  -8   6   59.25   25.29   1
   0   8   6   46.33   40.66   1
   0   8   6   77.17   33.22   1
   0  -8  -6   65.38   29.64   1
   0  -8  -6   77.21   48.98   1
   0  -8  -6   79.77   29.70   1
   0   8  -6   66.37   41.03   1
   0   8  -6   52.36   30.51   1
   0  -8   6   25.24   28.06   1
   0  -8  -7 1597.71  176.74   1
   0   8   7 1885.26  577.13   1
   0  -8  -7 1404.72  577.65   1
   0  -8  -7 1695.54  217.48   1
   0   8  -7 1609.14  577.96   1
   0   8  -7 1293.96  217.96   1
   0  -8   7 1703.70  576.86   1
   0  -8   7 1362.00  577.12   1
   0   8   8 1432.99  473.66   1
   0   8   8 1195.58  475.34   1
   0  -8  -8 1477.24  255.21   1
   0  -8  -8 1194.64  475.00   1
   0  -8  -8 1418.82  178.97   1
   0   8  -8 1574.14  475.43   1
   0   8  -8  906.97  178.45   1
   0  -8   8 1425.33  473.57   1
   0  -8   8  990.08  473.31   1
   0  -8  -9   53.75   26.35   1
   0  -8  -9   44.69   25.04   1
   0   8   9   52.86   36.28   1
   0  -8  -9   45.71   49.51   1
   0   8  -9   25.39   45.26   1
   0  -8   9   71.10   35.42   1
   0  -8 -10 4715.21  247.34   1
   0   8  10 4260.60 1638.43   1
   0  -8 -10 4577.85  881.25   1
   0   8 -10 4403.84 1640.04   1
   0  -8  10 4327.95 1638.78   1
   0  -8 -11  204.01   45.01   1
   0   8  11  274.08  105.02   1
   0  -8 -11  273.43   48.94   1
   0   8 -11  249.90  105.84   1
   0  -8  11  253.05  102.50   1
   0  -8 -12  231.12   45.84   1
   0   8 -12  211.60   56.14   1
   0   8  12  274.19  110.29   1
   0  -8 -12  289.07   52.96   1
   0  -8  12  289.74  107.55   1
   0  -8 -13   51.82   32.57   1
   0   8  13   88.60   53.36   1
   0  -8 -13   25.87   43.92   1
   0   8 -13   60.50   64.55   1
   0  -8  13   29.70   45.84   1
   0   8 -14 2567.13  365.43   1
   0   8  14 2611.32  938.70   1
   0  -8 -14 2671.99  506.18   1
   0  -8 -14 2458.78  355.95   1
   0  -8  14 2492.49  939.44   1
   0   8  15   24.97   45.01   1
   0  -8 -15   12.44   46.09   1
   0  -8 -15   35.04   42.57   1
   0   8 -15   24.74   65.33   1
   0  -8  15  -10.34   46.96   1
   0   8 -16   11.20   45.89   1
   0  -8  16   11.51   32.61   1
   0   8  16  -13.42   48.78   1
   0  -8 -16  -30.61   39.64   1
   0  -8 -16   19.65   46.24   1
   0  -8 -17  222.44   46.72   1
   0   8  17   10.12   72.58   1
   0  -8 -17  101.25   52.18   1
   0   8 -17  176.62   84.22   1
   0  -8  17  211.49   90.89   1
   0  -8 -18  451.07   63.69   1
   0  -8 -18  271.58   51.23   1
   0   8  18   21.94  127.14   1
   0   8 -18  501.05  138.30   1
   0  -8  18  422.34  139.22   1
   0  -8 -19   35.09   40.74   1
   0   8 -19   23.60   46.67   1
   0  -8  19   16.61   46.30   1
   0   8  19   15.94   57.17   1
   0  -8 -19   -3.83   54.41   1
   0  -8 -20   72.10   82.30   1
   0   8 -20    2.36   64.12   1
   0  -8  20   46.76   65.81   1
   0  -8 -21   52.21   44.53   1
   0   9   0  136.23   61.82   1
   0   9   0   26.25   39.26   1
   0  -9   0   99.77   61.15   1
   0  -9   0  287.38   66.25   1
   0   9   1 1767.38  667.27   1
   0   9   1 1362.32  252.63   1
   0  -9  -1 2945.79  669.34   1
   0  -9  -1 2495.71  252.17   1
   0   9  -1 1570.31  667.38   1
   0   9  -1 1350.07  252.14   1
   0  -9   1 1606.13  666.85   1
   0  -9   1 1436.46  667.77   1
   0   9   211494.26 3988.01   1
   0   9   2 9810.65 1506.54   1
   0  -9  -210250.71 3988.34   1
   0  -9  -211880.77 1507.11   1
   0   9  -212418.82 3988.72   1
   0   9  -2 9429.96 1506.66   1
   0  -9   211805.81 3988.19   1
   0  -9   210122.31 3988.38   1
   0   9   3 4372.96 1507.76   1
   0   9   3 3575.48  568.98   1
   0  -9  -3 3363.18 1507.99   1
   0  -9  -3 4344.48  569.16   1
   0   9  -3 6645.48 1509.67   1
   0   9  -3 3367.29  569.12   1
   0  -9   3 4491.70 1507.87   1
   0  -9   3 2961.51 1507.63   1
   0   9  -4  117.62   43.01   1
   0   9   4   63.82   46.59   1
   0   9   4   45.99   40.12   1
   0  -9  -4   48.08   43.41   1
   0  -9  -4   72.98   28.50   1
   0   9  -4   15.18   29.84   1
   0  -9   4    3.92   36.91   1
   0  -9   4   82.80   45.39   1
   0   9   5 5028.57 1831.53   1
   0   9   5 3542.48  690.87   1
   0  -9  -5 5732.20  985.05   1
   0  -9  -5 4281.97 1832.06   1
   0  -9  -5 5150.03  691.31   1
[truncated: 340,297 more chars]
