# Supplementary material for: Ring-expansion synthesis and crystal structure of dimethyl 4-ethyl-1,4,5,6,7,8-hexa­hydro­azonino[5,6-b]indole-2,3-di­carboxyl­ate
Source: Acta Crystallogr E Crystallogr Commun. 2017 Feb 7;73(Pt 3):338–40. doi: 10.1107/S205698901700161X (PMC5347048; doi:10.1107/S205698901700161X)
Supplement: Supplementary file 2 [file e-73-00338-Isup2.hkl]

#
# h,k,l, Fc-squared, Fo-squared, sigma(Fo-squared), status flag
#
data_I
_shelx_title 'I in P2(1)/c'
_shelx_refln_list_code          4
_shelx_F_calc_maximum      121.73
_exptl_crystal_F_000       760.00
_reflns_d_resolution_high  0.7799

loop_
 _space_group_symop_operation_xyz
 'x, y, z'
 '-x, y+1/2, -z+1/2'
 '-x, -y, -z'
 'x, -y-1/2, z-1/2'

_cell_length_a     8.5900
_cell_length_b    10.4500
_cell_length_c    20.6700
_cell_angle_alpha  90.000
_cell_angle_beta   98.450
_cell_angle_gamma  90.000

_shelx_F_squared_multiplier     1.000

loop_
 _refln_index_h
 _refln_index_k
 _refln_index_l
 _refln_F_squared_calc
 _refln_F_squared_meas
 _refln_F_squared_sigma
 _refln_observed_status
   2   0   0       3145.78       2797.23       115.31 o
   3   0   0       5956.87       6427.55       611.19 o
   4   0   0        159.36        159.05         9.31 o
   5   0   0        493.83        559.64        53.27 o
   6   0   0         97.03         96.80         9.10 o
   7   0   0        503.32        445.46        66.15 o
   8   0   0        780.67        889.96       115.29 o
   9   0   0         47.88         46.27         7.11 o
  10   0   0          3.51         -0.48         4.70 o
   1   1   0       2461.87       2281.31        99.38 o
   2   1   0       8403.06       8733.15       653.11 o
   4   1   0        853.23        769.03        29.38 o
   5   1   0        570.96        577.87        34.70 o
   6   1   0        760.30        817.39        33.09 o
   7   1   0         31.84         41.55         2.59 o
   8   1   0         49.58         44.25         4.18 o
   9   1   0          1.99          0.68         2.66 o
  10   1   0          0.18          6.38         4.80 o
   0   2   0         26.25         18.38         1.49 o
   1   2   0       2854.12       2947.55       207.32 o
   2   2   0      13508.93      15637.74      1880.48 o
   3   2   0        276.42        279.89         9.62 o
   4   2   0          0.62          0.60         0.48 o
   5   2   0          0.84          4.06         1.08 o
   6   2   0         15.36         17.97         1.67 o
   7   2   0        306.83        294.44        21.75 o
   8   2   0         61.68         57.29         4.87 o
   9   2   0        112.67        113.33        12.99 o
  10   2   0         78.61         46.36        32.91 o
   1   3   0       2090.05       2084.89        84.37 o
   2   3   0        822.84        829.88        59.38 o
   3   3   0          7.80          8.63         0.61 o
   4   3   0        599.58        679.99        27.00 o
   5   3   0       1136.10       1177.18        46.60 o
   6   3   0        251.31        265.53         9.62 o
   7   3   0        112.63        119.20         7.07 o
   8   3   0         95.48         99.42         7.87 o
   9   3   0         45.23         46.49        15.13 o
  10   3   0         40.71         34.28         7.57 o
   0   4   0        453.51        428.57        39.30 o
   1   4   0          6.14          5.65         0.58 o
   2   4   0          7.12          9.98         0.71 o
   3   4   0          0.37         -0.21         1.00 o
   4   4   0         22.81         15.39         1.53 o
   5   4   0         25.34         25.59         2.12 o
   6   4   0        110.32        109.02         5.07 o
   7   4   0        431.11        456.81        23.52 o
   8   4   0        152.60        175.35        22.88 o
   9   4   0          1.92         -0.23         2.36 o
  10   4   0         41.91         13.70        15.85 o
   1   5   0        657.13        671.69        30.53 o
   2   5   0        315.30        354.95        25.65 o
   3   5   0       4471.99       4772.59       210.20 o
   4   5   0        380.34        378.03        23.14 o
   5   5   0          2.25          4.55         2.18 o
   6   5   0       2060.54       2095.81       152.26 o
   7   5   0          0.06          0.46         1.54 o
   8   5   0        133.19        125.96        10.42 o
   9   5   0          2.97          4.22         3.38 o
   0   6   0         20.10         24.76         2.38 o
   1   6   0         50.17         52.65         3.81 o
   2   6   0        299.76        352.10        17.02 o
   3   6   0        347.57        376.56        18.04 o
   4   6   0          0.14          0.84         1.31 o
   5   6   0         14.59         19.23         2.14 o
   6   6   0       1080.92       1188.53       128.78 o
   7   6   0          1.01         -2.00         2.79 o
   8   6   0         11.40         15.48         3.45 o
   9   6   0        253.79        275.40        34.83 o
   1   7   0        314.52        330.80        16.20 o
   2   7   0        118.24        128.67         9.49 o
   3   7   0          0.70          0.80         1.15 o
   4   7   0       1884.64       1783.34        92.54 o
   5   7   0         63.86         60.79         5.90 o
   6   7   0         13.32         18.48         3.32 o
   7   7   0          5.02          6.57         2.57 o
   8   7   0         53.70         68.45         9.46 o
   9   7   0          3.55          7.37         4.16 o
   0   8   0        789.14        824.23        74.85 o
   1   8   0        293.72        399.29        29.76 o
   2   8   0         68.32         90.87         7.47 o
   3   8   0        130.42        123.65        69.35 o
   4   8   0        558.35        630.62        28.34 o
   5   8   0        255.88        313.45        16.25 o
   6   8   0         97.40         77.56        21.03 o
   7   8   0         36.43         42.97         4.17 o
   8   8   0         16.47         12.04         4.41 o
   1   9   0        310.09        308.14        15.36 o
   2   9   0          7.43         12.53         2.05 o
   3   9   0        336.30        378.71        49.61 o
   4   9   0        937.12       1033.88        46.15 o
   5   9   0        730.96        854.11        90.01 o
   6   9   0        120.24        132.12         8.70 o
   7   9   0         58.64         55.82         8.22 o
   8   9   0         19.03         20.96         5.23 o
   0  10   0        429.75        467.11       120.98 o
   1  10   0        162.68        173.87        32.74 o
   2  10   0          4.98          2.79         2.30 o
   3  10   0          7.45         11.83         3.12 o
   4  10   0         95.70         89.74         8.20 o
   5  10   0          4.39          3.85         2.95 o
   6  10   0          5.66          6.86         3.25 o
   7  10   0         31.41         28.79         5.81 o
   1  11   0        155.78        129.62        24.71 o
   2  11   0        264.06        259.22        80.98 o
   3  11   0         11.21         16.02         3.43 o
   4  11   0          0.68          0.95         3.20 o
   5  11   0          6.56          7.30         4.07 o
   6  11   0          1.28          0.88         3.28 o
   0  12   0         92.07         31.03        22.80 o
   1  12   0        135.78         67.42        55.56 o
   2  12   0         23.68          7.42        11.56 o
   3  12   0         32.45         24.82         6.82 o
   4  12   0         35.87         13.90        11.33 o
   2  13   0        258.15        244.65        48.99 o
 -10   1   1          0.15          2.14         5.58 o
  -9   1   1        515.86        542.11        67.73 o
  -8   1   1        105.45        112.02        10.67 o
  -7   1   1         71.34         80.23         6.11 o
  -6   1   1          4.18          8.65         1.22 o
  -5   1   1         50.19         57.46         3.78 o
  -4   1   1        289.04        264.82        13.43 o
  -3   1   1        289.39        256.24        12.87 o
  -2   1   1       1401.58       1147.79        35.81 o
  -1   1   1       1592.59       1374.21        63.64 o
   1   1   1         13.99         16.74         0.95 o
   2   1   1       1517.73       1227.56        63.17 o
   3   1   1         60.46         65.51         3.43 o
   5   1   1         66.19         53.38         2.52 o
   6   1   1        582.16        615.58        37.83 o
   7   1   1        101.80        111.87         8.07 o
   8   1   1         20.42         23.51         3.34 o
   9   1   1        107.62         93.21         7.78 o
 -10   2   1        164.86        121.04        45.49 o
  -9   2   1          3.96          2.62         2.61 o
  -8   2   1         24.30         30.33         3.93 o
  -7   2   1        851.72        769.98        38.52 o
  -6   2   1         52.44         53.00         3.90 o
  -5   2   1        157.28        146.98         7.63 o
  -3   2   1        253.27        246.37         9.47 o
  -2   2   1       4606.29       4556.33       187.03 o
  -1   2   1        182.73        145.21         9.37 o
   0   2   1       6581.56       6938.35       471.00 o
   1   2   1       2673.18       2520.20       208.20 o
   2   2   1        288.87        279.54        11.13 o
   3   2   1        519.48        533.41        20.78 o
   4   2   1        343.56        350.22        14.01 o
   5   2   1        117.09         93.41         4.36 o
   6   2   1        779.62        756.70        34.10 o
   7   2   1        337.87        342.49        25.90 o
   8   2   1        538.80        520.36        49.16 o
   9   2   1         69.28         62.96         7.86 o
  10   2   1         28.37          9.05        16.39 o
 -10   3   1        182.74        189.90        70.40 o
  -9   3   1         31.28         14.28        10.57 o
  -8   3   1         23.56         22.70         3.11 o
  -7   3   1        132.30        125.99         8.85 o
  -6   3   1        119.61        145.17         9.03 o
  -5   3   1          6.49          9.94         0.88 o
  -4   3   1       1001.16       1093.29        39.83 o
  -3   3   1          9.40          5.86         1.13 o
  -2   3   1       1133.16       1014.55        35.35 o
  -1   3   1        582.11        559.92        24.29 o
   0   3   1       9875.06      10864.44       435.23 o
   1   3   1       3384.64       3200.87       128.41 o
   2   3   1      14162.61      16746.14       708.29 o
   3   3   1       3767.31       3842.28       140.92 o
   4   3   1         22.20         24.80         1.74 o
   5   3   1        159.84        160.75         6.93 o
   6   3   1          0.61          0.58         1.13 o
   7   3   1          3.55          5.43         1.53 o
   8   3   1         37.60         42.56         4.57 o
   9   3   1         47.25         52.46        14.19 o
 -10   4   1         50.77         25.56        19.06 o
  -9   4   1        102.78        132.44        17.03 o
  -8   4   1         86.37        109.73         9.04 o
  -7   4   1          9.95         12.88         2.20 o
  -6   4   1        402.43        389.72        21.74 o
  -5   4   1        133.25        169.09        10.26 o
  -4   4   1        131.37        131.28         9.50 o
  -3   4   1       1026.78       1017.38        35.59 o
  -2   4   1       3576.16       3923.28       355.46 o
  -1   4   1       1450.48       1485.31        61.89 o
   0   4   1          2.22          2.98         0.53 o
   1   4   1        352.47        374.91        16.82 o
   2   4   1       8623.05       9385.36       370.61 o
   3   4   1         26.35         28.63         1.39 o
   4   4   1         76.82         89.71         4.14 o
   5   4   1       1169.70       1158.03        43.29 o
   6   4   1        645.41        595.42        30.13 o
   7   4   1        284.58        251.67        17.32 o
   8   4   1         10.82          7.07         2.10 o
   9   4   1          2.69          6.91         2.94 o
  10   4   1          8.47         -2.31         3.80 o
  -9   5   1         62.69         58.15         5.39 o
  -8   5   1          2.60          1.05         2.54 o
  -7   5   1        210.98        177.14        34.84 o
  -6   5   1          0.55          1.07         2.73 o
  -5   5   1        138.95        151.03         9.92 o
  -4   5   1        567.52        600.10        28.70 o
  -3   5   1       6342.57       7338.11       666.78 o
  -2   5   1        783.37        726.93        24.04 o
  -1   5   1        303.54        314.56        20.91 o
   0   5   1         26.58         17.79         1.21 o
   1   5   1        229.15        200.50        13.22 o
   2   5   1       1967.41       2022.58       144.82 o
   3   5   1        341.52        367.99        30.41 o
   4   5   1        250.48        293.30        12.35 o
   5   5   1         56.60         64.17         4.99 o
   6   5   1          6.89          9.26         2.10 o
   7   5   1         83.92         75.73        12.55 o
   8   5   1          2.33          6.82         3.22 o
   9   5   1          0.80         -1.48         3.38 o
  -9   6   1        151.59        173.48        21.55 o
  -8   6   1          3.08          3.58         2.67 o
  -7   6   1        151.49        157.44        15.70 o
  -6   6   1        227.51        292.84        30.07 o
  -5   6   1        113.89        113.63         6.93 o
  -4   6   1         37.09         55.86         4.08 o
  -3   6   1        553.63        599.54        29.17 o
  -2   6   1        113.50        106.04         7.84 o
  -1   6   1       1232.38       1289.49        53.63 o
   0   6   1        312.20        326.44        19.29 o
   1   6   1         32.27         33.23         2.41 o
   2   6   1        260.39        270.74        12.79 o
   3   6   1        866.33        880.11        43.13 o
   4   6   1          5.73          3.62         1.37 o
   5   6   1          0.06          1.91         1.50 o
   6   6   1         59.34         64.48         7.36 o
   7   6   1         46.91         44.11         6.69 o
   8   6   1          1.05          0.60         2.66 o
   9   6   1          0.23          0.65         3.30 o
  -9   7   1         87.19         91.21        12.91 o
  -8   7   1          0.68          1.40         2.14 o
  -7   7   1         95.84        105.38        11.67 o
  -6   7   1         70.87         76.96         5.75 o
  -5   7   1        269.29        302.12        32.03 o
  -4   7   1        460.95        546.00        61.30 o
  -3   7   1        225.66        225.04        36.71 o
  -2   7   1        237.97        242.49        16.04 o
  -1   7   1        132.50        142.53        10.87 o
   0   7   1        101.08         94.05         6.88 o
   1   7   1         53.14         54.46         3.59 o
   2   7   1        119.63        128.87         6.78 o
   3   7   1         47.72         50.83         7.09 o
   4   7   1        150.49        160.59        10.91 o
   5   7   1        222.46        261.23        28.53 o
   6   7   1          8.51         13.82         2.59 o
   7   7   1         58.21         63.19         6.13 o
   8   7   1         34.61         35.11         5.96 o
   9   7   1         30.46         26.13         5.45 o
  -8   8   1         13.73         15.01         4.03 o
  -7   8   1         31.80         37.04         5.30 o
  -6   8   1         61.68         68.39         6.41 o
  -5   8   1         26.97         43.96         9.25 o
  -4   8   1         42.63         69.38        11.16 o
  -3   8   1         99.38        135.96        17.74 o
  -2   8   1        207.59        192.96        14.36 o
  -1   8   1        156.54        179.34        14.01 o
   0   8   1         20.50         41.39         7.15 o
   1   8   1       1710.10       1884.92        80.58 o
   2   8   1        539.75        544.59        35.17 o
   3   8   1         21.40         24.80         4.36 o
   4   8   1        461.63        501.17        25.41 o
   5   8   1         97.60        104.87         7.16 o
   6   8   1         27.38         30.19         4.58 o
   7   8   1          9.88         11.98         2.52 o
   8   8   1        185.86        212.61        27.62 o
  -8   9   1         29.01         42.07         7.06 o
  -7   9   1         99.10        123.44        16.40 o
  -6   9   1        681.96        700.24        60.78 o
  -5   9   1         36.58         47.00         4.20 o
  -4   9   1       1137.58       1285.07       171.02 o
  -3   9   1         75.25        113.08        15.91 o
  -2   9   1         56.62         58.63         5.66 o
  -1   9   1        140.37        156.98        13.60 o
   0   9   1        206.34        265.28        26.24 o
   1   9   1        135.72        138.02        10.19 o
   2   9   1        157.72        160.37         9.85 o
   3   9   1          6.50          5.77         3.00 o
   4   9   1        236.21        265.02        17.22 o
   5   9   1        363.58        402.44        17.18 o
   6   9   1          2.87          2.06         2.63 o
   7   9   1         45.74         40.83         6.33 o
   8   9   1         25.55         18.30         4.92 o
  -7  10   1          0.33         -0.64         3.72 o
  -6  10   1        302.52        287.25        27.21 o
  -5  10   1         14.10          8.23         2.63 o
  -4  10   1        121.27        125.62        14.08 o
  -3  10   1         98.75        109.30        15.17 o
  -2  10   1          1.05          1.63         3.04 o
  -1  10   1          7.95         47.16        18.10 o
   0  10   1        376.68        441.75        81.02 o
   1  10   1        390.92        401.67        46.33 o
   2  10   1         45.63         53.71        10.20 o
   3  10   1          5.34          7.62         2.25 o
   4  10   1          1.35          2.04         2.81 o
   5  10   1          2.99          1.77         2.45 o
   6  10   1        218.31        238.74        25.73 o
   7  10   1         48.69         37.12         6.73 o
  -6  11   1         44.99         30.15         5.86 o
  -5  11   1         94.55         93.56         7.40 o
  -4  11   1         25.77         26.16         4.09 o
  -3  11   1         45.51         41.65         7.62 o
  -2  11   1         61.58         54.17        15.42 o
  -1  11   1         14.67         10.94         4.47 o
   0  11   1         89.70         83.40        15.98 o
   1  11   1         46.44         49.27        11.72 o
   3  11   1        156.12        167.55        41.27 o
   4  11   1         26.92         17.96         2.95 o
   5  11   1         13.58         12.00         3.60 o
  -4  12   1         10.39          8.97         5.54 o
  -3  12   1          6.94          5.63         3.24 o
  -2  12   1        197.65        107.46        90.78 o
  -1  12   1        346.36        156.98       130.98 o
   0  12   1         14.44          5.23         4.53 o
   1  12   1         53.31         28.10        19.87 o
   2  12   1          0.00          2.41         3.19 o
   3  12   1          1.10          0.86         2.81 o
   4  12   1          0.02          0.55         2.77 o
   1  13   1        105.85        118.69        24.72 o
   2  13   1        112.93        110.66        23.24 o
 -10   0   2        508.40        339.23       124.82 o
  -9   0   2         89.10         97.34        13.49 o
  -8   0   2         74.60        119.96        12.15 o
  -7   0   2         39.23         40.24         4.26 o
  -6   0   2         60.31         71.62         5.52 o
  -5   0   2       1700.00       2120.75       198.25 o
  -4   0   2        341.17        339.59        28.66 o
  -3   0   2       6662.44       7454.62       714.04 o
  -2   0   2        163.65        166.15        15.45 o
  -1   0   2       1437.89       1212.36       121.78 o
   1   0   2       3659.62       3190.69       141.01 o
   2   0   2          4.45          6.01         0.63 o
   3   0   2         24.58         26.39         1.59 o
   4   0   2        598.75        569.06        24.48 o
   5   0   2        544.08        613.45        50.61 o
   6   0   2         28.16         35.61         3.81 o
   7   0   2         38.00         28.19         2.86 o
   8   0   2        489.48        493.93        62.26 o
   9   0   2          4.65          2.33         3.64 o
  10   0   2         14.45          5.86         4.55 o
 -10   1   2          4.87         -2.43         4.39 o
  -9   1   2          8.22          6.44         2.92 o
  -8   1   2          1.95          3.15         2.45 o
  -7   1   2         29.81         28.74         2.38 o
  -6   1   2        515.70        561.09        24.97 o
  -5   1   2       3027.36       3243.82       140.79 o
  -4   1   2        439.79        503.79        24.56 o
  -3   1   2        103.89         92.72         6.76 o
  -2   1   2         67.08         64.04         2.92 o
   0   1   2       7114.64       7844.19       615.95 o
   1   1   2        121.00        109.67         4.48 o
   2   1   2       7788.29       7895.39       265.85 o
   3   1   2       2730.09       2737.75        88.19 o
   4   1   2       4735.69       5015.65       166.09 o
   5   1   2        156.19        165.35         6.19 o
   6   1   2         16.74         14.73         1.29 o
   7   1   2         22.13         14.40         1.81 o
   8   1   2         26.75         28.20         3.90 o
   9   1   2        133.37         61.38        34.11 o
  10   1   2         76.74         30.48        34.12 o
 -10   2   2          1.81          0.83         4.22 o
  -9   2   2         35.93         31.77         4.25 o
  -8   2   2        397.59        408.69        31.09 o
  -7   2   2        734.79        784.23        61.89 o
  -6   2   2         24.16         26.36         1.87 o
  -5   2   2         95.63        127.74         6.59 o
  -4   2   2        354.51        368.24        15.82 o
  -3   2   2        596.42        571.74        25.24 o
  -2   2   2          0.09          0.75         0.58 o
   1   2   2       1165.34       1062.97        40.16 o
   2   2   2         12.90         14.11         1.20 o
   3   2   2        801.73        774.20        41.50 o
   4   2   2        994.27       1004.13        55.36 o
   5   2   2        625.67        692.67        21.27 o
   6   2   2        139.32        146.85         8.11 o
   7   2   2        432.57        448.64        21.40 o
   8   2   2          0.03          1.44         1.66 o
   9   2   2         24.59         21.91         3.22 o
  10   2   2         15.30          6.65         9.24 o
 -10   3   2         48.93         18.72        26.17 o
  -9   3   2        490.84        522.62        70.90 o
  -8   3   2         81.20         79.13        12.72 o
  -7   3   2        618.24        615.98        29.65 o
  -6   3   2        115.46        119.78         6.79 o
  -5   3   2         23.15         22.51         1.28 o
  -4   3   2         59.72         65.55         4.87 o
  -3   3   2       8497.43       9691.39       875.09 o
  -2   3   2        534.81        560.54        50.81 o
  -1   3   2        111.95        129.43         5.31 o
   0   3   2        819.45        786.47        46.45 o
   1   3   2         18.57         19.63         1.39 o
   2   3   2       4282.05       4335.71       252.02 o
   3   3   2       1334.71       1372.28        44.22 o
   4   3   2          4.60          1.82         0.77 o
   5   3   2         40.58         52.62         2.77 o
   6   3   2        150.99        158.82         5.71 o
   7   3   2         77.68         78.98         6.51 o
   8   3   2         76.34         73.59        15.40 o
   9   3   2         14.18         12.84         2.88 o
  10   3   2        115.56         31.69        48.43 o
 -10   4   2        133.07         59.17        66.48 o
  -9   4   2        170.35        211.71        28.15 o
  -8   4   2         14.44          8.28         7.36 o
  -7   4   2       1409.57       1410.20       101.32 o
  -6   4   2       1422.97       1388.14        44.35 o
  -5   4   2        175.00        210.33        12.07 o
  -4   4   2        197.59        207.73        19.12 o
  -3   4   2         18.11         26.06         2.63 o
  -2   4   2       1055.38       1106.27       101.78 o
  -1   4   2        992.18        989.15        40.50 o
   0   4   2         28.11         23.08         1.60 o
   1   4   2        381.58        405.02        14.84 o
   2   4   2       2444.15       2548.35        79.41 o
   3   4   2       5209.59       5803.60       210.87 o
   4   4   2         59.26         65.42         3.49 o
   5   4   2          6.22          8.42         1.12 o
   6   4   2       1989.54       1992.69       110.71 o
   7   4   2        280.52        221.74        12.85 o
   8   4   2          4.91          5.77         2.40 o
   9   4   2          9.14         12.28         3.79 o
  -9   5   2          0.29         -0.01         3.42 o
  -8   5   2         47.90         42.62         9.24 o
  -7   5   2        162.67        156.08        18.87 o
  -6   5   2        523.62        516.69        20.56 o
  -5   5   2         30.43         21.53         1.79 o
  -4   5   2        858.56        862.64        30.15 o
  -3   5   2        196.29        201.48        18.49 o
  -2   5   2        153.22        180.12        11.76 o
  -1   5   2         32.39         27.57         1.62 o
   0   5   2         86.68         74.84         4.11 o
   1   5   2        212.03        259.27        16.64 o
   2   5   2       2034.04       2217.55        89.34 o
   3   5   2        301.11        294.54        11.84 o
   4   5   2        445.31        461.18        16.95 o
   5   5   2        513.47        503.27        16.46 o
   6   5   2        676.17        674.05        40.74 o
   7   5   2        242.22        241.05        17.33 o
   8   5   2        404.06        481.51        63.73 o
   9   5   2         12.68         18.64         3.82 o
  -9   6   2         93.94        112.87         9.30 o
  -8   6   2         20.60         30.93         7.50 o
  -7   6   2        141.63        153.13        15.08 o
  -6   6   2        309.34        299.16        18.04 o
  -5   6   2         32.01         40.20         4.33 o
  -4   6   2        252.13        257.70        23.82 o
  -3   6   2         80.73         80.82        13.33 o
  -2   6   2          4.83          4.78         0.79 o
  -1   6   2        157.30        157.93        10.21 o
   0   6   2         65.12         62.81         3.99 o
   1   6   2         75.35         76.05         5.09 o
   2   6   2       2062.67       2142.48        88.97 o
   3   6   2         90.34         94.29         4.21 o
   4   6   2        400.05        432.85        24.49 o
   5   6   2          0.00          0.35         1.45 o
   6   6   2        213.55        232.32        13.15 o
   7   6   2          0.26          2.40         2.54 o
   8   6   2         59.76         76.11        10.35 o
   9   6   2          4.63          7.17         3.75 o
  -9   7   2        353.59        350.72        35.04 o
  -8   7   2        205.19        247.98        32.08 o
  -7   7   2         89.68        131.88        16.39 o
  -6   7   2        117.34        118.76         7.83 o
  -5   7   2        646.05        684.59        74.85 o
  -4   7   2        554.41        564.61        61.13 o
  -3   7   2         84.65         84.41        12.20 o
  -2   7   2        121.32        137.23         7.86 o
  -1   7   2        618.63        649.58        41.56 o
   0   7   2         26.88         22.10         1.93 o
   1   7   2         67.03         59.53         4.40 o
   2   7   2          2.15          2.17         1.08 o
   3   7   2        976.74        986.71        33.11 o
   4   7   2       3256.62       3254.81       239.90 o
   5   7   2          0.89          1.93         2.19 o
   6   7   2        114.29        125.00        14.16 o
   7   7   2         93.42        110.51        15.73 o
   8   7   2          0.07         -1.64         3.30 o
   9   7   2          1.98          2.41         3.50 o
  -8   8   2          0.04         -0.14         3.36 o
  -7   8   2        200.52        272.42        23.79 o
  -6   8   2          9.42         13.51         4.09 o
  -5   8   2         19.71         62.68        22.62 o
  -4   8   2        758.85        799.07        40.37 o
  -3   8   2         11.17         28.14        11.84 o
  -2   8   2         17.43         20.74         4.09 o
  -1   8   2        429.26        447.60        21.55 o
   0   8   2         31.84         38.69         3.35 o
   1   8   2        353.37        370.44        23.35 o
   2   8   2        368.83        351.20        17.19 o
   3   8   2          0.37          0.80         1.38 o
   4   8   2        102.41        119.49         7.33 o
   5   8   2          0.34          0.97         2.29 o
   6   8   2         19.47         33.18         3.60 o
   7   8   2          7.51         11.89         2.85 o
   8   8   2          2.22         -1.33         3.43 o
  -8   9   2          1.38          5.22         8.09 o
  -7   9   2        189.27        201.40        26.08 o
  -6   9   2         27.92         59.26        13.08 o
  -5   9   2        280.65        343.32        19.56 o
  -4   9   2        225.64        321.54       132.00 o
  -3   9   2          3.68          7.54         7.50 o
  -2   9   2        153.22        153.53        12.09 o
  -1   9   2         17.53         26.60         4.57 o
   0   9   2       1486.14       1490.18       109.45 o
   1   9   2          2.33          7.07         2.55 o
   2   9   2         25.92         26.32         3.35 o
   3   9   2          1.75          0.09         2.12 o
   4   9   2          0.93          2.05         2.58 o
   5   9   2          1.85          6.04         2.86 o
   6   9   2        141.38        170.08        18.84 o
   7   9   2         82.19         94.15        50.50 o
  -7  10   2          4.88          1.82         2.11 o
  -6  10   2        125.02        138.77        18.96 o
  -5  10   2        249.97        237.51        26.24 o
  -4  10   2         43.11         49.26        12.99 o
  -3  10   2        171.12        207.18        27.04 o
  -2  10   2          1.55          1.97         2.63 o
  -1  10   2        959.02       1020.31       186.52 o
   0  10   2        720.26        785.50       142.20 o
   1  10   2         34.19         41.23         9.44 o
   2  10   2          2.30          3.98         2.29 o
   3  10   2          0.79          0.84         2.69 o
   4  10   2         77.44         80.62         7.61 o
   5  10   2         39.64         37.92         3.62 o
   6  10   2         26.13         45.01         7.01 o
   7  10   2         29.15         27.49         3.89 o
  -6  11   2         24.64         14.20         2.85 o
  -5  11   2          2.09          2.54         2.69 o
  -4  11   2          0.05          4.13         3.83 o
  -3  11   2        263.87        291.74        36.80 o
  -2  11   2        231.98        182.95        61.09 o
  -1  11   2         10.93          7.16         3.44 o
   0  11   2        219.05        202.21        37.02 o
   1  11   2        106.63         71.75        16.10 o
   2  11   2         17.99         18.85         6.53 o
   3  11   2         41.69         33.81         9.95 o
   4  11   2        104.49         94.80         7.95 o
   5  11   2        140.62        105.18         9.88 o
  -4  12   2        172.42        119.53        40.52 o
  -3  12   2         34.90         17.14        17.26 o
  -2  12   2        179.38         61.95        80.99 o
  -1  12   2         13.29         11.93         7.66 o
   0  12   2         19.28         11.18         5.76 o
   1  12   2        387.61        377.31       130.84 o
   2  12   2        537.38        459.67       137.99 o
   3  12   2         21.09         17.36         4.90 o
   0  13   2         11.59         13.24         5.57 o
   1  13   2        112.57        118.71        15.14 o
 -10   1   3          9.99          0.15         4.87 o
  -9   1   3        101.58        112.74         9.85 o
  -8   1   3         12.58         17.38         2.92 o
  -7   1   3         14.92         20.00         2.12 o
  -6   1   3          7.30         12.63         1.30 o
  -5   1   3        455.11        530.87        35.38 o
  -4   1   3         91.74        111.42         5.51 o
  -3   1   3          7.02          7.08         0.58 o
  -2   1   3         29.38         39.58         2.27 o
  -1   1   3       6234.92       6199.58       230.35 o
   1   1   3          2.87          4.12         0.47 o
   2   1   3        784.60        732.09        25.56 o
   3   1   3       3732.32       3816.43       105.19 o
   4   1   3         89.67        108.01         5.03 o
   5   1   3       1768.16       1859.71        65.27 o
   6   1   3       1758.39       1799.37        97.85 o
   7   1   3        517.27        504.54        37.85 o
   8   1   3       1324.93       1485.34       134.87 o
   9   1   3          2.89          0.20         2.14 o
  10   1   3        231.46         65.12        80.46 o
 -10   2   3         22.91          4.38         6.39 o
  -9   2   3         72.98         77.21        12.53 o
  -8   2   3        107.08        111.77        10.67 o
  -7   2   3        556.82        572.45        40.58 o
  -6   2   3          2.18          2.51         1.01 o
  -5   2   3       1951.38       2031.47        74.20 o
  -4   2   3        230.80        199.90         7.53 o
  -3   2   3       5017.01       5382.79       192.05 o
  -2   2   3       1620.92       1541.66        48.98 o
  -1   2   3        184.03        203.59         8.65 o
   0   2   3        581.10        492.21        24.99 o
   1   2   3      14817.13      16347.71       755.50 o
   2   2   3       1052.85       1005.73        28.64 o
   3   2   3        458.49        413.25        13.95 o
   4   2   3       1007.33       1042.27        56.92 o
   5   2   3        319.12        280.43        11.45 o
   6   2   3         27.49         25.11         1.74 o
   7   2   3        424.44        425.31        21.23 o
   8   2   3         73.46         72.79         7.05 o
   9   2   3         24.07         16.63         8.47 o
  10   2   3          7.82          2.89         6.08 o
 -10   3   3         71.14         28.78        31.43 o
  -9   3   3        140.49        156.24        15.94 o
  -8   3   3        493.29        477.53        88.37 o
  -7   3   3         80.31         79.38         9.30 o
  -6   3   3        588.62        596.12        37.75 o
  -5   3   3        216.98        206.76        10.03 o
  -4   3   3        527.47        555.22        36.94 o
  -3   3   3        926.68        942.96        85.78 o
  -2   3   3        197.70        204.51        11.06 o
  -1   3   3       1349.65       1158.22        48.94 o
   0   3   3        430.05        396.98        15.48 o
   1   3   3       3826.58       3930.47       148.19 o
   2   3   3        494.53        437.74        25.57 o
   4   3   3         86.06         85.20         4.79 o
   5   3   3        541.79        550.95        29.83 o
   6   3   3        636.31        665.91        30.44 o
   7   3   3         42.93         38.94         2.96 o
   8   3   3         17.82         17.25         4.00 o
   9   3   3          7.63          5.56         2.69 o
  10   3   3          2.08          1.52         2.87 o
 -10   4   3          2.21          1.34         3.18 o
  -9   4   3         57.31         58.58         6.42 o
  -8   4   3        123.86        146.79         9.75 o
  -7   4   3         89.08         97.31        11.10 o
  -6   4   3         38.30         45.47         2.57 o
  -5   4   3        135.13        142.27         6.94 o
  -4   4   3         74.19         72.30         5.39 o
  -3   4   3         62.43         51.79         3.69 o
  -2   4   3        772.99        760.38        41.15 o
  -1   4   3         47.14         55.45         3.53 o
   0   4   3        521.73        485.31        31.36 o
   1   4   3         36.45         41.48         2.19 o
   2   4   3        718.14        650.76        25.46 o
   3   4   3        229.19        224.01        12.18 o
   4   4   3        236.38        234.81         9.92 o
   5   4   3        138.59        136.93         7.64 o
   6   4   3         27.11         26.42         2.15 o
   7   4   3         43.15         33.58         3.51 o
   8   4   3          1.25          0.87         1.78 o
   9   4   3        204.02        220.24        29.61 o
  -9   5   3        119.76        145.35         9.73 o
  -8   5   3          0.25         -0.49         2.05 o
  -7   5   3         39.86         47.09         4.15 o
  -6   5   3         67.83         66.19         6.47 o
  -5   5   3        110.77        111.85         6.36 o
  -4   5   3       1070.58       1113.70       162.08 o
  -3   5   3        849.92        829.07        42.83 o
  -2   5   3        835.23        743.32        37.90 o
  -1   5   3        360.54        398.93        18.78 o
   0   5   3        477.32        488.33        33.75 o
   1   5   3          1.75          1.87         0.69 o
   2   5   3        580.67        614.09        28.95 o
   3   5   3          0.95          2.52         0.73 o
   4   5   3        425.18        464.01        18.18 o
   5   5   3          2.39          5.14         1.06 o
   6   5   3        223.31        203.56        15.31 o
   7   5   3          0.10          2.23         2.34 o
   8   5   3         28.02         30.05         4.39 o
   9   5   3        330.72        375.78        22.66 o
  -9   6   3         33.98         29.34         5.38 o
  -8   6   3          7.04         10.53         3.34 o
  -7   6   3       1012.48       1051.34        98.60 o
  -6   6   3         31.73         48.43        10.70 o
  -5   6   3        405.69        408.37        38.89 o
  -4   6   3         36.15         38.33         7.31 o
  -3   6   3         56.53         66.93         4.66 o
  -2   6   3        252.44        274.47        22.81 o
  -1   6   3          7.68         12.00         1.10 o
   0   6   3        300.80        303.57        20.31 o
   1   6   3        412.00        412.01        29.95 o
   2   6   3         51.19         48.65         3.07 o
   3   6   3        328.20        308.39        18.20 o
   4   6   3          1.31          1.21         1.04 o
   5   6   3         21.91         26.65         2.49 o
   6   6   3          7.82          5.75         2.36 o
   7   6   3          6.68          3.45         2.63 o
   8   6   3          2.14          8.71         3.17 o
   9   6   3        104.45         99.23        14.37 o
  -9   7   3         14.40         34.20         6.70 o
  -8   7   3         23.32         42.80         6.89 o
  -7   7   3        173.14        172.48        13.62 o
  -6   7   3        161.40        218.82        13.37 o
  -5   7   3        116.35        125.36        47.93 o
  -4   7   3        849.37        796.78        74.23 o
  -3   7   3        893.81        876.13        80.24 o
  -2   7   3          4.75          6.70         1.16 o
  -1   7   3        103.12        133.72         8.40 o
   0   7   3         89.14         87.19         6.41 o
   1   7   3          9.94          8.89         1.27 o
   2   7   3         15.00         14.02         1.51 o
   3   7   3        348.50        323.04        15.85 o
   4   7   3        226.80        228.47        12.98 o
   5   7   3        192.59        192.62        12.51 o
   6   7   3          0.35          2.33         1.75 o
   7   7   3        161.03        166.38        20.18 o
   8   7   3          3.55          5.78         3.46 o
  -8   8   3         33.43         39.56         4.35 o
  -7   8   3          0.93         20.40        11.71 o
  -6   8   3         35.38         45.38         5.95 o
  -5   8   3        773.05        856.27       111.95 o
  -4   8   3        223.65        296.24        99.28 o
  -3   8   3          4.75          5.34         3.52 o
  -2   8   3        112.98         95.37         7.08 o
  -1   8   3       1311.52       1387.91        97.24 o
   0   8   3        141.73        128.57         9.49 o
   1   8   3          7.12          8.94         2.51 o
   2   8   3        231.01        224.65        10.07 o
   3   8   3        372.94        395.91        26.13 o
   4   8   3         96.29        110.09        11.83 o
   5   8   3          0.69          1.63         1.78 o
   6   8   3         53.33         67.98         8.09 o
   7   8   3        106.69        104.87        15.05 o
   8   8   3         10.31          6.66         3.57 o
  -8   9   3          2.07          3.78         3.08 o
  -7   9   3         29.82         39.22        15.71 o
  -6   9   3        174.76        161.69        14.88 o
  -5   9   3         23.54         53.37        19.67 o
  -4   9   3         33.69         68.88        27.63 o
  -3   9   3          1.55          3.67         2.40 o
  -2   9   3          9.24         14.67         4.45 o
  -1   9   3        205.71        196.34        21.95 o
   0   9   3        581.60        554.10        43.24 o
   1   9   3         97.80         89.28         7.89 o
   2   9   3         63.67         61.44         5.17 o
   3   9   3        384.11        394.71        47.10 o
   4   9   3        232.50        248.70        14.14 o
   5   9   3        338.81        370.16        39.08 o
   6   9   3          1.86          1.89         3.05 o
   7   9   3        130.90        144.01        19.12 o
  -7  10   3         26.77         16.72         2.95 o
  -6  10   3          0.34          5.64         6.73 o
  -5  10   3         21.29         40.07        13.07 o
  -4  10   3         26.31         26.68         3.55 o
  -3  10   3        330.84        383.18        99.20 o
  -2  10   3         40.32         43.09        12.37 o
  -1  10   3          0.46          0.35         7.55 o
   0  10   3         41.92         57.13        18.40 o
   1  10   3        609.20        640.57        76.86 o
   2  10   3        118.24        142.24        11.49 o
   3  10   3        222.85        243.73        25.60 o
   4  10   3        172.80        155.47        38.19 o
   5  10   3         87.87         73.64        21.16 o
   6  10   3        190.16        195.74        33.59 o
  -6  11   3          2.95          2.32         3.77 o
  -5  11   3          9.93         12.25         4.13 o
  -4  11   3        365.83        407.63        52.46 o
  -3  11   3          2.93         10.41         5.86 o
  -2  11   3         48.39         45.68        18.41 o
  -1  11   3        215.69        145.89        19.11 o
   0  11   3         33.47         32.74         7.33 o
   1  11   3        134.07        129.55        15.35 o
   2  11   3        117.01        106.59        26.31 o
   3  11   3         15.14         17.22         5.02 o
   4  11   3          7.88          5.85         3.22 o
   5  11   3         43.53         34.09         7.78 o
  -4  12   3          4.77          3.54         5.46 o
  -3  12   3          3.83          3.36         5.34 o
  -2  12   3         79.94         50.13        26.66 o
  -1  12   3          0.04          1.81         5.05 o
   0  12   3          7.20          4.73         4.34 o
   1  12   3          0.06          2.19         3.49 o
   2  12   3          0.09         -0.39         2.86 o
   3  12   3          0.49          1.10         2.97 o
  -2  13   3          0.75          1.32         5.03 o
  -1  13   3         20.68         24.16         6.40 o
   0  13   3         28.41         38.26         7.46 o
   1  13   3          0.67         -0.78         6.83 o
 -10   0   4         68.85         28.92        25.92 o
  -9   0   4        263.61        286.44        37.98 o
  -8   0   4        152.44        172.89        21.98 o
  -7   0   4        543.85        642.28        57.79 o
  -6   0   4       1861.80       2150.07       167.03 o
  -5   0   4        292.98        298.63        27.09 o
  -4   0   4       3247.20       3555.66       327.83 o
  -3   0   4       7700.23       8658.27       765.23 o
  -2   0   4       1826.67       1663.61       117.00 o
  -1   0   4       6082.70       5908.42       260.31 o
   0   0   4       4384.52       3999.35       179.18 o
   1   0   4       1546.19       1322.51        60.38 o
   2   0   4       2006.09       1765.60        61.69 o
   3   0   4          0.88          3.76         1.25 o
   4   0   4       1532.87       1579.52        96.80 o
   5   0   4          8.90          8.44         1.34 o
   6   0   4       1469.15       1526.89        67.34 o
   7   0   4         51.07         42.54         4.75 o
   8   0   4         28.38         47.57         8.05 o
   9   0   4         45.95         19.49        18.57 o
 -10   1   4         45.60         12.00        18.36 o
  -9   1   4        181.60        203.93        23.87 o
  -8   1   4         69.07         66.74         7.00 o
  -7   1   4         41.35         44.14         3.18 o
  -6   1   4          0.02          1.08         0.91 o
  -5   1   4        105.09        130.62         8.26 o
  -4   1   4         28.15         35.12         2.15 o
  -3   1   4         39.17         49.14         2.52 o
  -2   1   4          1.89          3.61         0.33 o
  -1   1   4       2207.61       2011.51        72.46 o
   0   1   4       4292.99       4233.70       163.70 o
   1   1   4       5080.39       4767.87       135.67 o
   2   1   4        375.79        326.83        11.31 o
   3   1   4       1436.87       1319.95        37.62 o
   4   1   4          4.14          5.78         0.70 o
   5   1   4         82.06         80.80         3.88 o
   6   1   4         52.48         62.71         3.67 o
   7   1   4          2.01          2.92         1.52 o
   8   1   4        840.92        923.36        83.05 o
   9   1   4         43.34         17.47        10.34 o
 -10   2   4        145.33         47.47        54.03 o
  -9   2   4        134.78        136.95        15.62 o
  -8   2   4        326.44        372.56        27.27 o
  -7   2   4       2036.26       2023.51       125.58 o
  -6   2   4          2.06          1.02         0.95 o
  -5   2   4        172.81        184.92         7.81 o
  -4   2   4         35.13         41.03         2.26 o
  -3   2   4        117.94        109.49         4.45 o
  -2   2   4        115.61        105.51         4.96 o
  -1   2   4       1132.35        962.92        50.02 o
   0   2   4       2589.69       2390.85        71.28 o
   1   2   4       1950.83       1812.23        62.53 o
   2   2   4       2849.53       2664.51        76.03 o
   3   2   4        140.14        157.80         6.24 o
   4   2   4        168.40        150.73         7.18 o
   5   2   4        128.33        129.17         6.29 o
   6   2   4         76.15         87.35         4.43 o
   7   2   4         22.54         12.74         1.77 o
   8   2   4        147.33        173.37        13.60 o
   9   2   4         61.64         21.54        12.95 o
 -10   3   4          3.16          0.06         3.75 o
  -9   3   4         19.25         25.49         4.03 o
  -8   3   4         19.79         17.49         5.02 o
  -7   3   4          6.63          7.23         1.92 o
  -6   3   4       1185.40       1226.43        47.45 o
  -5   3   4         78.24         67.69         3.43 o
  -4   3   4         71.34         57.40         3.33 o
  -3   3   4        480.54        537.72        23.15 o
  -2   3   4        144.15        121.69         6.56 o
  -1   3   4       3387.54       3179.63       138.75 o
   0   3   4        191.92        149.33         6.63 o
   1   3   4       2551.20       2530.94       135.46 o
   2   3   4        526.14        511.29        24.44 o
   3   3   4        866.79        934.79        34.29 o
   4   3   4        516.57        514.24        20.69 o
   5   3   4        147.16        168.58        10.86 o
   6   3   4        104.53         92.30         4.21 o
   7   3   4        901.29        851.52        72.96 o
   8   3   4         16.78         17.45         3.33 o
   9   3   4         12.32         15.36         4.18 o
 -10   4   4          8.31          1.79         5.43 o
  -9   4   4         37.31         43.13         4.62 o
  -8   4   4        147.59        151.44        11.27 o
  -7   4   4         98.49        104.75         5.87 o
  -6   4   4         39.97         35.39         2.72 o
  -5   4   4          0.31          1.76         1.31 o
  -4   4   4        254.88        231.61         8.78 o
  -3   4   4        367.24        384.38        16.58 o
  -2   4   4          2.90          3.18         0.62 o
  -1   4   4        486.05        487.33        22.99 o
   0   4   4       1514.95       1530.75        76.53 o
   1   4   4       4520.19       4845.39       127.16 o
   2   4   4        443.61        459.45        17.07 o
   3   4   4        150.62        186.83         8.57 o
   4   4   4         60.60         56.28         2.79 o
   5   4   4         36.22         38.16         2.61 o
   6   4   4        971.10        988.90        37.48 o
   7   4   4        122.39        129.03         9.15 o
   8   4   4         32.16         33.57         5.10 o
   9   4   4          0.06         -3.22         3.22 o
  -9   5   4         43.71         51.38         8.07 o
  -8   5   4         55.61         54.84        11.50 o
  -7   5   4         22.53         31.18         2.77 o
  -6   5   4       1226.40       1295.66        52.28 o
  -5   5   4        118.34        120.16         7.36 o
  -4   5   4        482.65        469.19        20.57 o
  -3   5   4        850.01        861.09        35.27 o
  -2   5   4        418.24        447.38        32.42 o
  -1   5   4        397.03        413.68        29.16 o
   0   5   4          6.23          8.61         0.97 o
   1   5   4         37.51         44.98         2.57 o
   2   5   4          9.88         13.38         1.04 o
   4   5   4        804.50        865.47        43.19 o
   5   5   4       1031.74       1099.42        49.78 o
   6   5   4        659.60        659.87        52.75 o
   7   5   4         66.12         55.59         6.13 o
   8   5   4         61.70         58.78        35.46 o
   9   5   4         28.80         30.51         5.34 o
  -9   6   4          0.23          0.33         2.98 o
  -8   6   4          0.02          0.96         2.97 o
  -7   6   4        435.24        427.89        89.52 o
  -6   6   4         61.52         66.99         8.37 o
  -5   6   4        150.32        151.51        13.83 o
  -4   6   4         31.41         35.76         2.87 o
  -3   6   4        355.37        353.15        31.92 o
  -2   6   4        890.64        984.77        32.75 o
  -1   6   4       1710.61       1878.91       134.89 o
   0   6   4        101.67         94.76         5.90 o
   1   6   4        264.81        288.93        15.57 o
   2   6   4       2825.00       3098.61       124.33 o
   3   6   4       2235.74       2348.00        74.04 o
   4   6   4         11.29         12.90         1.46 o
   5   6   4       1279.92       1147.69        65.28 o
   6   6   4       1185.84       1124.62        53.83 o
   7   6   4         27.31         24.12         3.40 o
   8   6   4         55.97         61.18         8.75 o
   9   6   4         15.74         16.03         4.96 o
  -9   7   4          4.85          8.65         3.32 o
  -8   7   4        142.56        158.75        11.81 o
  -7   7   4        136.15        144.39        17.89 o
  -6   7   4         66.00         61.56        13.99 o
  -5   7   4        682.77        641.57        72.30 o
  -4   7   4        431.91        383.02        30.97 o
  -3   7   4         79.59         67.51         6.45 o
  -2   7   4         26.60         22.02         2.35 o
  -1   7   4       1404.02       1497.55       108.91 o
   0   7   4        138.29        138.51         8.56 o
   1   7   4        165.97        178.91         8.52 o
   2   7   4        382.11        358.67        14.71 o
   3   7   4        182.93        182.50         9.77 o
   4   7   4        257.84        268.60        14.83 o
   5   7   4         38.85         48.62         5.97 o
   6   7   4         37.68         29.59         8.70 o
   7   7   4          2.27          3.33         2.71 o
   8   7   4          9.41          8.64         3.25 o
  -8   8   4         18.95         27.23         5.25 o
  -7   8   4         36.71         27.06         8.18 o
  -6   8   4         14.27         13.56         5.37 o
  -5   8   4          0.09         76.79        90.15 o
  -4   8   4         38.01         55.25        27.34 o
  -3   8   4         23.81         27.97         2.69 o
  -2   8   4        345.47        332.17        23.56 o
  -1   8   4       1276.00       1248.70        73.54 o
   0   8   4         32.61         35.73         2.66 o
   1   8   4          6.91          5.96         1.31 o
   2   8   4         44.88         42.80         3.10 o
   3   8   4          1.58          1.55         1.51 o
   4   8   4        540.65        526.69        57.11 o
   5   8   4          3.19          2.81         2.01 o
   6   8   4         63.84         87.10         9.70 o
   7   8   4         45.08         62.85        11.04 o
   8   8   4          0.91          2.17         3.62 o
  -8   9   4          2.27          1.14         3.05 o
  -7   9   4         60.48         51.83        18.30 o
  -6   9   4          8.50          6.65         2.63 o
  -5   9   4        227.94        258.38        33.87 o
  -4   9   4          9.31         18.71         4.08 o
  -3   9   4        615.51        670.57        86.65 o
  -2   9   4        251.81        238.70        24.80 o
  -1   9   4        194.18        182.62        14.10 o
   0   9   4          6.35          7.47         1.83 o
   1   9   4        265.11        271.12        18.06 o
   2   9   4          4.88          2.57         1.70 o
   3   9   4        858.33        833.44        69.73 o
   4   9   4        259.60        265.47        28.92 o
   5   9   4         41.27         38.11         4.28 o
   6   9   4         41.56         43.99         8.31 o
   7   9   4          7.49         12.86         4.01 o
  -7  10   4         21.34         28.06        12.52 o
  -6  10   4          2.73          2.43         1.90 o
  -5  10   4         25.43         27.68        12.14 o
  -4  10   4         13.41         11.66         2.81 o
  -3  10   4          6.78         17.58         7.40 o
  -2  10   4         93.25        125.74        33.23 o
  -1  10   4        236.39        261.90        55.79 o
   0  10   4        169.23        165.60        19.09 o
   1  10   4        289.67        343.70        35.49 o
   2  10   4        296.67        317.90        23.22 o
   3  10   4         68.80         73.94        12.93 o
   4  10   4         31.35         25.88         3.78 o
   5  10   4          1.31         -0.77         3.01 o
   6  10   4          0.01          3.74         3.51 o
  -6  11   4         18.10         19.48         7.44 o
  -5  11   4         79.84         79.90         7.65 o
  -4  11   4         23.34         44.92        18.14 o
  -3  11   4        132.44        116.53        17.73 o
  -2  11   4         26.30         20.70         9.21 o
  -1  11   4        152.47        102.42        25.56 o
   0  11   4        163.50        201.02        26.14 o
   1  11   4         55.74         53.42         8.00 o
   2  11   4          8.74          7.39         2.72 o
   3  11   4          1.86          1.88         2.92 o
   4  11   4         35.55         37.44         5.12 o
   5  11   4          2.58          0.35         3.37 o
  -4  12   4         28.54         12.28        14.31 o
  -3  12   4         31.37         27.76         7.94 o
  -2  12   4          0.66          1.14         3.00 o
  -1  12   4         22.51         23.55         7.10 o
   0  12   4          0.42          1.02         3.23 o
   1  12   4        180.31        136.45        45.92 o
   2  12   4        121.88        105.97        18.46 o
   3  12   4          0.08          4.07         3.50 o
  -2  13   4         11.93         18.30         8.00 o
  -1  13   4         41.88         45.85         8.19 o
   0  13   4          2.51         -3.35         6.95 o
   1  13   4          1.68          3.38         4.41 o
 -10   1   5         62.33         25.02        20.68 o
  -9   1   5         13.03         12.78         3.22 o
  -8   1   5          1.52          1.25         2.27 o
  -7   1   5         81.45         95.36         8.61 o
  -6   1   5        190.38        230.52        13.76 o
  -5   1   5        231.20        251.19        16.39 o
  -4   1   5        102.17        101.15         4.88 o
  -3   1   5        879.10        840.44        49.18 o
  -2   1   5       2594.68       2378.05        84.77 o
  -1   1   5       2939.99       2578.41       114.61 o
   0   1   5       1557.55       1307.40        55.20 o
   1   1   5        513.75        409.71        15.37 o
   2   1   5          1.31          4.14         0.57 o
   3   1   5        404.78        423.71        14.17 o
   4   1   5       1249.41       1184.57        36.24 o
   5   1   5        742.58        786.92        32.99 o
   6   1   5          3.22          5.70         1.34 o
   7   1   5        372.81        373.85        20.66 o
   8   1   5         91.59         98.51         6.53 o
   9   1   5         75.35         37.53        21.98 o
 -10   2   5          7.84         13.27         8.81 o
  -9   2   5        127.55        118.33        12.14 o
  -8   2   5        135.59        152.27        11.72 o
  -7   2   5          6.37          7.66         1.67 o
  -6   2   5        172.97        143.12         8.57 o
  -5   2   5         26.83         29.76         2.16 o
  -4   2   5         65.91         64.05         3.19 o
  -3   2   5        102.56         95.77         4.48 o
  -2   2   5        290.66        251.03        10.39 o
  -1   2   5       6051.14       6215.44       231.63 o
   0   2   5       1437.88       1414.11        51.01 o
   1   2   5          8.92          7.66         0.59 o
   2   2   5       1660.69       1654.96        40.43 o
   3   2   5       2199.32       2328.82        74.65 o
   4   2   5        365.58        381.97        16.40 o
   5   2   5        303.63        293.53        12.27 o
   6   2   5         15.85         19.50         1.73 o
   7   2   5       1237.68       1243.71        69.25 o
   8   2   5         17.55         22.55         3.37 o
   9   2   5        120.59         47.24        25.53 o
 -10   3   5         86.17         35.34        42.55 o
  -9   3   5        134.79        140.78        18.90 o
  -8   3   5         14.49         18.28         3.18 o
  -7   3   5        100.41        104.25         7.43 o
  -6   3   5        115.51        119.01         5.41 o
  -5   3   5         21.41         31.12         1.76 o
  -4   3   5       2129.34       2130.61        82.02 o
  -3   3   5       3279.14       3456.42       211.62 o
  -2   3   5         26.95         29.90         2.13 o
  -1   3   5       1621.01       1561.41        58.12 o
   0   3   5       1133.87       1051.35        36.41 o
   1   3   5       2243.22       2122.83       107.38 o
   2   3   5        955.02        985.56        52.91 o
   3   3   5        905.60       1005.65        38.56 o
   4   3   5         95.03        100.50         4.52 o
   5   3   5        493.07        528.81        23.47 o
   6   3   5        123.33        125.98         7.97 o
   7   3   5         35.02         34.57         3.23 o
   8   3   5          5.19          5.82         2.34 o
   9   3   5         30.30         31.18         6.33 o
 -10   4   5         62.74         16.10        22.14 o
  -9   4   5        103.02        113.05        11.71 o
  -8   4   5          0.09          0.71         3.12 o
  -7   4   5         42.50         39.07         6.07 o
  -6   4   5        230.96        237.07        13.87 o
  -5   4   5          7.50         11.99         1.31 o
  -3   4   5          0.54          0.08         1.07 o
  -2   4   5        487.12        522.73        20.64 o
  -1   4   5       2022.38       2139.19       118.04 o
   0   4   5        288.42        287.78        14.09 o
   1   4   5        207.44        236.33        12.06 o
   2   4   5        104.32        120.27         5.98 o
   3   4   5        236.08        238.25         8.51 o
   4   4   5        244.82        230.55        11.71 o
   5   4   5        323.17        357.52        18.39 o
   6   4   5         76.51         63.44         3.94 o
   7   4   5         28.48         33.41         2.79 o
   8   4   5        173.75        166.32        23.95 o
   9   4   5          4.35          1.77         2.85 o
  -9   5   5          9.32          9.21         4.34 o
  -8   5   5         20.52         12.66         3.49 o
  -7   5   5          0.73          2.53         2.27 o
  -6   5   5        225.21        214.77        15.12 o
  -5   5   5        757.92        764.63        42.27 o
  -4   5   5        496.14        537.44        33.84 o
  -3   5   5          9.15          5.64         1.18 o
  -2   5   5        168.46        190.52        11.69 o
  -1   5   5        142.60        159.37         7.91 o
   0   5   5        123.47        120.00         6.12 o
   1   5   5          1.76          1.13         0.70 o
   2   5   5         57.15         67.88         3.21 o
   3   5   5         25.87         30.16         1.94 o
   4   5   5        542.29        552.74        27.61 o
   5   5   5         49.25         35.76         2.88 o
   6   5   5        129.25        117.31         9.00 o
   7   5   5          3.09          4.52         1.66 o
   8   5   5          4.97          9.99         3.22 o
   9   5   5        104.65         95.70        13.30 o
  -9   6   5        180.44        185.14        24.64 o
  -8   6   5          3.05          4.38         2.43 o
  -7   6   5         29.26         42.73        19.06 o
  -6   6   5          0.08          2.36         1.54 o
  -5   6   5          2.78          3.57         1.55 o
  -4   6   5          1.54          1.69         1.24 o
  -3   6   5       1181.51       1156.72        47.10 o
  -2   6   5          0.74          3.34         0.75 o
  -1   6   5        203.02        213.75        12.21 o
   0   6   5        209.83        227.28        11.75 o
   1   6   5        432.19        436.44        16.55 o
   2   6   5         37.91         40.83         2.48 o
   3   6   5        403.00        367.79        14.98 o
   4   6   5        585.29        557.21        20.73 o
   5   6   5         22.27         16.65         1.66 o
   6   6   5         10.90          6.63         1.87 o
   7   6   5         55.68         47.10         4.63 o
   8   6   5        100.21        103.43        10.59 o
   9   6   5         50.38         46.34         5.23 o
  -9   7   5          4.14          6.46         2.77 o
  -8   7   5         36.53         48.27         5.67 o
  -7   7   5        154.87        172.74        17.61 o
  -6   7   5        273.78        278.06        19.15 o
  -5   7   5         88.40         81.28        10.45 o
  -4   7   5          4.02          4.35         2.37 o
  -3   7   5        457.82        438.76        17.45 o
  -2   7   5       1005.37       1010.68        50.28 o
  -1   7   5        556.00        547.50        21.34 o
   0   7   5          1.41          1.25         1.05 o
   1   7   5         32.65         39.32         2.81 o
   2   7   5          8.03          6.85         1.13 o
   3   7   5          6.76          4.72         1.34 o
   4   7   5          0.22          1.48         1.45 o
   5   7   5         67.62         59.33        10.94 o
   6   7   5         21.79         23.20         3.48 o
   7   7   5        129.67        152.94        18.87 o
   8   7   5         15.26         16.92         2.90 o
  -8   8   5         52.27         74.27        10.33 o
  -7   8   5         45.95         36.12        11.44 o
  -6   8   5          1.68          0.86         1.66 o
  -5   8   5        330.57        392.95        49.99 o
  -4   8   5         88.23         98.37         8.09 o
  -3   8   5         56.46         69.04        18.44 o
  -2   8   5        196.57        172.30        12.92 o
  -1   8   5        327.65        312.79        15.54 o
   0   8   5         45.13         46.00         3.89 o
   1   8   5        116.34        118.39         8.49 o
   2   8   5        231.81        224.46        14.59 o
   3   8   5        146.33        154.82        10.33 o
   4   8   5         64.93         48.03         4.75 o
   5   8   5         36.22         23.83         8.61 o
   6   8   5        100.41        110.20        12.83 o
   7   8   5         49.36         42.28         4.34 o
   8   8   5         29.18         27.51         3.86 o
  -8   9   5         95.39        108.68        12.62 o
  -7   9   5          0.32          0.72         1.99 o
  -6   9   5         13.38          9.17         5.33 o
  -5   9   5         62.09         68.72         8.85 o
  -4   9   5         19.76         27.77         8.25 o
  -3   9   5         51.99         59.89        16.06 o
  -2   9   5          0.78          3.25         2.07 o
  -1   9   5        209.30        192.39        35.78 o
   0   9   5        694.52        675.76        54.92 o
   1   9   5        126.56        125.07         9.31 o
   2   9   5          0.52          1.55         1.61 o
   3   9   5          1.35         -0.50         1.87 o
   4   9   5        146.84        143.26        15.70 o
   5   9   5         57.05         62.24         6.19 o
   6   9   5         37.95         31.44         4.71 o
   7   9   5         31.77         30.03         4.02 o
  -7  10   5         38.06         43.13        12.70 o
  -6  10   5         88.32         59.83        35.01 o
  -5  10   5         51.08         47.12         5.81 o
  -4  10   5         78.18         86.83         9.98 o
  -3  10   5          0.01          1.87         3.71 o
  -2  10   5        441.17        479.66       123.97 o
  -1  10   5        417.43        482.85        41.35 o
   0  10   5          1.47          2.08         2.05 o
   1  10   5        433.93        457.83        45.72 o
   2  10   5        256.40        278.66        21.32 o
   3  10   5          3.49          3.06         2.24 o
   4  10   5         10.70          6.77         2.82 o
   5  10   5         49.24         55.67         5.57 o
   6  10   5         26.50         24.81         3.60 o
  -6  11   5          1.54         -1.82         5.51 o
  -5  11   5         39.20         19.77        14.20 o
  -4  11   5          6.01         10.57         2.95 o
  -3  11   5         29.70         34.42         4.75 o
  -2  11   5          9.47          9.22         3.01 o
  -1  11   5          6.16          4.77         2.50 o
   0  11   5        283.16        249.40        40.35 o
   1  11   5         56.21         49.16        14.16 o
   2  11   5        163.58        140.09        35.31 o
   3  11   5        262.21        285.09        79.53 o
   4  11   5         44.16         35.14        12.55 o
   5  11   5          4.54          1.87         3.42 o
  -3  12   5         21.91         17.42         6.33 o
  -2  12   5          3.77          2.87         3.58 o
  -1  12   5         23.33         21.33         8.97 o
   0  12   5          2.67          1.00         3.78 o
   1  12   5         65.87         56.12        21.59 o
   2  12   5          2.85          3.73         2.89 o
   3  12   5          3.16          7.11         4.55 o
  -1  13   5         52.23         50.79        12.12 o
   0  13   5        211.05        204.16        23.78 o
   1  13   5          7.71          5.71         6.22 o
 -10   0   6         67.23         30.41        21.36 o
  -9   0   6          0.07         -1.28         4.08 o
  -8   0   6       2351.35       2718.17       700.12 o
  -7   0   6        214.37        261.57        30.28 o
  -6   0   6         27.49         38.10         5.11 o
  -5   0   6         91.07         71.21         8.48 o
  -4   0   6       1741.59       1633.28       109.44 o
  -3   0   6          6.66         10.96         0.86 o
  -2   0   6         62.76         52.81         3.44 o
  -1   0   6      12907.72      15704.76      4056.94 o
   0   0   6       6505.99       6536.98       373.20 o
   1   0   6      12002.49      13086.97       998.42 o
   2   0   6         34.35         36.31         2.79 o
   3   0   6        248.55        243.11        11.45 o
   4   0   6        523.95        559.93        37.89 o
   5   0   6        146.12        148.66         9.20 o
   6   0   6         32.28         36.03         2.63 o
   7   0   6        277.21        319.10        42.57 o
   8   0   6        106.79        128.26        17.88 o
   9   0   6        262.05        103.38       111.97 o
 -10   1   6         90.38         34.45        28.09 o
  -9   1   6         79.37         85.18        16.14 o
  -8   1   6        149.46        172.42        20.30 o
  -7   1   6        349.27        345.91        18.27 o
  -6   1   6         29.47         36.65         2.91 o
  -5   1   6          6.88          4.95         0.99 o
  -4   1   6        241.87        261.61        19.98 o
  -3   1   6        209.23        192.89         9.08 o
  -2   1   6       1076.84       1009.79        46.88 o
  -1   1   6        656.41        533.93        23.77 o
   0   1   6       4611.60       4494.70       165.75 o
   1   1   6       1819.15       1727.78        63.34 o
   2   1   6        165.12        139.45         7.41 o
   3   1   6       2209.13       2183.73        91.59 o
   4   1   6       1045.61        969.01        32.37 o
   5   1   6          2.70          2.39         0.81 o
   6   1   6         17.06         17.60         1.55 o
   7   1   6        388.28        424.50        23.76 o
   8   1   6        178.90        191.61        15.45 o
   9   1   6         22.30          9.27         6.00 o
 -10   2   6          0.70         -0.49         3.83 o
  -9   2   6        364.29        249.91        69.84 o
  -8   2   6          3.99          3.13         3.24 o
  -7   2   6         17.51         19.93         1.97 o
  -6   2   6         14.58         12.45         1.42 o
  -5   2   6        595.77        669.10        45.91 o
  -4   2   6       1606.15       1627.71        60.77 o
  -3   2   6        394.46        399.14        20.70 o
  -2   2   6        717.93        657.36        23.45 o
  -1   2   6        813.70        786.02        35.55 o
   0   2   6        329.40        257.73        12.41 o
   1   2   6       1344.41       1235.62        47.08 o
   2   2   6        720.66        740.29        32.13 o
   3   2   6        745.32        733.46        27.95 o
   4   2   6         79.05         85.67         3.47 o
   5   2   6       1162.29       1214.86        37.12 o
   6   2   6        263.69        269.07        12.85 o
   7   2   6         93.80        102.59         6.69 o
   8   2   6        222.89        191.24        17.95 o
   9   2   6         69.59         31.20        16.09 o
 -10   3   6         25.13         12.17        14.41 o
  -9   3   6         15.07         21.52         3.92 o
  -8   3   6         77.35        105.65        13.42 o
  -7   3   6        760.25        765.61        42.43 o
  -6   3   6          2.09          1.32         0.91 o
  -5   3   6          0.34          1.97         0.77 o
  -4   3   6         70.55         66.91         3.26 o
  -3   3   6       1213.27       1210.81        44.18 o
  -2   3   6          3.76          5.55         0.73 o
  -1   3   6       1328.60       1328.88        72.09 o
   0   3   6        448.30        453.82        17.69 o
   1   3   6         63.86         71.29         3.26 o
   2   3   6        387.04        365.51        18.19 o
   3   3   6        667.12        616.30        31.70 o
   4   3   6         52.83         52.59         2.91 o
   5   3   6       1647.46       1695.48        57.97 o
   6   3   6        377.22        385.10        15.48 o
   7   3   6        360.68        351.91        15.98 o
   8   3   6         23.31         24.61         3.37 o
   9   3   6        140.91        114.33        31.40 o
 -10   4   6         85.91         41.87        31.36 o
  -9   4   6         84.24         91.34         9.66 o
  -8   4   6        192.53        223.30        28.89 o
  -7   4   6        174.80        198.33        13.94 o
  -6   4   6        193.86        185.27        13.93 o
  -5   4   6         60.81         59.59         3.73 o
  -4   4   6        561.93        589.75        35.30 o
  -2   4   6       1988.96       2023.25        63.85 o
  -1   4   6        314.49        310.10        13.09 o
   0   4   6       3782.86       4067.53       126.93 o
   1   4   6       1498.21       1544.33        61.88 o
   2   4   6        832.70        902.81        39.66 o
   3   4   6          9.91         10.87         1.17 o
   4   4   6          7.75          8.41         1.06 o
   5   4   6       1646.20       1522.42        57.48 o
   6   4   6         38.90         33.44         2.71 o
   7   4   6         23.92         23.60         2.41 o
   8   4   6         36.68         30.12         4.95 o
   9   4   6          5.08          8.95         4.26 o
  -9   5   6         33.85         41.98         5.22 o
  -8   5   6         14.13         23.27         3.30 o
  -7   5   6        479.97        543.21        57.81 o
  -6   5   6         61.98         68.93         4.19 o
  -5   5   6        362.66        365.16        23.26 o
  -4   5   6         54.64         47.29         2.60 o
  -3   5   6          1.89          2.29         1.01 o
  -2   5   6       2804.31       2934.99       126.50 o
  -1   5   6         23.30         20.77         1.49 o
   0   5   6          1.18          4.64         0.73 o
   1   5   6        974.11       1079.12        44.39 o
   2   5   6        568.06        563.75        28.90 o
   3   5   6        692.55        682.49        20.26 o
   4   5   6        486.68        492.21        19.72 o
   5   5   6        956.93        880.72        47.04 o
   6   5   6       2102.27       2001.79       101.72 o
   7   5   6         26.73         26.03         2.88 o
   8   5   6          9.51         10.55         3.16 o
   9   5   6         16.71         15.40         5.13 o
  -9   6   6          2.63          2.19         2.31 o
  -8   6   6         13.13         15.12         3.70 o
  -7   6   6        234.64        253.77        23.77 o
  -6   6   6        120.39        116.64         8.88 o
  -5   6   6        637.35        628.97        46.69 o
  -4   6   6          4.46          3.41         1.10 o
  -3   6   6        106.99        119.53         7.00 o
  -2   6   6        718.19        757.43        30.89 o
  -1   6   6         36.75         38.68         2.89 o
   0   6   6        892.64        943.98        46.88 o
   1   6   6         20.43         25.38         1.64 o
   2   6   6         15.82         16.22         1.39 o
   3   6   6          6.07          6.88         1.24 o
   4   6   6       1573.70       1405.77        55.56 o
   5   6   6          8.69         11.21         1.82 o
   6   6   6        105.33         99.89         8.60 o
   7   6   6         33.83         29.94         8.15 o
   8   6   6         78.39         80.31         7.29 o
   9   6   6          4.94          8.56         6.33 o
  -9   7   6          0.34         -2.98         4.87 o
  -8   7   6         59.77         66.38         9.82 o
  -7   7   6        305.56        320.28        41.31 o
  -6   7   6          7.80          6.20         2.15 o
  -5   7   6         10.74         15.71         2.97 o
  -4   7   6        500.48        485.01        20.66 o
  -3   7   6         22.95         22.79         2.33 o
  -2   7   6        747.03        792.84        40.91 o
  -1   7   6       1668.99       1691.74        86.09 o
   0   7   6        314.04        335.47        17.54 o
   1   7   6       1219.09       1222.13        54.89 o
   2   7   6         17.11         14.03         1.38 o
   3   7   6        167.39        131.33         8.21 o
   4   7   6       1040.02       1007.49        38.38 o
   5   7   6         86.42         86.31         8.52 o
   6   7   6        273.27        299.61        32.56 o
   7   7   6         11.75         13.43         2.57 o
   8   7   6          5.07          6.02         4.57 o
  -8   8   6          3.22         11.95         5.83 o
  -7   8   6          2.55          1.15         2.11 o
  -6   8   6          2.22          4.55         2.01 o
  -5   8   6        112.64        124.63        22.03 o
  -4   8   6         51.55         47.74         5.17 o
  -3   8   6        188.10        197.59        14.84 o
  -2   8   6         44.33         40.90         2.96 o
  -1   8   6        252.65        223.22        12.51 o
   0   8   6         13.36          8.74         1.32 o
   1   8   6        621.96        608.62        22.26 o
   2   8   6       1014.93        990.94        77.89 o
   3   8   6        121.56        103.08         8.24 o
   4   8   6          3.91          4.98         1.69 o
   5   8   6        212.73        205.17        22.62 o
   6   8   6         90.51         72.91        19.36 o
   7   8   6          8.33         11.58         3.35 o
   8   8   6         73.49         56.67         9.61 o
  -8   9   6         14.17         19.87         7.35 o
  -7   9   6         92.48         94.39        24.95 o
  -6   9   6         56.74         39.38        12.84 o
  -5   9   6        285.44        265.17        19.97 o
  -4   9   6        252.56        282.67        28.82 o
  -3   9   6          4.58          5.42         2.48 o
  -2   9   6         23.73         25.57         3.79 o
  -1   9   6        113.78        130.09         9.85 o
   0   9   6        139.50        137.40         9.94 o
   1   9   6         13.29         18.23         3.13 o
   2   9   6         17.10         19.58         3.23 o
   3   9   6          0.09          0.04         1.54 o
   4   9   6          0.04          3.56         1.81 o
   5   9   6          0.58          0.45         2.63 o
   6   9   6          9.25          4.13         2.78 o
   7   9   6        138.61        172.86        22.40 o
  -7  10   6         42.19         44.01         5.95 o
  -6  10   6         36.81         37.56        12.16 o
  -5  10   6        103.87         99.52         9.84 o
  -4  10   6        128.14        127.70        20.58 o
  -3  10   6         16.01         16.11         4.03 o
  -2  10   6         45.42         65.93        10.85 o
  -1  10   6         35.58         36.81         4.88 o
   0  10   6          3.53          4.59         2.19 o
   1  10   6          0.67          0.44         2.44 o
   2  10   6         24.14         20.29         2.89 o
   3  10   6        161.17        162.22        20.32 o
   4  10   6         45.20         57.10         7.14 o
   5  10   6         33.05         29.39         3.41 o
   6  10   6        108.27        105.74        14.17 o
  -5  11   6          0.36          2.67         2.04 o
  -4  11   6        211.75        218.27        23.03 o
  -3  11   6          2.10          6.69         3.02 o
  -2  11   6        258.85        274.05        71.59 o
  -1  11   6        121.70        125.61        30.43 o
   0  11   6        171.63        141.13        28.04 o
   1  11   6        114.10        107.53        19.76 o
   2  11   6          0.80          2.88         2.88 o
   3  11   6         10.32          7.60         3.39 o
   4  11   6          9.53          4.47         4.93 o
   5  11   6          2.12          0.11         3.73 o
  -4  12   6          5.88          0.00         3.57 o
  -3  12   6          0.11          3.60         3.82 o
  -2  12   6         15.18         14.27         6.44 o
  -1  12   6          8.08          7.49         3.55 o
   0  12   6         34.62         48.82        10.93 o
   1  12   6         76.60         83.31        17.37 o
   2  12   6         37.14         32.83         8.62 o
   3  12   6          1.30          4.66         6.12 o
  -1  13   6        106.41         95.20        12.58 o
   0  13   6          4.22         -0.21         6.12 o
 -10   1   7         12.95          0.38         4.82 o
  -9   1   7         42.00         23.86         8.67 o
  -8   1   7         34.26         36.93         8.72 o
  -7   1   7         84.71         93.84         8.23 o
  -6   1   7          6.68          5.15         1.19 o
  -5   1   7        165.73        191.92        11.10 o
  -4   1   7       1040.39       1085.48        43.72 o
  -3   1   7         19.10         24.60         1.33 o
  -2   1   7       1411.37       1392.33        76.31 o
  -1   1   7        991.66        899.37        38.00 o
   0   1   7        451.37        438.11        16.40 o
   1   1   7        440.99        402.18        13.63 o
   2   1   7       1428.91       1311.11        49.88 o
   3   1   7        184.23        172.10         8.53 o
   4   1   7         38.12         29.48         1.51 o
   5   1   7          7.20          6.40         1.01 o
   6   1   7          4.15          5.33         1.23 o
   7   1   7        210.31        233.31        11.80 o
   8   1   7         15.70         17.33         3.31 o
   9   1   7        236.59         84.26        52.47 o
 -10   2   7         11.53          2.93         5.13 o
  -9   2   7          8.69          2.77         2.93 o
  -8   2   7         93.46        114.51        21.75 o
  -7   2   7         27.67         20.52         2.15 o
  -6   2   7        380.60        427.59        30.59 o
  -5   2   7        112.25        110.64         8.60 o
  -4   2   7        250.87        247.81        12.57 o
  -3   2   7        753.25        715.90        27.05 o
  -2   2   7       1704.14       1644.08        61.07 o
  -1   2   7        128.11        126.28         5.58 o
   0   2   7          1.84          2.24         0.57 o
   1   2   7        416.33        426.63        17.60 o
   2   2   7        278.70        310.71        14.20 o
   3   2   7        175.76        160.99         5.84 o
   4   2   7          1.26          3.06         0.90 o
   5   2   7         51.98         57.21         3.41 o
   6   2   7        551.01        587.58        30.06 o
   7   2   7         21.00         26.78         3.12 o
   8   2   7        117.47        108.47        10.53 o
   9   2   7         40.17         19.63        10.99 o
 -10   3   7         35.70         19.40        13.84 o
  -9   3   7        424.79        384.80       107.38 o
  -8   3   7         25.68         31.08         4.84 o
  -7   3   7         90.29         85.60         8.09 o
  -6   3   7         60.40         66.16         4.41 o
  -5   3   7        255.95        282.34        14.59 o
  -4   3   7        105.92        112.54         5.97 o
  -3   3   7        287.77        309.36        12.49 o
  -2   3   7          1.42          1.70         0.61 o
  -1   3   7          3.48          2.81         0.72 o
   0   3   7       2684.66       2668.72        97.54 o
   1   3   7         10.08         15.66         1.15 o
   2   3   7        619.22        675.73        24.16 o
   3   3   7          9.40         11.39         1.17 o
   4   3   7         62.55         62.67         3.81 o
   5   3   7        212.42        177.56         8.63 o
   6   3   7        573.68        542.04        26.56 o
   7   3   7          0.65          0.84         1.65 o
   8   3   7        192.58        150.55        19.24 o
   9   3   7        116.78         54.41        64.39 o
 -10   4   7          0.56         -0.56         3.90 o
  -9   4   7        130.03        155.75        16.02 o
  -8   4   7         43.26         49.30         5.67 o
  -7   4   7        307.02        273.21        36.68 o
  -6   4   7        335.34        272.52        14.56 o
  -5   4   7         85.15        111.57         6.40 o
  -4   4   7         93.95         95.51         4.75 o
  -3   4   7        855.88        919.04        34.02 o
  -2   4   7        279.84        307.70        16.22 o
  -1   4   7         31.16         48.47         2.88 o
   0   4   7        844.36        946.90        47.47 o
   1   4   7        394.95        407.41        14.79 o
   2   4   7          1.49          2.65         0.86 o
   3   4   7        273.73        271.37        11.23 o
   4   4   7        744.74        680.33        25.20 o
   5   4   7          9.15         14.93         1.49 o
   6   4   7        446.29        412.37        24.27 o
   7   4   7        110.31        107.46         5.98 o
   8   4   7          2.72          1.75         1.70 o
   9   4   7         20.41         19.68         4.90 o
  -9   5   7         44.78         54.46         6.37 o
  -8   5   7        119.66        120.68         8.45 o
  -7   5   7         71.90         70.33         6.67 o
  -6   5   7         10.69          7.92         2.18 o
  -5   5   7         16.60         14.92         1.77 o
  -4   5   7         35.78         32.30         2.13 o
  -3   5   7        584.37        597.94        24.57 o
  -2   5   7        276.93        293.75        11.55 o
  -1   5   7        473.94        479.87        22.47 o
   0   5   7         20.90         21.16         1.59 o
   1   5   7         33.07         32.01         1.79 o
   2   5   7        173.96        186.70        12.26 o
   3   5   7        728.80        711.87        38.12 o
   4   5   7          0.82          1.84         1.31 o
   5   5   7        297.77        312.95        23.23 o
   6   5   7       1247.37       1364.44        48.00 o
   7   5   7         40.79         36.04         4.21 o
   8   5   7         12.32         11.40         3.25 o
   9   5   7        128.19        125.55        20.57 o
  -9   6   7          1.78         -0.17         3.71 o
  -8   6   7         26.03         23.98         3.58 o
  -7   6   7        288.34        320.30        27.88 o
  -6   6   7        125.28        124.09        16.54 o
  -5   6   7         93.21        107.66         6.60 o
  -4   6   7         12.86         11.10         1.42 o
  -3   6   7        393.65        402.53        18.23 o
  -2   6   7        235.52        233.72         9.26 o
  -1   6   7        165.97        169.42         7.38 o
   0   6   7        298.53        252.27        11.64 o
   1   6   7        139.86        153.04         6.70 o
   2   6   7        401.73        387.50        20.84 o
   3   6   7        169.51        166.72         9.57 o
   4   6   7         23.99         25.98         2.67 o
   5   6   7          0.00          3.21         1.78 o
   6   6   7         18.24         12.62         2.08 o
   7   6   7        206.02        164.61        30.58 o
   8   6   7          1.18         -2.23         2.80 o
  -9   7   7         99.20        106.70        22.02 o
  -8   7   7         13.76         14.03         3.84 o
  -7   7   7          2.89          1.78         2.52 o
  -6   7   7        148.19        180.35        16.41 o
  -5   7   7          0.00         -0.33         2.57 o
  -4   7   7         35.78         36.98         4.14 o
  -3   7   7         36.46         38.61         3.24 o
  -2   7   7         55.94         51.59         3.11 o
  -1   7   7         78.48         83.08         4.91 o
   0   7   7          8.74         14.26         1.57 o
   1   7   7          1.95          0.69         1.11 o
   2   7   7         11.35         11.04         1.37 o
   3   7   7        186.09        186.87        13.46 o
   4   7   7         58.71         57.00         3.90 o
   5   7   7        228.87        229.88        24.81 o
   6   7   7         24.51         22.89         3.04 o
   7   7   7         43.34         37.52         5.11 o
   8   7   7         64.36         76.74         8.61 o
  -8   8   7         97.04         95.48        36.03 o
  -7   8   7        123.12        126.72        11.87 o
  -6   8   7         26.84         31.01         4.45 o
  -5   8   7         70.34         87.45        10.30 o
  -4   8   7        238.74        271.04        28.12 o
  -3   8   7          0.05          0.98         2.19 o
  -2   8   7         53.37         51.25         3.85 o
  -1   8   7        136.87        130.79         7.87 o
   0   8   7        228.94        216.67        14.67 o
   1   8   7         53.73         52.97         3.68 o
   2   8   7         47.55         41.42         4.03 o
   3   8   7        217.53        190.52        13.26 o
   4   8   7          1.11          1.60         1.50 o
   5   8   7          0.38          0.70         2.20 o
   6   8   7          0.00          1.60         1.78 o
   7   8   7         82.05         73.96         6.16 o
  -7   9   7          6.81          4.64         2.54 o
  -6   9   7          1.70          0.20         2.20 o
  -5   9   7         33.52         31.17         3.65 o
  -4   9   7         43.34         52.98         9.15 o
  -3   9   7       1132.95       1275.40       197.94 o
  -2   9   7         60.52         55.62         9.08 o
  -1   9   7          0.15          1.53         1.57 o
   0   9   7         78.97         76.32         8.03 o
   1   9   7          2.04          1.42         2.06 o
   2   9   7        373.97        408.86        34.06 o
   3   9   7          2.16          0.49         2.00 o
   4   9   7          0.33         -0.05         2.04 o
   5   9   7         10.40          7.06         2.76 o
   6   9   7        171.37        166.42        15.55 o
   7   9   7        279.81        297.20        17.30 o
  -7  10   7          1.00          1.10         5.57 o
  -6  10   7         87.58         59.18        31.55 o
  -5  10   7        162.02        119.88        66.19 o
  -4  10   7         13.46          7.30         3.21 o
  -3  10   7         58.47         76.15        12.41 o
  -2  10   7          2.70          2.25         3.30 o
  -1  10   7         28.89         33.61         4.72 o
   0  10   7        437.55        442.34        62.66 o
   1  10   7        171.16        188.17        15.75 o
   2  10   7         13.50         13.10         2.94 o
   3  10   7       1063.03       1142.88       132.00 o
   4  10   7          4.70          9.60         3.91 o
   5  10   7          0.05          0.57         2.90 o
   6  10   7         27.26         20.31         4.14 o
  -5  11   7          3.16          4.20         3.71 o
  -4  11   7        262.28        267.25        28.67 o
  -3  11   7          5.08          8.32         3.19 o
  -2  11   7          4.76          5.14         3.03 o
  -1  11   7        164.61        180.72        45.55 o
   0  11   7         13.96         12.10         4.31 o
   1  11   7        183.65        160.93        40.86 o
   2  11   7         12.52         11.19         3.26 o
   3  11   7         11.89          7.68         3.15 o
   4  11   7         42.34         36.15        10.47 o
  -3  12   7         84.95         67.99        20.19 o
  -2  12   7        136.02        132.06        22.18 o
  -1  12   7        134.06        126.90        48.69 o
   0  12   7          0.01          1.00         3.39 o
   1  12   7        499.14        506.26        99.91 o
   2  12   7         18.36         14.35         8.20 o
   3  12   7          0.09          0.98         6.98 o
  -9   0   8        919.96        761.26       243.12 o
  -8   0   8          0.20         -0.57         3.74 o
  -7   0   8        862.30        904.81       109.52 o
  -6   0   8        185.59        201.90        23.26 o
  -5   0   8       1370.49       1397.06       103.60 o
  -4   0   8        491.89        525.64        22.93 o
  -3   0   8       1418.04       1506.09        61.31 o
  -2   0   8        291.76        317.46        22.64 o
   0   0   8       4123.52       4256.09       262.23 o
   1   0   8        599.59        586.36        41.17 o
   2   0   8       4449.08       4559.53       165.20 o
   3   0   8        392.45        432.10        19.08 o
   4   0   8       1554.55       1527.25       103.11 o
   5   0   8        253.50        235.61        12.67 o
   6   0   8          0.65          0.11         2.09 o
   7   0   8       1400.79       1425.29        59.93 o
   8   0   8        377.31        308.21        41.89 o
   9   0   8         87.68         29.22        28.90 o
 -10   1   8         34.78         10.70        11.59 o
  -9   1   8        410.27        336.58        84.66 o
  -8   1   8        510.57        534.63        98.34 o
  -7   1   8        398.03        385.90        21.44 o
  -6   1   8         74.25         69.36         5.34 o
  -5   1   8        104.70        116.64         6.78 o
  -4   1   8        151.97        137.38         6.39 o
  -3   1   8         20.39         21.85         1.13 o
  -2   1   8        505.49        482.53        30.71 o
  -1   1   8       8611.23       9432.76       486.05 o
   0   1   8        430.96        398.47        16.27 o
   1   1   8       1758.08       1692.86        49.29 o
   2   1   8        197.89        190.61         8.35 o
   3   1   8        200.09        241.31        11.07 o
   4   1   8        101.75        114.73         4.57 o
   5   1   8         27.34         31.71         2.17 o
   6   1   8        207.31        203.96        12.06 o
   7   1   8         30.41         37.19         3.28 o
   8   1   8        995.54        922.59       136.81 o
   9   1   8         49.31         21.18        12.49 o
 -10   2   8          1.14          2.23         4.69 o
  -9   2   8        245.81        141.44        54.01 o
  -8   2   8          9.49          8.94         3.42 o
  -7   2   8         38.75         32.06         3.47 o
  -6   2   8          5.64          6.90         1.09 o
  -5   2   8        542.17        568.64        27.82 o
  -4   2   8         74.71         68.80         4.51 o
  -3   2   8       3127.51       3148.00       154.34 o
  -2   2   8         50.84         52.53         2.43 o
  -1   2   8       1856.27       1792.55        61.71 o
   0   2   8         60.00         43.64         2.15 o
   1   2   8        207.64        186.91         8.31 o
   2   2   8        533.76        534.32        19.72 o
   3   2   8        182.04        179.46         7.17 o
   4   2   8         43.01         37.50         1.72 o
   5   2   8        453.75        436.72        19.61 o
   6   2   8        433.23        477.24        25.29 o
   7   2   8          3.60          1.58         1.95 o
   8   2   8        150.53        140.56        16.17 o
   9   2   8         33.14         25.07        17.27 o
 -10   3   8         77.36         27.23        28.22 o
  -9   3   8          0.51         -2.48         4.37 o
  -8   3   8        406.21        468.50       121.49 o
  -7   3   8        589.48        470.58        57.56 o
  -6   3   8        171.44        185.26        14.82 o
  -5   3   8        791.11        820.80        57.76 o
  -4   3   8         25.93         30.60         2.03 o
  -3   3   8        897.73        915.33        50.86 o
  -2   3   8         28.90         25.22         1.70 o
  -1   3   8        225.73        270.11        11.79 o
   0   3   8         19.33         15.91         1.25 o
   1   3   8        437.00        464.29        14.25 o
   2   3   8        106.32         96.25         4.22 o
   3   3   8        613.29        595.79        22.89 o
   4   3   8        466.74        442.37        25.20 o
   5   3   8        547.16        491.10        21.99 o
   6   3   8        451.10        509.51        20.90 o
   7   3   8        122.77        128.65         9.20 o
   8   3   8         44.36         39.32         6.10 o
   9   3   8        246.04         97.45       106.68 o
  -9   4   8          1.33          1.28         2.94 o
  -8   4   8         48.88         60.22         8.70 o
  -7   4   8        469.92        432.03        38.54 o
  -6   4   8         74.31         81.31         7.57 o
  -5   4   8       1305.65       1354.53        78.41 o
  -4   4   8        187.54        167.94         7.11 o
  -3   4   8        127.83        128.72         6.16 o
  -2   4   8        154.21        139.87         7.25 o
  -1   4   8          5.84          8.63         0.92 o
   0   4   8        776.13        810.97        26.35 o
   1   4   8        250.65        289.98        12.44 o
   2   4   8        773.12        738.61        43.12 o
   3   4   8        305.66        311.85        12.90 o
   4   4   8       1529.92       1453.99        55.94 o
   5   4   8        309.09        310.27        16.30 o
   6   4   8          4.00          3.74         2.06 o
   7   4   8        448.56        454.47        30.02 o
   8   4   8         50.67         35.62         9.23 o
   9   4   8        143.62        143.58        18.78 o
  -9   5   8          0.62         -1.02         2.98 o
  -8   5   8          3.00          4.29         3.79 o
  -7   5   8         70.57         73.99        13.02 o
  -6   5   8          1.77          2.60         1.78 o
  -5   5   8        139.28        123.80         7.23 o
  -4   5   8        366.38        347.33        15.33 o
  -3   5   8        119.97        134.47         6.25 o
  -2   5   8       2629.38       2742.38       101.44 o
  -1   5   8        495.36        518.29        22.75 o
   0   5   8        335.41        338.64        17.54 o
   1   5   8        484.12        530.77        18.93 o
   2   5   8        283.54        269.32        11.50 o
   3   5   8       1282.90       1299.42        50.08 o
   4   5   8        475.19        434.45        18.84 o
   5   5   8        515.20        554.33        34.66 o
   6   5   8          2.83          3.39         2.04 o
   7   5   8        104.83         99.25         9.05 o
   8   5   8         13.51          9.75         2.58 o
  -9   6   8         38.30         37.08        10.78 o
  -8   6   8          3.11          1.81         3.07 o
  -7   6   8         38.77         39.89         9.33 o
  -6   6   8          6.47          6.50         2.02 o
  -5   6   8          1.56          1.33         2.35 o
  -4   6   8         15.23         16.86         2.18 o
  -3   6   8         31.23         25.82         2.45 o
  -2   6   8          3.81          5.06         1.07 o
  -1   6   8        107.18        111.00         5.19 o
   0   6   8        680.39        675.23        29.66 o
   1   6   8        338.63        347.03        16.94 o
   2   6   8         73.53         77.48         4.66 o
   3   6   8        246.36        237.35        10.06 o
   4   6   8        235.57        241.75        16.17 o
   5   6   8         79.61         86.78         6.84 o
   6   6   8        186.51        177.20        16.91 o
   7   6   8        120.48         97.32        12.04 o
   8   6   8         60.71         56.56         8.76 o
  -9   7   8         53.74         74.71        20.74 o
  -8   7   8          9.10          7.47         2.65 o
  -7   7   8          0.81          4.04         2.26 o
  -6   7   8        106.83        108.33        10.14 o
  -5   7   8        129.86        134.91        12.21 o
  -4   7   8          2.03          4.80         1.68 o
  -3   7   8        157.41        155.00        10.18 o
  -2   7   8          0.06          1.83         1.07 o
  -1   7   8        277.82        274.60        14.59 o
   0   7   8         78.68         65.18         3.68 o
   1   7   8         68.84         72.37         4.05 o
   2   7   8         68.76         67.94         4.84 o
   3   7   8       1074.87       1061.06        45.18 o
   4   7   8         15.00         23.04         2.50 o
   5   7   8       1489.14       1482.52       121.15 o
   6   7   8          3.75          3.99         2.37 o
   7   7   8         14.34         15.32         3.33 o
   8   7   8         78.05         83.93        11.45 o
  -8   8   8         60.72         62.30        17.51 o
  -7   8   8        130.54        107.86        57.04 o
  -6   8   8        275.56        183.53        98.64 o
  -5   8   8        320.29        316.55        50.29 o
  -4   8   8        518.69        621.69        95.48 o
  -3   8   8         89.92        101.63        16.15 o
  -2   8   8         58.53         56.16         5.41 o
  -1   8   8         52.67         56.53         5.40 o
   0   8   8        187.92        178.34        13.54 o
   1   8   8          6.90          7.83         1.80 o
   2   8   8         46.82         44.02         3.87 o
   3   8   8       1738.45       1829.34       142.24 o
   4   8   8         96.05         96.70         6.05 o
   5   8   8         91.09         90.01         5.57 o
   6   8   8        386.47        430.62        46.96 o
   7   8   8        101.45        130.43        40.33 o
  -7   9   8          5.83          7.30         5.84 o
  -6   9   8        221.17        120.34        96.54 o
  -5   9   8        436.74        448.44        71.56 o
  -4   9   8         23.34         27.87         5.39 o
  -3   9   8          0.03          1.46         2.29 o
  -2   9   8         40.29         40.85         4.29 o
  -1   9   8        217.18        227.91        18.32 o
   0   9   8        538.46        573.83        56.75 o
   1   9   8        408.80        425.20        35.99 o
   2   9   8        246.97        275.39        22.00 o
   3   9   8         55.60         56.82         6.09 o
   4   9   8         46.49         40.99         5.64 o
   5   9   8         90.12         81.86         5.76 o
   6   9   8         36.15         32.97         3.77 o
  -6  10   8        119.40        153.45        10.88 o
  -5  10   8         13.30          7.65         4.28 o
  -4  10   8          0.12          0.61         2.50 o
  -3  10   8          6.43          3.65         2.74 o
  -2  10   8         61.60         75.23        12.41 o
  -1  10   8         55.89         54.89         6.27 o
   0  10   8        209.31        208.50        15.20 o
   1  10   8        164.66        181.11        17.67 o
   2  10   8        107.58        105.19         8.80 o
   3  10   8         33.30         19.23         3.55 o
   4  10   8         49.09         50.97         6.98 o
   5  10   8         66.31         54.91         7.01 o
  -5  11   8          4.10          0.34         2.93 o
  -4  11   8        217.55        214.03        38.47 o
  -3  11   8        310.67        319.30        27.03 o
  -2  11   8         15.96         15.90         4.40 o
  -1  11   8          2.92          0.78         3.29 o
   0  11   8        154.75        116.71        31.96 o
   1  11   8          2.97          3.47         3.09 o
   2  11   8          2.84          0.43         2.48 o
   3  11   8          0.02          0.62         3.14 o
   4  11   8          0.23         -0.35         3.80 o
  -3  12   8        158.63        175.32        35.35 o
  -2  12   8          4.92          1.47         3.80 o
  -1  12   8         48.82         43.77        15.94 o
   0  12   8          3.04         -0.17         6.65 o
   1  12   8          0.81          5.99         5.37 o
   2  12   8          0.71          3.63         5.50 o
  -9   1   9         28.67         19.69         5.55 o
  -8   1   9        230.92        256.27        30.16 o
  -7   1   9        209.87        219.90        24.78 o
  -6   1   9        109.29         89.36         6.84 o
  -5   1   9          3.43          5.56         1.10 o
  -4   1   9          1.27          0.91         0.62 o
  -3   1   9        349.11        413.11        14.85 o
  -2   1   9        133.74        140.84         6.56 o
  -1   1   9       6125.89       6829.89       264.01 o
   0   1   9       1016.73       1086.18        59.79 o
   1   1   9        259.09        244.42        10.31 o
   2   1   9       1277.48       1243.57        45.40 o
   3   1   9        620.14        639.23        22.95 o
   4   1   9         31.88         31.74         1.83 o
   5   1   9         75.04         71.86         3.21 o
   6   1   9        359.86        365.62        19.02 o
   7   1   9        436.55        457.02        30.95 o
   8   1   9        297.28        278.34        21.77 o
   9   1   9         58.56         21.69        10.95 o
 -10   2   9          6.99          1.54         4.87 o
  -9   2   9          0.51          0.92         3.18 o
  -8   2   9        541.69        549.76       102.59 o
  -7   2   9        984.77        996.74        86.05 o
  -6   2   9         26.22         23.66         1.98 o
  -5   2   9          2.22          1.58         0.92 o
  -4   2   9       1287.81       1303.91        56.38 o
  -3   2   9         21.12         23.74         1.56 o
  -2   2   9         32.37         20.55         1.21 o
  -1   2   9       1238.57       1211.77        38.36 o
   0   2   9        809.04        819.28        35.77 o
   1   2   9       1154.70       1114.07        34.12 o
   2   2   9         13.20         14.62         1.13 o
   3   2   9       1399.40       1446.54        48.60 o
   4   2   9          0.06          1.09         0.92 o
   5   2   9          0.42          1.78         1.18 o
   6   2   9        408.38        440.40        15.96 o
   7   2   9         22.08         17.90         2.28 o
   8   2   9        110.59        109.71         6.97 o
   9   2   9          0.77          2.69         4.64 o
 -10   3   9         94.68         45.22        34.96 o
  -9   3   9         11.17          4.63         9.17 o
  -8   3   9          0.82          2.17         3.93 o
  -7   3   9       1288.50       1133.10       127.95 o
  -6   3   9          6.40          7.10         1.37 o
  -5   3   9         67.71         81.87         4.91 o
  -4   3   9         27.38         32.49         2.31 o
  -3   3   9        394.23        385.60        25.06 o
  -2   3   9       1382.55       1502.75        51.10 o
  -1   3   9       2040.52       2021.74        75.08 o
   0   3   9        392.14        431.00        16.96 o
   1   3   9        623.17        652.08        21.82 o
   2   3   9        168.54        160.12         6.66 o
   3   3   9        199.50        179.08         7.60 o
   4   3   9         61.03         68.87         3.05 o
   5   3   9        267.02        277.88        12.79 o
   6   3   9         90.66         99.26         7.29 o
   7   3   9        144.85        151.35         7.87 o
   8   3   9          1.68          3.00         2.65 o
   9   3   9        319.44        117.74       137.91 o
  -9   4   9          9.64          5.18         7.48 o
  -8   4   9        201.01        224.54        58.24 o
  -7   4   9          1.06         -0.54         2.86 o
  -6   4   9        115.79        136.37        21.80 o
  -5   4   9        572.17        549.55        31.05 o
  -4   4   9         79.52         70.46         3.35 o
  -3   4   9        150.53        155.02         7.15 o
  -2   4   9          1.05          2.54         0.89 o
  -1   4   9       1030.41        993.92        57.67 o
   0   4   9         67.45         82.04         4.64 o
   1   4   9       1338.31       1326.83        85.39 o
   2   4   9          0.06          0.80         0.93 o
   3   4   9         63.93         65.18         3.76 o
   4   4   9         38.27         45.45         3.11 o
   5   4   9       2520.69       2609.89       100.31 o
   6   4   9        166.70        162.85         8.23 o
   7   4   9          0.16         -1.20         1.65 o
   8   4   9        202.43        183.10         8.89 o
   9   4   9          6.33          7.84         4.12 o
  -9   5   9          0.01         -0.39         3.80 o
  -8   5   9        108.96        137.56        36.26 o
  -7   5   9          1.09          2.58         2.97 o
  -6   5   9         89.00         94.15        10.88 o
  -5   5   9        104.37        106.87         9.36 o
  -4   5   9        506.98        528.47        27.22 o
  -3   5   9         12.88         14.57         1.23 o
  -2   5   9        195.82        187.33        10.50 o
  -1   5   9        159.53        155.89         7.52 o
   0   5   9        720.63        667.81        36.83 o
   1   5   9         12.18         10.76         1.44 o
   2   5   9        318.51        334.31        17.72 o
   3   5   9         84.20         95.98         5.49 o
   4   5   9        304.14        288.43        18.64 o
   5   5   9        199.84        202.19        16.63 o
   6   5   9          0.03          0.24         1.52 o
   7   5   9         64.70         63.55         5.59 o
   8   5   9         60.58         48.65         4.70 o
  -9   6   9          9.15         12.78         4.99 o
  -8   6   9         85.08        101.02        26.74 o
  -7   6   9         48.45         54.04         5.45 o
  -6   6   9        423.63        487.71        43.30 o
  -5   6   9        174.75        176.00        17.50 o
  -4   6   9         97.85        112.34        10.75 o
  -3   6   9         29.35         26.99         1.92 o
  -2   6   9         11.64          8.36         1.26 o
  -1   6   9        299.37        330.44        18.09 o
   0   6   9         47.31         54.01         3.14 o
   1   6   9         74.81         82.95         5.22 o
   2   6   9        206.12        173.60         9.27 o
   3   6   9        123.95        106.37         6.85 o
   4   6   9        252.74        271.42        19.96 o
   5   6   9        103.68         88.74         5.72 o
   6   6   9          5.39          0.74         2.29 o
   7   6   9        128.09        118.66        11.50 o
   8   6   9          8.88          8.16         2.79 o
  -8   7   9          3.44          1.98         4.38 o
  -7   7   9         50.02         45.84        14.31 o
  -6   7   9        216.17        276.95        25.18 o
  -5   7   9          1.05          3.62         2.99 o
  -4   7   9         21.62         23.83         3.91 o
  -3   7   9        226.87        222.53        20.70 o
  -2   7   9         21.50         23.11         1.92 o
  -1   7   9        329.68        299.84        12.30 o
   0   7   9          3.45          4.79         1.17 o
   1   7   9        142.63        145.14         7.52 o
   2   7   9        252.72        239.94        14.70 o
   3   7   9        140.70        134.22        11.17 o
   4   7   9         30.74         28.42         2.82 o
   5   7   9          0.03          1.96         2.13 o
   6   7   9         15.03         13.17         2.24 o
   7   7   9         48.53         53.60         7.66 o
  -8   8   9         39.94         48.22         6.24 o
  -7   8   9         22.30         16.72         9.15 o
  -6   8   9        166.35         92.91        73.46 o
  -5   8   9        148.05        159.80        25.43 o
  -4   8   9        141.94        151.40        13.81 o
  -3   8   9         14.42         22.96         2.73 o
  -2   8   9          1.54         -0.02         1.61 o
  -1   8   9         60.84         68.48         4.83 o
   0   8   9          5.14          6.89         1.87 o
   1   8   9        206.67        214.66        15.47 o
   2   8   9          4.01          7.07         2.07 o
   3   8   9        305.64        296.31        23.31 o
   4   8   9          6.40          4.11         2.27 o
   5   8   9          1.90          0.53         2.16 o
   6   8   9          4.56          5.11         1.99 o
   7   8   9         17.65         10.67         4.37 o
  -7   9   9          0.02          0.85         5.16 o
  -6   9   9          1.98          2.03         3.16 o
  -5   9   9         60.43         51.39        25.41 o
  -4   9   9        123.16        144.64        16.29 o
  -3   9   9          2.56          4.32         2.37 o
  -2   9   9        478.08        499.41        55.30 o
  -1   9   9        303.51        305.43        24.42 o
   0   9   9        178.66        192.36        15.97 o
   1   9   9         12.07         13.15         2.90 o
   2   9   9        440.22        447.27        35.12 o
   3   9   9          7.55          7.45         2.43 o
   4   9   9        122.02        105.66        13.04 o
   5   9   9          6.00          9.01         2.96 o
   6   9   9          0.68          2.83         4.20 o
  -6  10   9          6.76         10.60         6.03 o
  -5  10   9          1.22          1.45         2.64 o
  -4  10   9          2.00          5.20         2.23 o
  -3  10   9        108.28        102.04        12.05 o
  -2  10   9         11.69         13.08         4.08 o
  -1  10   9         36.52         35.85         4.66 o
   0  10   9          7.34         11.72         2.55 o
   1  10   9         12.07          6.68         2.74 o
   2  10   9         31.48         22.23         6.28 o
   3  10   9        104.26        102.27        22.22 o
   4  10   9         24.21         16.23         7.49 o
   5  10   9        110.47         91.67        12.78 o
  -5  11   9         11.85         12.13         6.48 o
  -4  11   9         80.60         42.66        22.75 o
  -3  11   9        261.32        257.63        67.08 o
  -2  11   9        236.31        239.78        20.47 o
  -1  11   9         10.33          8.08         3.96 o
   0  11   9         47.24         36.69        10.39 o
   1  11   9        253.08        187.72        50.56 o
   2  11   9          7.99          9.41         5.33 o
   3  11   9          6.04          2.89         2.97 o
  -3  12   9          0.11          6.87         7.78 o
  -2  12   9         59.50         62.67        14.59 o
  -1  12   9         11.17         13.42         5.63 o
   0  12   9        183.91        211.81        42.60 o
   1  12   9         13.15         14.38         8.28 o
   2  12   9        250.68        236.49        47.67 o
  -9   0  10          0.25          5.97         6.10 o
  -8   0  10        896.01       1079.14       281.90 o
  -7   0  10        715.11        818.28       211.13 o
  -6   0  10        876.25        875.25       101.20 o
  -5   0  10         75.25         70.58         7.01 o
  -4   0  10         24.84         22.95         1.63 o
  -3   0  10       1055.58       1083.57        68.09 o
  -2   0  10         18.73         33.97         3.14 o
  -1   0  10         83.07         79.53         6.08 o
   0   0  10        661.14        593.09        31.95 o
   1   0  10        481.69        458.06        23.32 o
   2   0  10        478.84        392.96        17.00 o
   3   0  10        365.15        374.23        16.04 o
   4   0  10        412.57        390.71        20.79 o
   5   0  10        437.11        477.44        31.10 o
   6   0  10        111.63        129.92        11.03 o
   7   0  10        141.67        147.05        10.76 o
   8   0  10         23.81         12.29        20.83 o
   9   0  10          6.54          1.09         5.69 o
  -9   1  10         75.48         53.38        15.24 o
  -8   1  10       1127.24       1252.87       230.08 o
  -7   1  10         33.13         36.30         6.58 o
  -6   1  10       1127.54       1163.74        45.91 o
  -5   1  10         53.31         67.83         3.66 o
  -4   1  10         17.07         22.99         1.28 o
  -3   1  10        536.09        580.89        26.54 o
  -2   1  10         88.70        119.67         6.07 o
  -1   1  10       2918.32       2763.28       108.87 o
   0   1  10        465.78        415.79        23.10 o
   1   1  10       1372.83       1323.83        34.55 o
   2   1  10        119.84        129.41         5.51 o
   3   1  10        104.87         99.09         4.19 o
   4   1  10       1245.05       1205.17        35.66 o
   5   1  10        374.84        354.50        16.63 o
   6   1  10        195.85        194.89        10.86 o
   7   1  10        321.41        297.97        14.10 o
   8   1  10         52.33         42.93         4.20 o
   9   1  10         53.45         17.51        17.73 o
  -9   2  10          3.09          1.73         4.21 o
  -8   2  10        499.13        465.97       103.15 o
  -7   2  10          0.13          1.80         1.86 o
  -6   2  10        639.22        678.08        40.95 o
  -5   2  10        314.05        322.88        14.52 o
  -4   2  10         44.42         59.80         3.63 o
  -3   2  10         64.95         70.00         3.57 o
  -2   2  10        271.76        280.93        11.99 o
  -1   2  10       1272.41       1236.27        45.76 o
   0   2  10       1347.63       1405.92        46.63 o
   2   2  10         93.59         80.39         3.87 o
   3   2  10        178.34        171.31         8.99 o
   4   2  10        106.35        103.64         4.28 o
   5   2  10         91.33         92.18         5.28 o
   6   2  10        419.04        445.29        30.02 o
   7   2  10        170.74        163.42        11.72 o
   8   2  10        292.72        242.98        14.63 o
   9   2  10         42.82          9.85        17.35 o
  -9   3  10         26.06         11.12        12.72 o
  -8   3  10        163.61        233.85        29.77 o
  -7   3  10         62.68         43.59         4.91 o
  -6   3  10         27.49         23.89         2.77 o
  -5   3  10         25.33         22.22         1.87 o
  -4   3  10       1133.50       1202.42        59.56 o
  -3   3  10        538.68        576.95        33.77 o
  -2   3  10       1107.27       1131.81        39.43 o
  -1   3  10       1456.46       1461.15        47.23 o
   0   3  10        979.97       1008.28        32.95 o
   1   3  10         18.00         18.30         1.53 o
   2   3  10        122.27        112.45         5.42 o
   3   3  10          0.15          1.24         0.88 o
   4   3  10        622.47        621.42        17.29 o
   5   3  10        166.32        155.89         9.32 o
   6   3  10        244.43        252.79        11.47 o
   7   3  10         69.47         84.39         6.78 o
   8   3  10        105.23         97.15         8.45 o
  -9   4  10         16.81          6.15         8.54 o
  -8   4  10         69.49         97.08        25.69 o
  -7   4  10         58.73         51.90         7.88 o
  -6   4  10         74.04         67.39         9.13 o
  -5   4  10         29.44         27.27         1.75 o
  -4   4  10       1294.19       1281.31        66.99 o
  -3   4  10       1418.85       1301.08        78.04 o
  -2   4  10         45.13         43.81         2.76 o
  -1   4  10        207.19        215.23        10.47 o
   0   4  10        799.30        805.16        34.57 o
   1   4  10        335.99        318.68        18.94 o
   2   4  10          2.15          3.06         1.09 o
   3   4  10        222.12        198.76         8.21 o
   4   4  10          3.04          2.87         1.19 o
   5   4  10        858.89       1007.41        48.75 o
   6   4  10         84.91         91.34         7.01 o
   7   4  10        406.01        446.78        25.84 o
   8   4  10         63.03         64.57         6.99 o
  -9   5  10         30.57         22.23         6.74 o
  -8   5  10          9.46         10.34         4.64 o
  -7   5  10          1.96          2.20         2.72 o
  -6   5  10        187.92        210.23        18.86 o
  -5   5  10        350.42        359.06        31.98 o
  -4   5  10       1005.72        937.71        37.89 o
  -3   5  10        120.85        115.14         5.65 o
  -2   5  10         91.19         82.65         4.97 o
  -1   5  10         45.78         43.91         3.40 o
   0   5  10         22.65         25.64         1.69 o
   1   5  10        703.19        716.44        24.50 o
   2   5  10        117.92        107.07         6.42 o
   3   5  10         24.24         20.11         1.73 o
   4   5  10         34.14         32.38         2.63 o
   5   5  10         70.87         70.67         5.24 o
   6   5  10        149.92        156.49        11.37 o
   7   5  10        123.19        119.02         6.62 o
   8   5  10          0.14          1.55         3.75 o
  -9   6  10          0.25         -0.28         3.05 o
  -8   6  10        185.13        245.35        64.55 o
  -7   6  10         32.54         32.31         6.05 o
  -6   6  10       1219.18       1347.14       214.62 o
  -5   6  10        382.61        342.33        41.79 o
  -4   6  10         99.94         94.63         6.27 o
  -3   6  10         41.34         41.22         3.53 o
  -2   6  10       1593.04       1574.16        74.02 o
  -1   6  10        260.14        238.97        14.40 o
   0   6  10        106.29         94.28         5.96 o
   1   6  10         71.54         72.82         4.49 o
   2   6  10          2.11          2.37         1.38 o
   3   6  10        101.13        105.38         6.29 o
   4   6  10         31.42         32.08         2.98 o
   5   6  10          4.98          2.42         2.24 o
   6   6  10        166.22        189.43        13.00 o
   7   6  10        158.37        144.10        17.88 o
   8   6  10          0.10          2.16         3.14 o
  -8   7  10          8.37         13.26         8.66 o
  -7   7  10          0.06          2.83         2.30 o
  -6   7  10        223.00        249.95        39.58 o
  -5   7  10       1202.70       1302.76       203.13 o
  -4   7  10          9.66         13.43         3.05 o
  -3   7  10         29.79         42.54         5.19 o
  -2   7  10         78.12         85.71         6.60 o
  -1   7  10        978.11        894.52        50.17 o
   0   7  10          3.81          4.99         1.47 o
   1   7  10        392.08        348.81        21.79 o
   2   7  10        137.82        150.00        12.20 o
   3   7  10          0.99         -0.69         1.54 o
   4   7  10          9.16         11.71         2.51 o
   5   7  10        548.30        604.21        40.04 o
   6   7  10          3.15          5.07         2.59 o
   7   7  10        158.27        150.06        19.72 o
  -8   8  10         18.31         22.13         8.05 o
  -7   8  10          6.78          3.43         2.45 o
  -6   8  10         42.47         26.95        14.41 o
  -5   8  10         12.17          9.84         3.27 o
  -4   8  10          0.01          1.86         2.03 o
  -3   8  10        323.80        383.52        59.06 o
  -2   8  10        258.56        261.76        20.59 o
  -1   8  10        271.79        282.67        18.91 o
   0   8  10        584.35        650.46        32.08 o
   1   8  10         21.36         17.05         3.24 o
   2   8  10        253.31        239.00        14.90 o
   3   8  10         68.63         51.45         4.12 o
   4   8  10         84.65         90.79         8.06 o
   5   8  10        128.38        114.99        15.66 o
   6   8  10         15.39         10.25         2.92 o
   7   8  10         85.56         66.59         6.00 o
  -7   9  10         19.09         27.52         5.59 o
  -6   9  10         37.23         22.76        11.17 o
  -5   9  10         33.91         17.77         9.40 o
  -4   9  10        189.19        235.86        37.73 o
  -3   9  10          8.20          5.88         2.72 o
  -2   9  10         20.93         19.57         3.53 o
  -1   9  10        320.38        295.09        29.54 o
   0   9  10         30.10         35.49         4.12 o
   1   9  10         68.47         74.63         7.82 o
   2   9  10        206.98        216.71        17.72 o
   3   9  10         23.97         21.15         2.66 o
   4   9  10         32.88         33.42         3.48 o
   5   9  10        109.16         97.52         7.04 o
   6   9  10        100.60         96.38        13.30 o
  -6  10  10          6.56          3.80         5.43 o
  -5  10  10         14.08         10.50         6.91 o
  -4  10  10        143.90        173.05        27.20 o
  -3  10  10        192.68        218.64        16.37 o
  -2  10  10          9.41          8.94         3.50 o
  -1  10  10        175.62        161.81        14.80 o
   0  10  10          0.12          1.70         2.96 o
   1  10  10         23.84         14.36         5.10 o
   2  10  10        331.40        326.47        74.34 o
   3  10  10         77.90         68.81        19.11 o
   4  10  10         58.89         48.91        13.84 o
   5  10  10         16.22         10.11         5.75 o
  -5  11  10         17.05         11.69         4.22 o
  -4  11  10          8.10          4.32         5.67 o
  -3  11  10          7.49          8.07         4.31 o
  -2  11  10        212.68        199.58        57.54 o
  -1  11  10         46.58         37.72        11.50 o
   0  11  10        422.62        186.12        84.05 o
   1  11  10          0.12          1.09         3.87 o
   2  11  10        105.66         94.25         9.20 o
   3  11  10         16.39         12.96         4.18 o
  -2  12  10         61.67         63.48        10.02 o
  -1  12  10          0.27         -0.16         7.53 o
   0  12  10         19.34         21.28         6.55 o
   1  12  10          0.32          3.06         8.33 o
  -9   1  11        259.00        175.86        57.01 o
  -8   1  11         60.85         74.61        14.52 o
  -7   1  11          8.12         10.99         3.78 o
  -6   1  11        463.23        443.65        34.17 o
  -5   1  11          4.80          3.40         0.99 o
  -4   1  11       2923.90       2956.16       105.73 o
  -3   1  11       1269.94       1288.31        53.76 o
  -2   1  11       1544.90       1581.17        63.58 o
  -1   1  11       1865.52       1943.33        91.86 o
   0   1  11         24.62         30.65         1.91 o
   1   1  11        492.55        494.02        16.10 o
   2   1  11       1165.58       1165.03        38.88 o
   3   1  11        262.16        266.83        11.49 o
   4   1  11         43.92         43.48         2.37 o
   5   1  11          6.39          3.85         1.44 o
   6   1  11         62.15         66.65         4.04 o
   7   1  11         20.26         34.95         3.85 o
   8   1  11          0.75          2.32         2.45 o
  -9   2  11         30.59         23.25        17.90 o
  -8   2  11        393.48        378.89        71.18 o
  -7   2  11         75.25         61.19         5.84 o
  -6   2  11        170.47        167.01        10.51 o
  -5   2  11          5.07          5.74         1.20 o
  -4   2  11        180.51        188.72         8.60 o
  -3   2  11        498.41        503.29        18.65 o
  -2   2  11       2465.52       2566.27       101.43 o
  -1   2  11       2906.60       2775.92       115.85 o
   0   2  11          3.30          1.30         0.76 o
   1   2  11        849.58        818.34        30.04 o
   2   2  11        840.76        816.81        41.17 o
   3   2  11         30.09         32.81         1.82 o
   4   2  11        207.87        207.55         7.36 o
   5   2  11         57.67         70.52         4.06 o
   6   2  11        103.21        115.62         9.09 o
   7   2  11         74.08         72.67         6.31 o
   8   2  11         57.54         42.15        12.14 o
  -9   3  11          4.01          2.47         4.32 o
  -8   3  11        167.75        178.84        24.81 o
  -7   3  11        498.61        456.07        50.91 o
  -6   3  11        161.59        167.26        11.83 o
  -5   3  11        590.24        551.40        40.49 o
  -4   3  11        389.13        357.92        15.03 o
  -3   3  11         80.64         94.38         5.44 o
  -2   3  11         54.51         53.10         2.81 o
  -1   3  11       1408.00       1480.07        63.91 o
   0   3  11        405.44        403.44        17.65 o
   1   3  11         63.04         78.11         4.69 o
   2   3  11       1092.28       1069.30        39.91 o
   3   3  11        740.65        717.20        24.76 o
   4   3  11          9.39          7.71         1.26 o
   5   3  11        276.36        265.50        10.33 o
   6   3  11          0.85          3.73         2.80 o
   7   3  11          0.99          1.81         2.43 o
   8   3  11          0.68          1.66         1.79 o
  -9   4  11        314.82        232.89       175.08 o
  -8   4  11          0.86          2.82         2.47 o
  -7   4  11          0.54          0.94         2.56 o
  -6   4  11        209.09        217.08        17.48 o
  -5   4  11        194.85        179.26        14.59 o
  -4   4  11        213.13        206.24        11.38 o
  -3   4  11         16.14         14.01         1.51 o
  -2   4  11        370.87        371.21        15.38 o
  -1   4  11          0.04          1.60         0.96 o
   0   4  11         46.61         51.51         2.60 o
   1   4  11        340.75        345.38        13.84 o
   2   4  11        469.36        449.33        17.51 o
   3   4  11         89.23         76.38         5.91 o
   4   4  11         22.32         21.50         2.73 o
   5   4  11         14.70         17.82         2.99 o
   6   4  11          8.13          8.91         2.61 o
   7   4  11        116.78        105.36         9.04 o
   8   4  11         10.16         10.12         3.93 o
  -9   5  11         14.88          5.00         7.83 o
  -8   5  11          5.02         -0.60         3.49 o
  -7   5  11          9.95          9.88         2.42 o
  -6   5  11        140.70        145.17        19.50 o
  -5   5  11          6.83          4.19         1.82 o
  -4   5  11        488.90        415.28        26.21 o
  -3   5  11        223.25        233.31        10.26 o
  -2   5  11         30.20         35.94         2.32 o
  -1   5  11         70.53         65.41         4.25 o
   0   5  11         82.52         64.13         3.22 o
   1   5  11        106.08         93.70         6.14 o
   2   5  11        151.40        135.68         7.52 o
   3   5  11         48.64         41.92         3.49 o
   4   5  11         29.65         28.14         3.46 o
   5   5  11         93.51        122.28         6.67 o
   6   5  11          2.07          2.78         2.37 o
   7   5  11          9.42          7.29         2.28 o
   8   5  11          2.38          3.98         3.89 o
  -9   6  11          4.44          5.67         4.37 o
  -8   6  11          3.22          3.31         3.73 o
  -7   6  11        169.91        184.87        21.01 o
  -6   6  11          0.06          1.14         2.85 o
  -5   6  11        139.60        166.43        15.12 o
  -4   6  11        367.77        332.61        32.43 o
  -3   6  11        179.44        164.60        10.49 o
  -2   6  11        313.65        299.16        16.77 o
  -1   6  11         47.35         39.64         3.02 o
   0   6  11        549.47        518.98        24.32 o
   1   6  11          6.74          5.30         1.22 o
   2   6  11        560.10        534.37        33.62 o
   3   6  11         28.64         31.62         4.04 o
   4   6  11         84.29         95.32         7.52 o
   5   6  11         14.67         17.12         4.22 o
   6   6  11        184.30        170.74        14.76 o
   7   6  11          9.97         15.31         3.61 o
  -8   7  11         37.03         41.29         6.49 o
  -7   7  11         83.73         83.37        27.69 o
  -6   7  11         38.59         44.17         8.83 o
  -5   7  11         26.36         22.05         4.38 o
  -4   7  11          0.01          0.36         2.19 o
  -3   7  11        177.96        167.85        16.95 o
  -2   7  11        234.57        238.31        22.31 o
  -1   7  11         54.20         66.12         5.45 o
   0   7  11         51.95         53.97         3.97 o
   1   7  11        155.99        158.85         8.78 o
   2   7  11          0.24          0.32         2.17 o
   3   7  11        325.38        359.54        28.77 o
   4   7  11        128.78        133.27         7.35 o
   5   7  11        129.39        122.31         8.07 o
   6   7  11         79.70         67.75         7.29 o
   7   7  11          1.13          0.62         2.62 o
  -8   8  11         42.47         40.18        12.20 o
  -7   8  11         93.48        112.21        11.81 o
  -6   8  11         15.85          9.20         5.07 o
  -5   8  11          0.90          4.16         3.13 o
  -4   8  11         19.73         20.94         3.11 o
  -3   8  11         28.35         37.21         5.69 o
  -2   8  11        524.35        543.71        45.89 o
  -1   8  11        279.88        284.91        18.16 o
   0   8  11         32.25         34.03         4.02 o
   1   8  11         47.38         46.04         5.38 o
   2   8  11         32.71         35.39         3.20 o
   3   8  11          3.49          2.62         2.14 o
   4   8  11         17.10         13.66         2.83 o
   5   8  11          9.55          8.60         3.16 o
   6   8  11         38.01         45.46         6.66 o
  -7   9  11        164.78        153.71        40.51 o
  -6   9  11        201.03        225.01        15.40 o
  -5   9  11         63.02         48.08        27.31 o
  -4   9  11         15.04         13.73         4.02 o
  -3   9  11         83.49        101.67        11.65 o
  -2   9  11         44.40         37.46         6.08 o
  -1   9  11          3.72          3.93         2.53 o
   0   9  11        275.14        278.75        22.31 o
   1   9  11         35.54         32.29         4.32 o
   2   9  11          4.41          8.02         2.34 o
   3   9  11         81.33         82.79        11.92 o
   4   9  11          0.00         -0.47         1.81 o
   5   9  11          7.35         10.26         3.07 o
  -6  10  11         91.93         85.26        14.08 o
  -5  10  11        116.20         81.47        43.20 o
  -4  10  11         37.43         38.84         6.44 o
  -3  10  11        415.96        453.18        38.41 o
  -2  10  11         38.76         47.69         5.66 o
  -1  10  11        211.06        199.80        23.43 o
   0  10  11        360.02        298.94        73.55 o
   1  10  11         76.78         66.07        18.05 o
   2  10  11         29.57         18.53         6.38 o
   3  10  11         64.24         40.25        12.66 o
   4  10  11          2.72          3.61         3.32 o
  -4  11  11        105.29         86.73         7.23 o
  -3  11  11         48.10         36.31        16.04 o
  -2  11  11         87.43         73.79        26.81 o
  -1  11  11          1.79         -0.68         4.41 o
   0  11  11         49.02         34.96        12.37 o
   2  11  11        144.48        153.46        19.35 o
   3  11  11         68.83         59.74         9.88 o
  -2  12  11         46.90         44.41        11.96 o
   0  12  11        168.37        158.03        19.57 o
   1  12  11         69.24         53.70         9.92 o
  -9   0  12        202.67        129.07        95.73 o
  -8   0  12         82.68         82.52        22.30 o
  -7   0  12        182.89        209.00        55.01 o
  -6   0  12         25.25         29.10         4.50 o
  -5   0  12          2.81          3.96         1.35 o
  -4   0  12        951.41        968.97        39.68 o
  -3   0  12        218.31        225.05        10.68 o
  -2   0  12        336.01        379.74        19.78 o
  -1   0  12       1257.16       1226.14        83.04 o
   0   0  12         92.80        104.28         6.78 o
   1   0  12          0.23          1.99         1.24 o
   2   0  12        479.54        461.36        20.64 o
   3   0  12          0.03         -1.20         1.20 o
   4   0  12         33.55         29.74         3.61 o
   5   0  12        456.58        412.24        32.41 o
   6   0  12          1.07          1.22         2.70 o
   7   0  12         15.07         14.94         3.91 o
   8   0  12          1.14          3.76         4.25 o
  -9   1  12         18.56          6.30         4.50 o
  -8   1  12          4.21          3.75         3.90 o
  -7   1  12         55.56         76.02        14.69 o
  -6   1  12         66.51         59.42         4.68 o
  -5   1  12         68.85         79.74         4.24 o
  -4   1  12         24.80         30.32         1.67 o
  -3   1  12         10.08         12.44         1.16 o
  -2   1  12        685.23        720.39        34.52 o
  -1   1  12          0.00          2.79         0.86 o
   0   1  12       1274.50       1127.53        43.09 o
   1   1  12         46.66         46.74         2.58 o
   2   1  12        352.09        331.99        12.32 o
   3   1  12        901.56        863.75        25.68 o
   4   1  12        775.92        700.73        29.14 o
   5   1  12         56.57         61.95         3.80 o
   6   1  12         79.98         87.85         5.02 o
   7   1  12        204.95        222.61        14.13 o
   8   1  12         15.99          8.25         6.33 o
  -9   2  12        224.93        185.11       140.43 o
  -8   2  12          7.44         10.33         4.08 o
  -7   2  12        139.03        110.95        29.34 o
  -6   2  12        563.02        544.01        34.61 o
  -5   2  12        101.60        116.04         7.31 o
  -4   2  12         29.91         31.20         1.76 o
  -3   2  12          0.27          0.48         0.79 o
  -2   2  12       1469.32       1474.06        93.11 o
  -1   2  12        168.00        168.65         9.19 o
   0   2  12       1751.91       1664.60        65.36 o
   1   2  12        792.09        752.90        31.80 o
   2   2  12        520.76        471.91        15.79 o
   3   2  12        101.80        126.78         6.40 o
   4   2  12       1294.41       1236.58        55.02 o
   5   2  12        391.34        394.35        15.46 o
   6   2  12          0.38          1.04         2.07 o
   7   2  12         21.74         19.75         3.89 o
   8   2  12        102.55        100.58         9.88 o
  -9   3  12        107.92         83.40        49.29 o
  -8   3  12          8.87         12.00         4.92 o
  -7   3  12         33.66         36.41         5.00 o
  -6   3  12       1147.89       1124.67        65.06 o
  -5   3  12         17.21         16.46         1.64 o
  -4   3  12        121.11        126.64         7.64 o
  -3   3  12        264.33        270.90        12.81 o
  -2   3  12         40.64         29.81         1.87 o
  -1   3  12          7.67          8.63         0.98 o
   0   3  12        148.45        151.62         6.39 o
   1   3  12       1886.81       1895.39        69.73 o
   2   3  12        323.61        321.35        13.02 o
   3   3  12         43.86         35.29         1.94 o
   4   3  12          7.22         11.35         1.71 o
   5   3  12         23.01         27.24         2.65 o
   6   3  12         40.00         40.72         3.85 o
   7   3  12        315.93        288.89        19.34 o
   8   3  12         14.30         13.31         3.14 o
  -8   4  12        251.65        273.78        70.68 o
  -7   4  12        218.40        223.85        16.16 o
  -6   4  12        363.62        324.32        37.53 o
  -5   4  12         76.48         73.29         5.62 o
  -4   4  12        861.83        850.62        45.75 o
  -3   4  12         90.72         99.83         5.46 o
  -2   4  12        124.33        138.40         6.90 o
  -1   4  12        247.27        278.59        10.92 o
   0   4  12        419.52        395.96        16.58 o
   1   4  12          8.97          9.34         1.11 o
   2   4  12         63.87         55.78         2.90 o
   3   4  12         30.20         26.83         2.28 o
   4   4  12         11.40         10.33         2.09 o
   5   4  12         58.59         74.79         6.72 o
   6   4  12        863.44        977.06        61.40 o
   7   4  12         30.65         28.56         4.37 o
   8   4  12         30.41         31.36         4.67 o
  -9   5  12        123.35         76.52        54.97 o
  -8   5  12         62.91         71.15        19.22 o
  -7   5  12          4.48          7.68         4.17 o
  -6   5  12        608.35        668.38        59.37 o
  -5   5  12        130.32        132.86        19.76 o
  -4   5  12        333.46        293.62        19.40 o
  -3   5  12         10.27         12.14         1.43 o
  -2   5  12       1330.45       1289.66        78.10 o
  -1   5  12        484.21        507.31        24.10 o
   0   5  12        748.93        704.83        32.23 o
   1   5  12        451.93        438.98        17.28 o
   2   5  12          2.89          3.91         1.51 o
   3   5  12         20.01         20.05         2.19 o
   4   5  12         72.07         85.91         7.68 o
   5   5  12        108.23        128.32         8.89 o
   6   5  12          3.53          4.84         2.57 o
   7   5  12        261.62        224.27        15.97 o
   8   5  12        258.48        225.73        28.18 o
  -8   6  12          0.04          3.00         3.75 o
  -7   6  12         48.70         51.17        10.03 o
  -6   6  12         95.75        113.85        12.94 o
  -5   6  12        215.79        256.15        39.49 o
  -4   6  12       2322.12       2629.73       231.31 o
  -3   6  12        112.96         99.80        11.48 o
  -2   6  12        151.77        146.10         9.23 o
  -1   6  12         13.76         13.09         1.57 o
   0   6  12         23.81         20.13         2.02 o
   1   6  12        116.33        116.17         7.53 o
   2   6  12          6.47         11.29         1.75 o
   3   6  12        127.64        135.42        11.76 o
   4   6  12         11.73         10.28         2.75 o
   5   6  12          9.89         16.92         3.01 o
   6   6  12        201.60        213.85        15.21 o
   7   6  12         83.34         88.96        12.50 o
  -8   7  12         47.77         48.34         6.30 o
  -7   7  12         53.35         24.96        16.79 o
  -6   7  12        594.00        390.57       219.53 o
  -5   7  12         36.67         41.46         7.91 o
  -4   7  12         32.46         41.14         7.79 o
  -3   7  12        990.20       1035.12        72.03 o
  -2   7  12        916.69        903.12        64.72 o
  -1   7  12         67.63         86.32         8.17 o
   0   7  12        924.79        993.86        82.40 o
   1   7  12         47.51         42.05         4.02 o
   2   7  12        130.45        141.58        20.89 o
   3   7  12         22.93         29.94         2.78 o
   4   7  12        166.73        183.64        10.06 o
   5   7  12          0.02          0.94         1.66 o
   6   7  12         38.67         41.54         5.56 o
   7   7  12         94.47         92.11        12.84 o
  -7   8  12        112.73        137.80        36.59 o
  -6   8  12          1.37          1.82         3.56 o
  -5   8  12          0.01          1.29         2.96 o
  -4   8  12         29.30         30.65         3.92 o
  -3   8  12         59.72         65.86        17.79 o
  -2   8  12        321.84        306.05        25.04 o
  -1   8  12        482.00        465.65        39.75 o
   0   8  12         32.11         35.05         3.81 o
   1   8  12          0.27         -0.38         2.61 o
   2   8  12         32.69         29.23         3.86 o
   3   8  12        311.68        292.50        14.71 o
   4   8  12         13.76          8.94         2.35 o
   5   8  12          1.05          2.87         2.64 o
   6   8  12          0.04          0.99         2.73 o
  -7   9  12         10.09         13.67         4.00 o
  -6   9  12         92.84         54.45        29.32 o
  -5   9  12        100.35        106.33         8.09 o
  -4   9  12         14.99         18.61         4.26 o
  -3   9  12          0.01          1.16         2.68 o
  -2   9  12         98.27         76.92         7.16 o
  -1   9  12          9.56          7.84         2.54 o
   0   9  12         55.93         52.19         5.17 o
   1   9  12        338.93        334.06        33.39 o
   2   9  12         99.66        107.34         8.50 o
   3   9  12         85.54         82.15        11.10 o
   4   9  12         92.54         96.90        11.44 o
   5   9  12         13.65         16.53         4.34 o
  -6  10  12          0.07          3.09         5.83 o
  -5  10  12         26.28         27.25        12.26 o
  -4  10  12         93.39         43.96        32.97 o
  -3  10  12         99.35         97.39        11.21 o
  -2  10  12        198.01        202.49        15.66 o
  -1  10  12          3.61          0.47         3.71 o
   0  10  12         48.01         48.12        12.77 o
   1  10  12          7.03          3.46         2.69 o
   2  10  12          7.12          4.80         3.12 o
   3  10  12          8.47          9.84         4.47 o
   4  10  12        420.85        314.60        80.49 o
  -4  11  12          9.65          9.14         6.87 o
  -3  11  12        141.70        126.07        39.97 o
  -2  11  12         12.03          6.55         4.41 o
  -1  11  12         27.95         25.62         9.70 o
   0  11  12        151.11        107.94        33.47 o
   1  11  12          0.15         -0.74         6.17 o
   2  11  12         42.04         44.76         8.73 o
  -9   1  13         15.76         18.53        13.89 o
  -8   1  13        516.38        485.17        58.94 o
  -7   1  13          3.44          2.50         2.97 o
  -6   1  13         61.40         60.87         4.16 o
  -5   1  13          1.25          1.66         1.20 o
  -4   1  13        245.54        205.49         8.10 o
  -3   1  13         86.19         83.87         3.94 o
  -2   1  13         86.26         68.40         3.25 o
  -1   1  13        147.88        136.03         6.28 o
   0   1  13         35.74         32.56         2.18 o
   1   1  13         31.53         39.10         1.91 o
   2   1  13        141.83        140.34         5.88 o
   3   1  13         59.45         64.22         4.23 o
   4   1  13         41.63         43.71         2.52 o
   5   1  13        379.40        389.73        16.53 o
   6   1  13         80.69         78.01         4.46 o
   7   1  13         13.69         16.45         2.47 o
   8   1  13          2.80          0.90         2.57 o
  -9   2  13         49.76         19.23        26.93 o
  -8   2  13         34.43         36.89         9.90 o
  -7   2  13       1371.34       1215.19       223.63 o
  -6   2  13          3.80          4.15         1.99 o
  -5   2  13        564.77        549.57        31.54 o
  -4   2  13       1482.96       1446.54        58.44 o
  -3   2  13          1.61          2.21         0.90 o
  -2   2  13        482.35        464.36        20.90 o
  -1   2  13        336.97        366.61        18.69 o
   0   2  13        184.67        190.49         8.46 o
   1   2  13         54.05         46.13         2.43 o
   2   2  13        105.31        107.94         4.90 o
   3   2  13        223.59        212.46         7.27 o
   4   2  13          1.63          3.10         1.44 o
   5   2  13         59.25         71.01         4.78 o
   6   2  13        257.04        267.22        11.87 o
   7   2  13          9.25          3.49         2.72 o
   8   2  13         14.01          9.41         2.79 o
  -9   3  13         50.79         11.48        21.13 o
  -8   3  13          7.82          7.88         6.75 o
  -7   3  13          1.06          2.51         2.65 o
  -6   3  13        125.90        131.26         9.34 o
  -5   3  13          3.88          1.63         1.57 o
  -4   3  13        130.03        142.11         7.59 o
  -3   3  13         18.13         19.13         1.80 o
  -2   3  13        115.48        125.40         5.56 o
  -1   3  13        623.95        666.97        20.78 o
   0   3  13        115.02        115.67         6.34 o
   1   3  13        603.07        526.99        17.37 o
   2   3  13       1414.20       1371.87        44.82 o
   3   3  13        133.07        129.30         6.70 o
   4   3  13         40.63         40.79         2.85 o
   5   3  13          0.14          2.48         2.06 o
   6   3  13         26.65         39.08         3.63 o
   7   3  13         20.68         24.18         5.94 o
   8   3  13         13.91          6.42         4.39 o
  -9   4  13        172.43        136.30       103.10 o
  -8   4  13         11.43         11.32         5.88 o
  -7   4  13         17.38         21.28         5.52 o
  -6   4  13        216.89        205.58        33.86 o
  -5   4  13        188.15        168.19         9.97 o
  -4   4  13          0.05          0.01         1.28 o
  -3   4  13        191.43        192.61        10.36 o
  -2   4  13        685.24        698.55        40.48 o
  -1   4  13        307.69        315.81        13.64 o
   0   4  13         81.91         74.96         4.02 o
   1   4  13        526.21        526.86        20.82 o
   2   4  13        982.56        909.88        43.47 o
   3   4  13         39.08         39.63         3.68 o
   4   4  13        670.95        678.13        37.90 o
   5   4  13          1.03          2.59         2.44 o
   6   4  13        142.85        151.85        11.44 o
   7   4  13          8.22          4.68         2.39 o
   8   4  13          1.84          0.37         2.74 o
  -9   5  13          1.49         -3.33         4.97 o
  -8   5  13         27.23         28.55         9.02 o
  -7   5  13          0.20          3.00         3.42 o
  -6   5  13          0.01          1.56         3.32 o
  -5   5  13        451.22        404.83        48.23 o
  -4   5  13        324.30        291.18        16.38 o
  -3   5  13          6.27          5.34         1.67 o
  -2   5  13        319.14        287.78        15.30 o
  -1   5  13        123.17        107.43         6.03 o
   0   5  13        403.46        354.28        29.08 o
   1   5  13         37.75         40.96         2.95 o
   2   5  13       2830.24       2945.10       290.40 o
   3   5  13        653.55        697.54        51.25 o
   4   5  13         78.83         92.26         6.17 o
   5   5  13        294.64        329.95        15.20 o
   6   5  13        305.16        324.73        19.82 o
   7   5  13          3.68          4.18         2.06 o
  -8   6  13         53.82         64.41        17.76 o
  -7   6  13          3.79          7.02         4.12 o
  -6   6  13          3.28          5.82         2.62 o
  -5   6  13         48.02         51.15         9.32 o
  -4   6  13         59.90         45.62         7.46 o
  -3   6  13        239.59        238.66        14.62 o
  -2   6  13        164.03        157.87        14.73 o
  -1   6  13        156.85        159.27        12.33 o
   0   6  13         15.77         16.99         2.16 o
   1   6  13         36.78         37.92         3.75 o
   2   6  13        489.03        482.71        22.30 o
   3   6  13        356.84        409.89        21.53 o
   4   6  13        196.03        228.95        19.62 o
   5   6  13         60.14         68.04         6.49 o
   6   6  13         57.57         40.30         9.27 o
   7   6  13         51.71         49.47         7.88 o
  -8   7  13          9.95          4.55         5.72 o
  -7   7  13         12.16         11.45         5.40 o
  -6   7  13         12.86         10.11         4.31 o
  -5   7  13          0.00          0.86         2.54 o
  -4   7  13        260.46        302.48        47.40 o
  -3   7  13        191.78        192.83        14.14 o
  -2   7  13         87.03         80.64         8.01 o
  -1   7  13        217.78        257.11        21.15 o
   0   7  13         43.23         31.97         4.20 o
   1   7  13        122.14        142.75        12.00 o
   2   7  13         57.64         74.30         6.02 o
   3   7  13          3.63          7.14         1.95 o
   4   7  13         41.85         37.81         6.87 o
   5   7  13         90.28         96.19         7.12 o
   6   7  13         26.58         33.56         9.13 o
  -7   8  13         18.00         20.95         8.04 o
  -6   8  13          3.87          1.56         2.59 o
  -5   8  13         44.00         39.29        20.34 o
  -4   8  13         30.81         33.11         3.83 o
  -3   8  13         78.81         76.72         9.91 o
  -2   8  13          7.11         10.17         2.60 o
  -1   8  13         63.33         63.50         6.04 o
   0   8  13          6.00          6.85         2.75 o
   1   8  13         95.80        109.70        11.43 o
   2   8  13         16.61         16.02         2.44 o
   3   8  13          0.05          0.24         1.79 o
   4   8  13         13.67         14.64         2.34 o
   5   8  13        168.58        148.16         9.72 o
   6   8  13         53.21         39.30         5.87 o
  -6   9  13         47.38         73.96        20.42 o
  -5   9  13         61.17         69.08         5.84 o
  -4   9  13          0.26          0.26         3.68 o
  -3   9  13         58.00         53.86         7.65 o
  -2   9  13          7.39          4.53         2.99 o
  -1   9  13         75.00         75.66         7.11 o
   0   9  13         15.69         16.57         3.42 o
   1   9  13         81.97         86.76        19.83 o
   2   9  13         88.59        101.37        24.20 o
   3   9  13          8.20          3.93         2.35 o
   4   9  13        106.22         98.56        11.12 o
   5   9  13         27.45         21.53         4.20 o
  -5  10  13        136.47        163.32        42.71 o
  -4  10  13         79.80         75.13         6.30 o
  -3  10  13         49.90         60.33         8.29 o
  -2  10  13          2.91          3.45         3.57 o
  -1  10  13        581.10        459.11       123.52 o
   0  10  13         69.24         47.91        12.54 o
   1  10  13         51.20         44.47        12.27 o
   2  10  13         59.42         37.52        10.52 o
   3  10  13         10.07          4.93         3.70 o
  -3  11  13        103.51         78.91        22.54 o
  -2  11  13        244.97        205.61        62.36 o
  -1  11  13          3.93          6.61         4.85 o
   0  11  13        233.46        269.03        53.96 o
   1  11  13          0.85         -2.13         7.97 o
   2  11  13         14.27         12.43         8.72 o
  -9   0  14         79.23         14.23        25.50 o
  -7   0  14       1085.96       1238.55       322.41 o
  -6   0  14          3.52          4.36         3.53 o
  -5   0  14        916.43        928.07        60.39 o
  -4   0  14        415.71        420.41        18.51 o
  -3   0  14        112.96        108.77         6.34 o
  -2   0  14        388.61        365.29        19.52 o
  -1   0  14        347.11        343.92        21.76 o
   0   0  14       1301.43       1212.18        56.20 o
   1   0  14         16.70         18.41         1.90 o
   2   0  14        591.27        558.36        25.51 o
   3   0  14       2144.81       1887.69       145.19 o
   4   0  14       3633.39       3818.22       300.86 o
   5   0  14        481.92        524.39        24.21 o
   6   0  14        265.77        241.96        12.90 o
   7   0  14         46.68         56.14         8.39 o
   8   0  14        327.78        101.78       117.68 o
  -9   1  14         17.91          5.81        11.69 o
  -8   1  14        131.27         93.84        23.87 o
  -7   1  14        534.51        578.23       106.91 o
  -6   1  14          9.06          6.03         2.62 o
  -5   1  14         15.28         18.41         1.67 o
  -4   1  14          5.09          4.32         1.12 o
  -3   1  14        256.40        261.89         9.60 o
  -2   1  14          1.41          4.00         0.99 o
  -1   1  14        320.21        278.65        12.55 o
   0   1  14       2589.50       2393.66        75.95 o
   1   1  14         13.12          7.07         1.00 o
   2   1  14         45.74         47.22         2.24 o
   3   1  14        117.81        111.30         6.21 o
   4   1  14        154.59        148.37         7.20 o
   5   1  14          7.25          5.99         1.71 o
   6   1  14          5.87          8.56         1.96 o
   7   1  14         11.27         13.75         3.74 o
  -9   2  14          0.13          1.16         4.25 o
  -8   2  14         22.14          9.16         7.25 o
  -7   2  14        252.62        244.24        16.46 o
  -6   2  14        110.93        120.27         7.53 o
  -5   2  14        725.08        751.75        46.28 o
  -4   2  14        190.25        163.18         7.22 o
  -3   2  14          0.77          0.31         0.90 o
  -2   2  14       1587.47       1610.73        50.38 o
  -1   2  14        581.13        578.46        23.38 o
   0   2  14        445.27        398.25        13.70 o
   1   2  14        104.37        100.73         4.81 o
   2   2  14        171.94        161.39         7.06 o
   3   2  14          3.87          7.39         1.80 o
   4   2  14        655.42        650.22        25.38 o
   5   2  14        562.73        619.80        22.76 o
   6   2  14          8.81         12.49         2.18 o
   7   2  14        361.05        354.47        14.74 o
   8   2  14         25.38         12.71         8.25 o
  -9   3  14          0.15          1.50         6.21 o
  -8   3  14          0.68          3.47         5.24 o
  -7   3  14        284.68        268.12        28.76 o
  -6   3  14         77.27         74.30         6.94 o
  -5   3  14         40.12         36.85         3.37 o
  -4   3  14         37.46         29.64         2.64 o
  -3   3  14         51.27         56.34         3.16 o
  -2   3  14        368.82        341.27        14.88 o
  -1   3  14        201.23        197.07        10.02 o
   0   3  14        164.74        160.74         6.96 o
   1   3  14        402.17        396.02        14.20 o
   2   3  14        467.88        444.02        20.24 o
   3   3  14        156.43        155.08         8.84 o
   4   3  14        237.52        233.96        13.04 o
   5   3  14         11.00         11.57         2.30 o
   6   3  14        691.31        637.73        54.21 o
   7   3  14         15.13         14.98         4.07 o
  -9   4  14         91.58         59.92        47.92 o
  -8   4  14         26.27         34.01        10.78 o
  -7   4  14        121.81        156.36        41.29 o
  -6   4  14          5.35          2.43         2.59 o
  -5   4  14        416.54        393.03        31.64 o
  -4   4  14        817.01        803.67        58.12 o
  -3   4  14        203.91        199.90        12.21 o
  -2   4  14         64.14         64.45         4.61 o
  -1   4  14          0.83          0.48         0.89 o
   0   4  14        105.27         91.95         4.21 o
   1   4  14        145.14        130.95         7.13 o
   2   4  14          0.40          1.03         1.53 o
   3   4  14        177.87        204.09         9.14 o
   4   4  14          4.14          4.51         1.68 o
   5   4  14         37.53         45.32         3.80 o
   6   4  14          8.32          8.13         2.25 o
   7   4  14         50.50         48.19         9.69 o
  -8   5  14         76.13         91.39        24.64 o
  -7   5  14        161.20        120.33        34.80 o
  -6   5  14        386.64        418.30        68.63 o
  -5   5  14        145.07        113.05        27.16 o
  -4   5  14         37.62         33.85         2.71 o
  -3   5  14        229.17        241.51        14.51 o
  -2   5  14        405.13        372.85        22.65 o
  -1   5  14         49.35         45.47         3.00 o
   0   5  14        256.97        253.88        17.02 o
   1   5  14         58.93         59.19         4.11 o
   2   5  14         62.61         76.06         6.84 o
   3   5  14          0.85          0.45         1.86 o
   4   5  14        115.83        135.28        10.55 o
   5   5  14         11.00          6.89         2.22 o
   6   5  14        196.83        209.99        13.86 o
   7   5  14         73.94         64.91         9.81 o
  -8   6  14         12.39          9.94         6.62 o
  -7   6  14         10.78         17.26         6.73 o
  -6   6  14        259.01        270.71        58.35 o
  -5   6  14         48.18         53.52         9.57 o
  -4   6  14        247.81        216.05        19.52 o
  -3   6  14       1383.43       1421.00        93.20 o
  -2   6  14       1377.38       1374.77        79.25 o
  -1   6  14         80.96         72.53         7.19 o
   0   6  14         18.40         21.47         3.37 o
   1   6  14          7.48         10.93         2.34 o
   2   6  14        178.41        177.05         9.59 o
   3   6  14        345.90        368.59        29.56 o
   4   6  14         53.93         60.87         6.51 o
   5   6  14        138.33        161.27        11.28 o
   6   6  14          0.48          0.04         3.89 o
   7   6  14          8.35          8.06         2.88 o
  -8   7  14        220.21        241.36        62.76 o
  -7   7  14        265.35        340.84        87.67 o
  -6   7  14         31.89         21.63        12.60 o
  -5   7  14         74.60         97.77         8.88 o
  -4   7  14         63.06         65.15         8.88 o
  -3   7  14          0.50          1.37         2.06 o
  -2   7  14         55.73         68.14         7.40 o
  -1   7  14         97.78         98.57        10.08 o
   0   7  14        656.36        657.57        46.35 o
   1   7  14        481.29        500.44        42.17 o
   2   7  14         64.30         65.51         7.31 o
   3   7  14        150.31        142.95         9.07 o
   4   7  14        179.74        191.12         9.23 o
   5   7  14          5.85          6.50         2.96 o
   6   7  14        572.19        556.56        29.21 o
  -7   8  14         56.71         63.83        18.10 o
  -6   8  14         44.43         45.40        15.94 o
  -5   8  14        217.22        171.16        94.68 o
  -4   8  14        247.86        274.71        24.50 o
  -3   8  14         54.93         60.06         9.39 o
  -2   8  14         23.74         29.88         3.17 o
  -1   8  14         53.58         61.14         6.43 o
   0   8  14        321.27        353.04        29.86 o
   1   8  14         78.06         82.44         6.46 o
   2   8  14          1.13          2.29         2.24 o
   3   8  14          4.82          5.78         2.35 o
   4   8  14        190.71        197.24        17.15 o
   5   8  14         19.61         12.00         2.90 o
  -6   9  14          1.64          0.97         4.04 o
  -5   9  14          1.76          0.00         3.99 o
  -4   9  14          0.79          1.18         3.41 o
  -3   9  14        284.23        274.33        43.74 o
  -2   9  14        127.23        112.83        15.82 o
  -1   9  14        399.79        403.17        46.79 o
   0   9  14        135.15        145.13        18.60 o
   1   9  14         10.56          8.72         3.25 o
   2   9  14         28.91         21.12         6.80 o
   3   9  14         80.36         74.32        16.49 o
   4   9  14          2.55          1.40         3.20 o
  -5  10  14          0.35          2.01         7.99 o
  -4  10  14          2.38          2.23         3.91 o
  -3  10  14          4.29          5.06         2.78 o
  -2  10  14         60.35         56.70         9.38 o
  -1  10  14         40.62         33.14        12.49 o
   0  10  14          1.15          2.21         2.95 o
   1  10  14          0.43          0.84         2.54 o
   2  10  14         22.78          9.62         7.15 o
   3  10  14          7.49          8.28         7.75 o
  -2  11  14         15.83         10.19         7.13 o
  -1  11  14         37.67         31.71         7.46 o
   0  11  14        113.33        103.10        22.11 o
   1  11  14         55.81         57.80        14.31 o
  -9   1  15         30.61          8.97        11.79 o
  -7   1  15        850.60        934.67       130.10 o
  -6   1  15          2.14          3.02         2.53 o
  -5   1  15        986.45        953.67        79.54 o
  -4   1  15        583.54        592.58        23.08 o
  -3   1  15         31.94         27.62         2.01 o
  -2   1  15          0.77          2.95         0.96 o
  -1   1  15         19.61         17.77         1.54 o
   0   1  15        522.90        487.68        17.84 o
   1   1  15        160.60        136.16         6.61 o
   2   1  15          8.79          9.33         1.30 o
   3   1  15          5.59          3.33         1.45 o
   4   1  15         33.82         34.02         3.10 o
   5   1  15        316.22        310.60        12.59 o
   6   1  15         31.06         31.43         3.18 o
   7   1  15          0.09         -0.12         1.81 o
  -9   2  15         14.07         11.79        10.89 o
  -8   2  15         22.23         12.72         6.01 o
  -7   2  15         18.06         19.76         3.98 o
  -6   2  15         38.49         61.58         6.75 o
  -5   2  15          0.15          1.41         1.77 o
  -4   2  15        184.16        164.87         9.84 o
  -3   2  15          4.04          4.69         1.17 o
  -2   2  15          0.00          1.72         1.16 o
  -1   2  15        934.63        848.42        32.65 o
   0   2  15         71.35         59.59         3.57 o
   1   2  15         93.74         84.05         4.86 o
   2   2  15         26.77         25.55         2.39 o
   3   2  15        427.21        510.70        25.26 o
   4   2  15        373.86        360.60        19.09 o
   5   2  15         27.63         30.08         2.82 o
   6   2  15        330.14        362.42        19.87 o
   7   2  15          1.47          1.91         2.86 o
  -9   3  15          0.01         -0.05         5.37 o
  -8   3  15          0.54          0.00         4.89 o
  -7   3  15         67.57         65.32        13.02 o
  -6   3  15        121.23        123.44        11.43 o
  -5   3  15        890.11        903.20        60.43 o
  -4   3  15         77.33         64.31         5.04 o
  -3   3  15        270.84        243.96        12.93 o
  -2   3  15        669.76        560.59        24.85 o
  -1   3  15        284.11        238.64        11.22 o
   0   3  15         89.35         92.96         4.94 o
   1   3  15        527.33        521.85        23.12 o
   2   3  15         26.24         31.71         2.30 o
   3   3  15        609.22        636.70        34.74 o
   4   3  15          1.70         -0.24         1.48 o
   5   3  15         62.40         74.88         5.87 o
   6   3  15        451.81        509.96        27.64 o
   7   3  15          4.81          3.72         2.97 o
  -8   4  15          3.69          2.47         5.04 o
  -7   4  15        127.82        148.62        21.19 o
  -6   4  15          0.54          0.01         2.53 o
  -5   4  15        248.76        240.68        30.03 o
  -4   4  15         93.11         92.65         6.79 o
  -3   4  15       1306.86       1312.54       106.64 o
  -2   4  15        507.31        441.11        23.94 o
  -1   4  15        757.71        679.34        32.48 o
   0   4  15         98.67        108.20         7.18 o
   1   4  15        148.51        150.83         9.48 o
   2   4  15        103.72         88.43         5.48 o
   3   4  15          3.12          5.20         1.73 o
   4   4  15          5.05          8.91         2.27 o
   5   4  15        440.56        484.01        28.69 o
   6   4  15         15.27          6.08         2.93 o
   7   4  15        132.67        134.23        19.04 o
  -8   5  15         15.66         15.28         6.96 o
  -7   5  15         12.28         16.15         6.56 o
  -6   5  15         86.14         98.36        26.63 o
  -5   5  15        231.56        212.30        22.24 o
  -4   5  15          2.32          3.30         1.81 o
  -3   5  15        189.62        182.71        10.79 o
  -2   5  15        224.37        226.51        15.17 o
  -1   5  15        494.54        448.24        22.65 o
   0   5  15         27.08         39.44         4.32 o
   1   5  15        567.08        630.56        43.63 o
   2   5  15        584.90        607.64        29.03 o
   3   5  15        224.11        221.78        10.93 o
   4   5  15         10.86         13.36         2.33 o
   5   5  15         35.86         46.66         9.15 o
   6   5  15        109.79        117.79        12.11 o
   7   5  15         15.28         11.00         3.22 o
  -7   6  15          8.03          2.37         4.57 o
  -6   6  15          0.15          0.64         2.87 o
  -5   6  15         39.87         41.11         4.40 o
  -4   6  15          3.30          1.42         2.43 o
  -3   6  15         63.30         63.67         7.13 o
  -2   6  15         42.98         52.57         4.64 o
  -1   6  15        691.29        778.53        63.17 o
   0   6  15         44.81         58.13         7.63 o
   1   6  15        287.37        316.31        31.71 o
   2   6  15        247.24        275.46        20.37 o
   3   6  15        216.56        279.22        21.10 o
   4   6  15         65.12         73.32         4.75 o
   5   6  15        174.38        191.88         9.61 o
   6   6  15         40.07         32.76         4.99 o
  -7   7  15         90.28        122.96        32.23 o
  -6   7  15         63.28         36.99        24.40 o
  -5   7  15         44.81         49.04         4.85 o
  -4   7  15        264.90        295.35        37.95 o
  -3   7  15         11.73         10.39         2.22 o
  -2   7  15        330.05        357.47        29.19 o
  -1   7  15        230.53        239.92        17.77 o
   0   7  15          6.15          6.78         2.24 o
   1   7  15        490.45        476.68        33.87 o
   2   7  15        326.02        342.33        33.56 o
   3   7  15         12.69         13.53         3.32 o
   4   7  15        320.29        314.62        38.58 o
   5   7  15         65.48         71.14         8.39 o
   6   7  15         11.57         10.80         4.42 o
  -7   8  15         14.95         10.20         4.30 o
  -6   8  15         42.56         62.01         9.32 o
  -5   8  15         23.54         10.15         7.85 o
  -4   8  15        178.39        194.08        17.97 o
  -3   8  15        417.49        374.19        61.20 o
  -2   8  15          9.26          9.43         2.67 o
  -1   8  15        120.56        125.46        10.84 o
   0   8  15          2.10          2.40         2.95 o
   1   8  15        112.71        115.70        12.30 o
   2   8  15         23.72         17.57         2.87 o
   3   8  15        128.08        117.45        16.26 o
   4   8  15         49.66         59.84         6.64 o
   5   8  15        466.70        477.41        60.83 o
  -6   9  15        185.66        183.82        19.19 o
  -5   9  15          1.27          9.29         5.14 o
  -4   9  15          3.24          3.04         2.94 o
  -3   9  15        205.48        244.39        38.62 o
  -2   9  15         20.20         24.66         5.22 o
  -1   9  15        229.96        237.73        37.45 o
   0   9  15        261.48        227.48        61.13 o
   1   9  15          0.38          0.00         3.09 o
   2   9  15          0.02         -0.99         3.05 o
   3   9  15          0.01          2.51         2.35 o
  -4  10  15         20.66          6.26         5.77 o
  -3  10  15          2.75          3.37         3.75 o
  -2  10  15         97.33        101.10         8.83 o
  -1  10  15         60.49         47.50        14.28 o
   0  10  15          1.18          1.93         4.17 o
   1  10  15         17.76         10.09         8.66 o
   2  10  15         11.21         14.67         7.73 o
  -1  11  15          7.24          8.20         8.28 o
  -8   0  16         39.54          9.49        25.79 o
  -7   0  16        455.56        509.57       132.61 o
  -6   0  16         38.36         47.99         5.91 o
  -5   0  16        237.74        205.44        42.31 o
  -4   0  16          0.58          0.23         1.75 o
  -3   0  16       1009.78       1000.53        72.82 o
  -2   0  16       1312.85       1269.43        72.11 o
  -1   0  16        511.41        462.60        26.88 o
   0   0  16        348.10        298.82        21.79 o
   1   0  16        170.25        150.34        19.14 o
   2   0  16        509.18        490.97        22.85 o
   3   0  16         97.32         96.63         6.18 o
   4   0  16        588.00        651.76        38.95 o
   5   0  16        157.10        197.22        16.33 o
   6   0  16         40.85         47.97         5.75 o
   7   0  16          5.54         -5.16         5.71 o
  -8   1  16         61.49         21.92        15.20 o
  -7   1  16        223.12        141.83        44.09 o
  -6   1  16         32.48         34.69         5.07 o
  -5   1  16         37.79         54.17         4.25 o
  -4   1  16         58.07         65.00         4.07 o
  -3   1  16         14.18         15.40         1.67 o
  -2   1  16        239.98        217.27         8.76 o
  -1   1  16         12.24         10.79         1.50 o
   0   1  16       1469.32       1345.45        45.65 o
   1   1  16       1397.27       1348.63        55.01 o
   2   1  16         64.45         70.95         4.47 o
   3   1  16        113.18        117.87         5.78 o
   4   1  16        254.17        264.92        14.73 o
   5   1  16        230.59        236.65        10.44 o
   6   1  16         28.10         26.17         3.31 o
   7   1  16          6.99          5.37         3.13 o
  -8   2  16        227.41        175.65       131.51 o
  -7   2  16         30.82         34.16         5.62 o
  -6   2  16         36.11         44.18         5.25 o
  -5   2  16        346.96        401.89        21.48 o
  -4   2  16          0.62          1.37         1.61 o
  -3   2  16         15.90         20.58         1.99 o
  -2   2  16        340.83        319.74        13.82 o
  -1   2  16        153.92        127.40         6.31 o
   0   2  16        112.00        104.47         5.44 o
   1   2  16        201.80        218.96         9.30 o
   2   2  16        117.87        132.04         8.83 o
   3   2  16        293.81        307.94        12.83 o
   4   2  16          9.96         11.78         2.18 o
   5   2  16         12.69         12.08         2.36 o
   6   2  16         11.30          9.43         2.64 o
   7   2  16        150.69        157.16        14.98 o
  -8   3  16          9.51         11.09         7.61 o
  -7   3  16         37.26         27.69         4.69 o
  -6   3  16         29.87         24.74         3.24 o
  -5   3  16        485.88        531.71        34.70 o
  -4   3  16        172.49        201.13        13.92 o
  -3   3  16         11.53         12.35         1.85 o
  -2   3  16         22.07         15.77         1.45 o
  -1   3  16       2433.17       2342.82        93.06 o
   0   3  16        199.10        217.49         9.72 o
   1   3  16        766.58        789.59        26.77 o
   2   3  16         16.77         22.57         2.31 o
   3   3  16       1162.70       1199.99        62.83 o
   4   3  16          6.83          9.11         2.09 o
   5   3  16        169.06        206.35        10.41 o
   6   3  16          4.90          5.58         3.04 o
   7   3  16        187.14        176.26        11.95 o
  -8   4  16         23.10          5.30        11.05 o
  -7   4  16         11.59          5.00         2.83 o
  -6   4  16        133.57        150.19        16.08 o
  -5   4  16          0.14          0.32         2.16 o
  -4   4  16          8.96          7.38         2.47 o
  -3   4  16       2969.65       3171.24       269.53 o
  -2   4  16        411.75        443.11        22.77 o
  -1   4  16         97.65        108.67         8.68 o
   0   4  16         37.24         39.24         3.02 o
   1   4  16         18.06         17.79         2.40 o
   2   4  16        364.44        358.94        18.43 o
   3   4  16          1.74          7.48         1.87 o
   4   4  16         35.73         40.20         3.25 o
   5   4  16        186.85        213.26         9.37 o
   6   4  16        233.37        219.69         9.74 o
   7   4  16        430.14        355.76        46.50 o
  -8   5  16         52.09         45.08        13.34 o
  -7   5  16        137.06        162.41        16.93 o
  -6   5  16         24.76         32.09        11.87 o
  -5   5  16         74.78         56.05         6.83 o
  -4   5  16        202.60        205.76        17.27 o
  -3   5  16         29.89         38.70         3.93 o
  -2   5  16        426.92        492.29        35.75 o
  -1   5  16        115.11        141.84        11.89 o
   0   5  16        373.64        368.11        26.66 o
   1   5  16        583.23        566.75        26.52 o
   2   5  16        212.43        214.75        17.65 o
   3   5  16         49.75         57.68         5.62 o
   4   5  16         87.97         95.82         6.38 o
   5   5  16        100.15         97.57         6.22 o
   6   5  16        145.46        145.85        13.73 o
  -8   6  16          0.13          3.73         4.58 o
  -7   6  16          0.05         -0.61         4.50 o
  -6   6  16          0.01          1.38         3.17 o
  -5   6  16        548.30        552.69        81.07 o
  -4   6  16         19.05         19.27         3.89 o
  -3   6  16         88.04        126.19        10.78 o
  -2   6  16        191.95        213.41        21.39 o
  -1   6  16         37.15         58.43         6.53 o
   0   6  16         74.15         80.85         8.48 o
   1   6  16         48.57         54.14         5.16 o
   2   6  16          1.75          2.71         2.31 o
   3   6  16        127.35        120.44         8.86 o
   4   6  16        134.30        131.03         9.45 o
   5   6  16        279.31        298.35        21.77 o
   6   6  16        215.28        180.67        25.26 o
  -7   7  16         15.92         18.53         7.90 o
  -6   7  16        106.51         96.72        29.80 o
  -5   7  16          1.49          1.97         2.93 o
  -4   7  16        354.74        343.58        70.16 o
  -3   7  16        114.68        110.94        10.60 o
  -2   7  16          4.93          8.52         2.85 o
  -1   7  16         32.66         33.45         5.18 o
   0   7  16          0.20          0.53         2.21 o
   1   7  16         62.92         75.47         7.31 o
   2   7  16         69.03         60.36         5.30 o
   3   7  16          4.20          3.50         2.55 o
   4   7  16         31.47         24.33         4.03 o
   5   7  16          2.01          1.50         2.68 o
  -6   8  16         73.38         77.98        20.99 o
  -5   8  16        146.65         74.77        59.27 o
  -4   8  16        570.83        599.40        40.64 o
  -3   8  16        114.60        102.58        14.23 o
  -2   8  16        288.41        255.81        26.63 o
  -1   8  16         74.24         71.21        17.35 o
   0   8  16          0.08         -0.03         2.55 o
   1   8  16         63.24         57.30         9.07 o
   2   8  16         38.51         35.16        10.36 o
   3   8  16          4.77          2.95         3.11 o
   4   8  16         19.12         15.51         3.15 o
  -5   9  16          0.30         -3.75         6.76 o
  -4   9  16         39.82         17.69         9.56 o
  -3   9  16          1.29         -0.91         3.14 o
  -2   9  16         18.27         16.68         5.32 o
  -1   9  16        138.19        118.15        31.26 o
   0   9  16        510.96        389.60       112.72 o
   1   9  16          4.86          3.60         3.09 o
   2   9  16        176.23        152.43        33.40 o
   3   9  16         31.27         23.83         8.16 o
  -3  10  16         56.22         58.64         8.96 o
  -2  10  16          5.94          5.35         4.73 o
  -1  10  16        325.29        291.05        89.43 o
   0  10  16         62.31         34.74        14.20 o
   1  10  16         52.33         55.61        10.84 o
  -8   1  17         31.29          7.19         6.28 o
  -7   1  17          0.31          2.93         3.40 o
  -6   1  17        369.64        385.08        28.91 o
  -5   1  17         83.29         95.83         6.60 o
  -4   1  17          0.12          1.94         1.98 o
  -3   1  17         86.28         91.33         6.89 o
  -1   1  17        842.43        738.72        31.84 o
   0   1  17        138.71        127.61        10.63 o
   1   1  17        918.51        927.51        43.68 o
   2   1  17        462.00        451.63        17.30 o
   3   1  17        692.60        722.86        26.59 o
   4   1  17          6.91          2.78         1.68 o
   5   1  17        114.65        106.48         4.89 o
   6   1  17         13.49         19.37         2.83 o
   7   1  17         37.43         32.65         6.73 o
  -8   2  17        162.74        177.42        27.16 o
  -7   2  17         46.64         47.28         8.32 o
  -6   2  17         14.64         13.60         3.20 o
  -5   2  17          0.79          0.40         2.19 o
  -4   2  17        872.06        954.24        54.96 o
  -3   2  17       1191.16       1287.93        49.89 o
  -2   2  17        524.26        551.74        29.52 o
  -1   2  17         18.42         19.26         2.09 o
   0   2  17         58.51         61.30         4.36 o
   1   2  17        463.53        493.64        26.35 o
   2   2  17         59.47         60.02         4.13 o
   3   2  17          3.72          3.59         1.72 o
   4   2  17         99.58        120.26         7.55 o
   5   2  17        237.73        258.09        14.85 o
   6   2  17          7.85          4.99         2.02 o
   7   2  17         95.37         74.53         7.30 o
  -8   3  17        216.63        199.73       126.40 o
  -7   3  17         38.67         36.94         7.43 o
  -6   3  17         90.81         95.47         9.83 o
  -5   3  17        463.10        510.55        41.79 o
  -4   3  17          7.53          9.40         2.38 o
  -3   3  17        139.94        158.71         9.11 o
  -2   3  17        604.87        634.05        25.26 o
  -1   3  17         70.16         64.06         3.98 o
   0   3  17          3.99          6.78         1.99 o
   1   3  17          0.25          3.46         1.90 o
   2   3  17         89.03        100.86         7.03 o
   3   3  17         10.03         10.55         2.26 o
   4   3  17        529.81        554.99        21.46 o
   5   3  17         72.23         76.91         4.63 o
   6   3  17         10.36          8.85         2.92 o
  -8   4  17         26.49          9.95        14.44 o
  -7   4  17          6.18          0.92         3.12 o
  -6   4  17          1.38          0.56         2.78 o
  -5   4  17         72.03         94.37         6.61 o
  -4   4  17         62.02         72.75         5.33 o
  -3   4  17         93.92        124.15        15.76 o
  -2   4  17        924.15        933.59        88.48 o
  -1   4  17         32.74         47.53         4.11 o
   0   4  17         20.88         26.10         2.75 o
   1   4  17        210.16        217.70        11.58 o
   2   4  17        374.65        387.67        19.83 o
   3   4  17          4.54          1.38         1.74 o
   4   4  17          4.66          5.70         1.79 o
   5   4  17          0.52          0.56         2.71 o
   6   4  17         72.52         67.19        10.61 o
  -8   5  17          7.22          5.95         8.51 o
  -7   5  17        136.95        143.04        19.32 o
  -6   5  17        215.06        230.56        22.57 o
  -5   5  17         67.07         70.83         7.19 o
  -4   5  17        319.85        358.59        28.89 o
  -3   5  17         99.32        102.32         8.22 o
  -2   5  17          4.34          2.28         2.79 o
  -1   5  17        191.82        197.90        12.74 o
   0   5  17        533.55        446.45        58.62 o
   1   5  17        411.33        391.24        30.87 o
   2   5  17         15.06         22.25         3.41 o
   3   5  17        306.91        315.88        21.13 o
   4   5  17          0.96         -0.58         2.01 o
   5   5  17         49.17         44.20         6.67 o
   6   5  17         73.12         62.82         9.86 o
  -7   6  17          0.94          3.09         4.65 o
  -6   6  17          1.49          0.39         2.89 o
  -5   6  17        140.46        169.93        17.56 o
  -4   6  17         49.77         46.73         7.99 o
  -3   6  17        556.86        653.73        40.50 o
  -2   6  17         34.07         34.82         5.27 o
  -1   6  17          4.83          4.36         2.31 o
   0   6  17        158.80        180.45        10.18 o
   1   6  17          0.25          3.23         2.11 o
   2   6  17        194.94        186.93        15.87 o
   3   6  17        297.74        318.74        24.93 o
   4   6  17        113.53        120.62        10.22 o
   5   6  17          0.00          3.49         3.82 o
  -7   7  17          0.70          1.93         3.90 o
  -6   7  17          0.01          3.27         3.12 o
  -5   7  17         79.27         52.89        24.50 o
  -4   7  17         14.19         12.77         4.84 o
  -3   7  17          2.80          4.56         2.97 o
  -2   7  17         33.51         40.11         3.78 o
  -1   7  17          7.52          5.89         3.04 o
   0   7  17        144.73        158.52        13.79 o
   1   7  17        160.26        154.87        13.54 o
   2   7  17         60.17         73.64         6.31 o
   3   7  17          3.96          6.72         3.57 o
   4   7  17         19.39         14.30         4.09 o
   5   7  17         21.94         12.92         5.37 o
  -6   8  17         57.85         57.57        16.23 o
  -5   8  17        215.82        230.79        17.20 o
  -4   8  17         80.95         42.08        29.72 o
  -3   8  17          1.15          4.18         3.09 o
  -2   8  17        302.34        274.52        55.52 o
  -1   8  17        554.84        567.83        75.73 o
   0   8  17         24.67         21.66         4.74 o
   1   8  17         29.64         23.04         6.20 o
   2   8  17        438.96        442.13        71.49 o
   3   8  17        175.00        149.45        14.42 o
  -5   9  17         12.89          8.35         4.06 o
  -4   9  17         84.15         35.91        42.23 o
  -3   9  17          4.21          1.64         4.27 o
  -2   9  17         25.35         21.43         3.73 o
  -1   9  17        108.75         95.03        16.31 o
   0   9  17         28.86         20.20         6.45 o
   1   9  17         14.33         12.43         4.01 o
   2   9  17          0.30          4.09         7.94 o
  -2  10  17         42.78         41.37        13.19 o
  -1  10  17         24.96         31.58         9.94 o
   0  10  17          7.92         15.69        10.56 o
  -8   0  18        222.85         88.75        76.33 o
  -7   0  18         88.42         45.85        45.29 o
  -6   0  18          6.71         12.32         5.26 o
  -5   0  18        209.24        220.95        18.17 o
  -4   0  18        118.81         97.03         8.39 o
  -3   0  18         66.75         66.65         7.21 o
  -2   0  18        332.51        350.91        26.63 o
  -1   0  18         27.48         27.62         4.14 o
   0   0  18       4595.71       4388.01       214.73 o
   1   0  18          0.26          3.71         2.76 o
   2   0  18         31.80         32.58         3.59 o
   3   0  18        810.95        887.47        34.93 o
   4   0  18        131.83        143.04        12.25 o
   5   0  18         75.90         65.68         5.38 o
   6   0  18         30.83         31.17         4.79 o
  -8   1  18          9.10          1.41         6.48 o
  -7   1  18         22.69         16.69         5.69 o
  -6   1  18        155.63        152.35        10.15 o
  -5   1  18          1.01          2.91         2.46 o
  -4   1  18        103.46        106.85        10.47 o
  -3   1  18          4.82         10.57         2.08 o
  -2   1  18         54.50         72.28         6.12 o
  -1   1  18       1879.59       1911.38       124.35 o
   0   1  18         11.60         15.97         2.56 o
   1   1  18        324.32        338.13        17.85 o
   2   1  18        446.95        443.82        14.47 o
   3   1  18          1.89          1.63         1.66 o
   4   1  18         78.75         89.07         5.35 o
   5   1  18         16.14         20.14         2.46 o
   6   1  18         61.82         62.96         5.38 o
  -8   2  18         51.58         20.00        21.56 o
  -7   2  18         40.70         14.72         8.90 o
  -6   2  18          1.46          2.76         3.53 o
  -5   2  18         66.95         72.90         6.50 o
  -4   2  18        303.16        346.62        29.60 o
  -3   2  18        798.94        817.81        33.74 o
  -2   2  18        876.03        888.23        49.09 o
  -1   2  18        309.62        328.91        16.93 o
   0   2  18        155.38        181.90        10.72 o
   1   2  18       1465.73       1544.77        76.54 o
   2   2  18         22.52         21.52         2.51 o
   3   2  18        115.90        101.68         5.19 o
   4   2  18        105.08        104.35         5.50 o
   5   2  18         81.84         81.96         5.70 o
   6   2  18         11.74         12.70         2.77 o
  -8   3  18         86.19         24.12        33.08 o
  -7   3  18          0.73          2.47         6.30 o
  -6   3  18         25.66         26.03         5.14 o
  -5   3  18        184.68        204.22        16.91 o
  -4   3  18         12.39         33.94         9.65 o
  -3   3  18         33.61         39.01         2.98 o
  -2   3  18        247.93        233.52        13.37 o
  -1   3  18         82.05         79.80         4.55 o
   0   3  18        331.53        315.12        17.56 o
   1   3  18        333.58        328.56        16.63 o
   2   3  18         92.70        103.61         6.32 o
   3   3  18         10.13          9.42         2.15 o
   4   3  18         15.10         11.67         2.45 o
   5   3  18         90.76        105.08         8.50 o
   6   3  18          7.54          7.75         4.09 o
  -8   4  18         64.11         22.78        25.56 o
  -7   4  18        108.64        129.35        17.47 o
  -6   4  18        208.68        100.37        47.41 o
  -5   4  18          0.51          1.79         2.76 o
  -4   4  18        161.47        162.53        10.40 o
  -3   4  18          4.50          5.13         2.82 o
  -2   4  18         28.71         29.33         2.54 o
  -1   4  18         39.05         43.67         3.41 o
   0   4  18        239.40        246.20        14.60 o
   1   4  18        159.88        156.80         9.16 o
   2   4  18        167.57        192.05         8.75 o
   3   4  18        388.27        412.97        21.14 o
   4   4  18         60.97         65.24         4.20 o
   5   4  18        261.68        263.71        14.96 o
   6   4  18         19.42         23.27         6.72 o
  -7   5  18         36.17         34.00         7.37 o
  -6   5  18         83.80         85.51        26.43 o
  -5   5  18         83.21         45.60        21.10 o
  -4   5  18          6.11          4.73         3.21 o
  -3   5  18        186.21        210.66        16.93 o
  -2   5  18         59.35         60.94         7.06 o
  -1   5  18        190.00        219.72        18.59 o
   0   5  18         85.07         74.33        11.04 o
   1   5  18        163.05        168.28        11.31 o
   2   5  18          0.02          1.44         2.32 o
   3   5  18        242.68        258.98        15.99 o
   4   5  18          0.29         -0.81         2.45 o
   5   5  18         17.96         21.63         4.15 o
  -7   6  18         22.26         23.83         4.82 o
  -6   6  18         89.84        115.02         9.53 o
  -5   6  18          7.79          9.40         4.36 o
  -4   6  18        166.91        144.37        19.86 o
  -3   6  18         27.81         28.04         3.29 o
  -2   6  18        205.71        193.18        25.67 o
  -1   6  18         11.43         13.90         3.17 o
   0   6  18          5.64          9.92         3.09 o
   1   6  18          9.53          6.68         2.22 o
   2   6  18         13.12         18.50         2.58 o
   3   6  18        213.75        230.23        14.47 o
   4   6  18         38.36         27.71         4.78 o
   5   6  18          2.49          2.71         3.68 o
  -6   7  18         30.29         27.19         4.96 o
  -5   7  18        205.88        223.63        58.22 o
  -4   7  18         34.72         32.63        11.97 o
  -3   7  18        114.02         92.49        16.26 o
  -2   7  18        235.45        241.76        55.47 o
  -1   7  18        300.53        303.21        39.56 o
   0   7  18         39.47         29.65         7.33 o
   1   7  18         51.09         56.34         7.84 o
   2   7  18        440.73        377.60        82.97 o
   3   7  18          4.75          4.54         2.52 o
   4   7  18        265.75        242.90        13.27 o
  -5   8  18        257.67        270.33        27.63 o
  -4   8  18         63.85         89.57        24.30 o
  -3   8  18         64.35         82.80        14.05 o
  -2   8  18          8.38          6.00         2.68 o
  -1   8  18          0.00          1.46         3.21 o
   0   8  18         56.51         48.86        10.07 o
   1   8  18         10.40          6.47         3.35 o
   2   8  18         40.12         30.62         9.86 o
   3   8  18         17.30          5.43         3.53 o
  -4   9  18          1.52          3.43         4.17 o
  -3   9  18        149.50        107.11        32.45 o
  -2   9  18          0.11         -0.54         5.52 o
  -1   9  18         94.25        121.03        35.86 o
   0   9  18         92.73         95.70        29.12 o
   1   9  18         24.13         28.78         9.25 o
   2   9  18          3.10          0.26        11.45 o
  -7   1  19         42.32          9.41        11.27 o
  -6   1  19          5.50          6.60         3.21 o
  -5   1  19         10.04         10.11         2.95 o
  -4   1  19          4.16          4.69         2.38 o
  -3   1  19        550.96        607.39        33.06 o
  -2   1  19        634.62        662.30        38.81 o
  -1   1  19          4.47         11.15         1.93 o
   0   1  19        910.75        956.05        37.07 o
   1   1  19         71.83         78.51         5.41 o
   2   1  19         18.12         20.83         2.43 o
   3   1  19        123.06        130.94         8.06 o
   4   1  19        117.42        109.93         7.05 o
   5   1  19         24.59         21.15         3.64 o
   6   1  19         14.98          9.16         3.84 o
  -7   2  19         98.96         69.47        28.15 o
  -6   2  19         71.33         42.66        19.59 o
  -5   2  19         18.62         14.43         3.67 o
  -4   2  19         19.52         33.03         3.31 o
  -3   2  19          3.02          9.92         2.32 o
  -2   2  19        105.60         93.12         6.31 o
  -1   2  19        252.84        266.39        13.61 o
   0   2  19        187.56        195.66        11.86 o
   1   2  19          1.37          2.99         1.68 o
   2   2  19         16.64         15.88         2.33 o
   3   2  19        552.53        614.05        27.85 o
   4   2  19        324.56        364.22        14.57 o
   5   2  19        185.74        179.05        10.80 o
   6   2  19         63.10         56.71        10.01 o
  -7   3  19         15.10         10.21         7.39 o
  -6   3  19         40.77         24.38         9.30 o
  -5   3  19         57.86         51.27         8.55 o
  -4   3  19         33.54         38.18         7.73 o
  -3   3  19        119.22        128.92        11.06 o
  -2   3  19         17.85         14.03         2.27 o
  -1   3  19         52.61         65.18         3.81 o
   0   3  19        663.22        664.58        25.34 o
   1   3  19         22.31         25.74         2.53 o
   2   3  19         35.19         35.61         3.22 o
   3   3  19        156.07        161.77         8.29 o
   4   3  19         13.07         14.99         2.11 o
   5   3  19          8.09          7.02         2.00 o
   6   3  19         13.61         15.42         6.34 o
  -7   4  19         52.25         41.90         7.64 o
  -6   4  19        328.44        161.60       146.47 o
  -5   4  19         75.94         79.30         7.85 o
  -4   4  19         97.93         92.67         7.10 o
  -3   4  19         27.66         23.33         4.18 o
  -1   4  19         46.60         48.09         4.38 o
   0   4  19          1.93          0.89         1.89 o
   1   4  19          6.18          5.89         1.83 o
   2   4  19         41.58         47.31         3.37 o
   3   4  19         50.69         55.86         5.60 o
   4   4  19         86.33         72.88         4.90 o
   5   4  19          9.72          7.42         3.27 o
  -7   5  19          0.62         -2.83         5.54 o
  -6   5  19         11.50         10.49         4.90 o
  -5   5  19         85.26         49.75        20.29 o
  -4   5  19          3.10          4.33         3.32 o
  -3   5  19        524.67        537.26        58.63 o
  -2   5  19          3.97          3.47         2.39 o
  -1   5  19         54.86         58.23         4.27 o
   0   5  19         48.20         53.22         5.28 o
   1   5  19        268.31        281.75        12.74 o
   2   5  19         46.24         50.54         4.46 o
   3   5  19         24.81         26.56         3.41 o
   4   5  19         32.84         25.51         5.04 o
   5   5  19          2.85          8.94         4.48 o
  -6   6  19        229.00        276.80        28.46 o
  -5   6  19         50.26         47.11        15.36 o
  -4   6  19         95.84         73.13        20.26 o
  -3   6  19          1.55          5.10         3.24 o
  -2   6  19         62.42         76.22         6.43 o
  -1   6  19         75.98         74.81        10.31 o
   0   6  19          4.02          6.80         3.68 o
   1   6  19         21.94         19.85         2.81 o
   2   6  19         11.52         11.17         2.08 o
   3   6  19         13.26         14.39         3.18 o
   4   6  19         54.78         45.86         5.37 o
  -6   7  19         47.52         48.83        14.59 o
  -5   7  19         49.17         51.63        15.03 o
  -4   7  19         64.42         48.61        14.91 o
  -3   7  19         59.14         49.58        11.30 o
  -2   7  19        180.08        163.95        23.57 o
  -1   7  19         33.22         35.86         5.85 o
   0   7  19         33.00         26.32         4.44 o
   1   7  19         74.97         70.04        14.48 o
   2   7  19        254.85        227.42        36.75 o
   3   7  19        151.54        113.97        14.00 o
  -5   8  19          0.25          3.76         6.17 o
  -4   8  19        107.06        111.15         9.44 o
  -3   8  19         36.77         34.33         8.45 o
  -2   8  19         19.37         16.13         4.96 o
  -1   8  19          9.27          5.42         4.78 o
   0   8  19          2.31          2.59         2.97 o
   1   8  19         84.83         67.84        17.98 o
  -2   9  19         17.53         14.56         4.66 o
  -1   9  19          3.74          4.79         3.88 o
   0   9  19         63.12         69.43        18.07 o
  -7   0  20         63.65         21.36        25.63 o
  -5   0  20        129.16        159.56        18.09 o
  -4   0  20        360.14        396.86        30.71 o
  -3   0  20        576.17        559.33        51.60 o
  -2   0  20        698.09        733.72        63.32 o
  -1   0  20        166.49        212.71        15.06 o
   0   0  20         19.31         42.83         7.26 o
   1   0  20         53.14         45.62         5.93 o
   2   0  20         36.37         32.92         3.73 o
   3   0  20        637.14        775.77        57.27 o
   4   0  20          2.86          1.15         2.99 o
   5   0  20         20.07         21.67         3.41 o
  -5   1  20        287.24        227.22        37.69 o
  -4   1  20          6.08          6.74         2.90 o
  -3   1  20        118.37        125.91         8.51 o
  -2   1  20          3.96          3.49         1.89 o
  -1   1  20         14.43         16.36         3.32 o
   0   1  20        169.67        189.04        10.17 o
   1   1  20        185.58        211.17        11.87 o
   2   1  20        268.13        282.30        15.55 o
   3   1  20         29.72         31.69         3.51 o
   4   1  20        327.90        349.35        12.60 o
   5   1  20          0.94          2.05         2.51 o
  -7   2  20          5.22          4.99         7.15 o
  -6   2  20          0.25          3.52         3.28 o
  -5   2  20         12.70          4.94         2.73 o
  -4   2  20        108.50         87.48         6.20 o
  -3   2  20        111.03        115.13         7.89 o
  -2   2  20          5.27          7.11         2.01 o
  -1   2  20       1135.09       1171.09        37.65 o
   0   2  20        761.77        778.36        45.84 o
   1   2  20        101.10        136.10         7.22 o
   2   2  20        122.26        126.89         6.94 o
   3   2  20         94.70         93.46         4.86 o
   4   2  20          1.26          0.56         2.09 o
   5   2  20          6.93         11.41         2.68 o
  -7   3  20         10.32          9.80        10.75 o
  -6   3  20         15.99         11.25         8.05 o
  -5   3  20          1.60          1.64         3.09 o
  -4   3  20         46.35         46.58         3.94 o
  -3   3  20         49.38         55.13         4.24 o
  -2   3  20        481.03        552.12        28.77 o
  -1   3  20         49.59         51.42         3.74 o
   0   3  20          0.37          0.08         1.58 o
   1   3  20        329.32        342.95        15.01 o
   2   3  20        724.43        773.30        31.39 o
   3   3  20          0.00          2.10         2.09 o
   4   3  20          0.78          1.09         2.16 o
   5   3  20        278.92        261.37        19.32 o
  -7   4  20         50.67         11.94        24.32 o
  -6   4  20         12.91         10.13         4.83 o
  -5   4  20         38.52         33.02         7.74 o
  -4   4  20         28.77         30.03         6.05 o
  -3   4  20          7.65          6.22         2.53 o
  -2   4  20         55.18         47.42         5.13 o
  -1   4  20         25.07         22.67         2.65 o
   0   4  20        166.54        180.39         9.26 o
   1   4  20         37.27         35.23         3.78 o
   2   4  20         58.47         71.94         5.85 o
   3   4  20         10.10         12.42         2.31 o
   4   4  20          0.00          3.11         2.31 o
   5   4  20         42.60         38.22         5.26 o
  -6   5  20         88.35         73.82        20.36 o
  -5   5  20          2.28          6.44         4.77 o
  -4   5  20        171.44        168.99        32.93 o
  -3   5  20          0.82          0.71         2.91 o
  -2   5  20        255.58        269.81        34.76 o
  -1   5  20         55.02         59.69         5.88 o
   0   5  20         12.43         15.09         2.37 o
   1   5  20         13.24         15.45         2.61 o
   2   5  20         11.97         10.04         2.79 o
   3   5  20          0.19          1.04         2.48 o
   4   5  20         43.15         40.47         7.42 o
  -6   6  20          0.05         -1.34         4.25 o
  -5   6  20        103.80         52.62        34.78 o
  -4   6  20         43.89         31.11         7.89 o
  -3   6  20          3.37          3.56         3.34 o
  -2   6  20          1.91          2.11         2.93 o
  -1   6  20         70.29         67.98        10.91 o
   0   6  20         13.61          9.41         2.96 o
   1   6  20          1.44          1.91         2.35 o
   2   6  20          2.80          4.74         2.94 o
   3   6  20         93.39         95.69         9.17 o
  -5   7  20          2.26          6.33         6.62 o
  -4   7  20         57.35         68.99        19.49 o
  -3   7  20         80.12         78.40         8.08 o
  -2   7  20         20.56         19.95         4.27 o
  -1   7  20         48.72         42.53         7.18 o
   0   7  20         46.63         33.61         7.42 o
   1   7  20         21.55         15.66         3.88 o
   2   7  20         72.24         45.77         7.66 o
  -4   8  20        113.27         87.77        10.41 o
  -3   8  20         11.97          6.82         4.00 o
  -2   8  20          1.93          3.30         4.01 o
  -1   8  20        201.72        218.58        33.32 o
   0   8  20          5.13          5.23         5.55 o
  -7   1  21          0.06         -2.40         5.37 o
  -6   1  21         22.79          6.55         4.89 o
  -5   1  21         19.21         14.51         7.93 o
  -4   1  21          1.30          2.65         2.56 o
  -3   1  21        132.35        159.16        11.97 o
  -2   1  21         41.58         40.70         3.93 o
  -1   1  21          4.25          7.81         2.43 o
   0   1  21         26.27         25.75         3.10 o
   1   1  21          4.98          5.29         1.91 o
   2   1  21         46.27         39.70         3.31 o
   3   1  21        126.87        117.26         6.52 o
   4   1  21        116.76        116.36         6.24 o
   5   1  21         28.97         31.17         4.99 o
  -7   2  21         55.08         14.21        19.52 o
  -6   2  21         10.15          2.69         3.11 o
  -4   2  21          8.73          6.07         2.58 o
  -3   2  21        106.76         93.96         6.53 o
  -2   2  21         49.68         46.24         4.01 o
  -1   2  21          6.93         11.82         2.66 o
   0   2  21          1.93          2.94         2.09 o
   1   2  21         46.42         56.05         3.81 o
   2   2  21          5.54          7.52         1.90 o
   3   2  21         25.13         28.27         2.86 o
   4   2  21          7.29          7.91         2.07 o
   5   2  21          1.51          6.57         5.50 o
  -7   3  21          1.73          1.06         4.53 o
  -6   3  21          5.56          8.20         7.54 o
  -5   3  21          0.97          1.19         3.17 o
  -4   3  21        227.90        180.52        51.72 o
  -3   3  21         60.28         63.82         4.41 o
  -2   3  21         32.33         32.33         2.77 o
  -1   3  21         80.57        101.52         6.73 o
   0   3  21          1.32          5.04         2.03 o
   1   3  21          7.18         13.17         2.23 o
   2   3  21        100.36        112.14         7.34 o
   3   3  21        175.75        207.92         8.27 o
   4   3  21          6.65          9.83         3.08 o
  -6   4  21          9.96         13.10         5.46 o
  -5   4  21         61.24         58.38        15.69 o
  -4   4  21        180.74        136.06        30.69 o
  -3   4  21        178.37        223.94        25.02 o
  -2   4  21        151.11        159.01        13.18 o
  -1   4  21         20.34         24.79         3.53 o
   0   4  21          4.04          4.71         2.27 o
   1   4  21         81.09         80.64         5.71 o
   2   4  21         18.95         20.00         3.07 o
   3   4  21         73.26         64.02         5.94 o
   4   4  21        136.27        146.51        20.83 o
  -6   5  21         48.47         51.42        15.63 o
  -5   5  21          0.24          2.26         4.75 o
  -4   5  21        138.30        112.79        28.74 o
  -3   5  21         36.11         42.73         7.95 o
  -2   5  21          4.89          4.93         2.42 o
  -1   5  21         24.36         13.68         4.24 o
   0   5  21          2.58          1.79         2.23 o
   1   5  21         25.06         22.47         2.92 o
   2   5  21         76.73         63.80         6.06 o
   3   5  21         31.99         25.35         5.45 o
  -5   6  21         41.60         55.11        16.57 o
  -4   6  21          1.07          1.30         3.17 o
  -3   6  21         86.20         81.53         9.29 o
  -2   6  21         20.15         28.80         4.45 o
  -1   6  21        335.28        338.07        47.18 o
   0   6  21         20.28         18.41         3.07 o
   1   6  21         61.67         56.92         7.30 o
   2   6  21        108.23        101.15        19.36 o
   3   6  21         68.94         60.09        10.69 o
  -4   7  21         22.97         10.52        16.40 o
  -3   7  21        102.91         50.58        39.59 o
  -2   7  21          0.39          0.26         4.40 o
  -1   7  21          3.81          3.38         3.85 o
   0   7  21          1.89         -2.05         2.53 o
   1   7  21         10.41          6.24         6.06 o
   2   7  21         19.91          5.47         6.07 o
  -2   8  21         17.29         11.14         7.24 o
   0   8  21         12.35          7.22         6.16 o
  -6   0  22        276.45        199.67       156.78 o
  -5   0  22         17.69          7.47         6.18 o
  -4   0  22         90.90         97.78         8.55 o
  -3   0  22         12.93         13.24         3.75 o
  -2   0  22         95.23         95.71        10.51 o
  -1   0  22        428.15        431.46        33.75 o
   0   0  22          3.31          3.76         2.49 o
   1   0  22         61.47         50.33         4.84 o
   2   0  22         34.99         37.57         5.45 o
   3   0  22          3.38          0.94         3.93 o
   4   0  22         45.21         46.26         6.03 o
  -6   1  22        175.69        133.09        57.39 o
  -4   1  22         10.62          2.75         2.56 o
  -3   1  22         97.36        126.97         9.69 o
  -2   1  22          5.58          6.82         2.11 o
  -1   1  22         27.17         29.88         3.09 o
   0   1  22         54.21         54.16         4.37 o
   1   1  22        438.28        450.21        22.51 o
   2   1  22        244.41        255.66        11.39 o
   3   1  22         34.16         29.61         2.87 o
   4   1  22         35.21         37.86         4.03 o
  -6   2  22         14.50          6.30         4.37 o
  -5   2  22         69.92         41.24        19.11 o
  -4   2  22         35.87         28.61         9.32 o
  -3   2  22         29.01         20.99         3.40 o
  -2   2  22          3.21          1.68         2.01 o
  -1   2  22         19.97         24.72         3.37 o
   0   2  22          0.02          0.72         1.94 o
   1   2  22         72.26         93.99         5.29 o
   2   2  22         19.57         24.44         3.32 o
   3   2  22          0.48          2.36         2.12 o
   4   2  22         45.74         50.23         5.12 o
  -6   3  22          4.39          2.54         4.33 o
  -5   3  22        252.11        227.89        48.52 o
  -4   3  22         29.09         28.30         9.32 o
  -3   3  22          7.91          8.58         2.85 o
  -2   3  22         10.00         12.37         2.65 o
  -1   3  22         68.90         65.67         4.89 o
   0   3  22         20.45         29.29         3.03 o
   1   3  22        169.96        199.21         9.99 o
   2   3  22         90.45         81.44         4.84 o
   3   3  22         34.42         35.82         4.09 o
   4   3  22         32.94         36.24         6.42 o
  -6   4  22          3.99          1.75         4.09 o
  -5   4  22          0.41          2.61         6.30 o
  -4   4  22         37.66         20.53         5.32 o
  -3   4  22          0.10         -2.12         3.33 o
  -2   4  22        352.23        402.67        47.68 o
  -1   4  22        130.60        160.02        15.36 o
   0   4  22         98.60        121.16         8.57 o
   1   4  22          1.15          2.20         2.01 o
   2   4  22         24.51         26.53         3.54 o
   3   4  22         71.67         77.75         6.03 o
  -5   5  22        110.47         89.24        18.05 o
  -4   5  22          9.56          9.81         5.19 o
  -3   5  22          4.27          9.32         3.74 o
  -2   5  22          0.50          0.27         2.94 o
  -1   5  22         57.58         57.39        10.61 o
   0   5  22         56.19         57.19         7.74 o
   1   5  22         13.16         10.56         3.57 o
   2   5  22          1.57          1.52         3.01 o
   3   5  22         52.52         36.61        15.95 o
  -4   6  22         20.61         35.71        16.24 o
  -3   6  22          0.06          1.74         5.14 o
  -2   6  22        200.98        224.99        20.72 o
  -1   6  22         61.87         60.57         9.02 o
   0   6  22        121.51        124.82        17.32 o
   1   6  22          3.91          2.92         2.56 o
   2   6  22         10.48          9.70         8.36 o
  -3   7  22         13.93         13.47         7.59 o
  -2   7  22        140.70        113.14        10.60 o
  -1   7  22          0.40          0.91         4.36 o
   0   7  22          8.91          8.69         4.42 o
  -6   1  23        112.17         49.43        48.00 o
  -5   1  23         37.61         14.35         9.14 o
  -4   1  23         16.68          9.49         3.93 o
  -3   1  23          0.34         -0.33         2.46 o
  -2   1  23         37.69         39.34         3.97 o
  -1   1  23         73.05         86.82         6.47 o
   0   1  23         76.45         98.07         7.13 o
   1   1  23         16.19         19.14         2.17 o
   2   1  23        439.73        492.05        18.26 o
   3   1  23          1.99          2.31         2.25 o
  -6   2  23          1.67          0.41         5.58 o
  -5   2  23         11.75          9.79         7.86 o
  -4   2  23        208.17         78.77        52.81 o
  -3   2  23        314.47        319.23        17.44 o
  -2   2  23         79.50         88.48         5.30 o
  -1   2  23         40.42         42.95         4.01 o
   0   2  23         22.58         22.52         2.65 o
   1   2  23         78.32         83.33         5.98 o
   2   2  23         10.60         14.02         2.34 o
   3   2  23          4.11          5.01         3.02 o
  -5   3  23          0.97          0.16         5.46 o
  -4   3  23        256.19        239.64        43.48 o
  -3   3  23        337.78        285.44        55.08 o
  -2   3  23        106.47        106.23        10.72 o
  -1   3  23         14.10         17.57         2.66 o
   0   3  23         26.45         25.13         2.66 o
   1   3  23          0.90          0.74         1.81 o
   2   3  23        176.41        205.04        10.91 o
   3   3  23         39.18         27.81         4.30 o
  -5   4  23          1.93         11.10         7.39 o
  -4   4  23          5.68          1.26         3.46 o
  -3   4  23         13.99          4.61         2.58 o
  -2   4  23         43.85         47.39         6.57 o
  -1   4  23         21.53         23.07         3.97 o
   0   4  23        131.63        148.53        18.00 o
   1   4  23         46.21         47.72         3.98 o
   2   4  23         18.20         15.46         3.29 o
  -4   5  23         11.51         10.64         6.92 o
  -3   5  23         25.73         21.90        13.30 o
  -2   5  23         14.45         11.90         3.22 o
  -1   5  23         25.30         16.08         4.17 o
   0   5  23         15.42          9.77         3.73 o
   1   5  23         18.77         10.63         4.14 o
   2   5  23          1.33          0.99         9.70 o
  -3   6  23          0.00          3.33         6.27 o
  -2   6  23         60.75         76.36        11.11 o
  -1   6  23          2.33          2.07         4.80 o
   0   6  23        177.14        193.37        20.60 o
  -5   0  24         93.35         47.73        39.85 o
  -4   0  24         13.52          7.72         9.09 o
  -3   0  24         40.11         26.02        13.08 o
  -2   0  24        244.26        301.20        25.92 o
  -1   0  24        151.16        156.69        13.13 o
   0   0  24        135.79        131.72        11.26 o
   1   0  24        292.34        284.64        14.95 o
   2   0  24         48.67         67.27         7.81 o
   3   0  24         21.38         18.28         3.68 o
  -5   1  24          1.28          7.28         8.12 o
  -4   1  24         18.73          6.75         5.68 o
  -3   1  24         65.43         35.42        18.73 o
  -2   1  24          0.34          2.46         2.39 o
  -1   1  24        142.86        159.47         9.56 o
   0   1  24        197.66        218.61         9.69 o
   1   1  24          3.04          2.00         2.51 o
   2   1  24          0.42          3.13         2.30 o
   3   1  24         29.52         30.59         3.49 o
  -5   2  24          4.32          2.29         4.72 o
  -4   2  24         12.54          3.94         2.83 o
  -3   2  24         12.89         12.19         6.01 o
  -2   2  24          0.00          0.41         2.58 o
  -1   2  24         36.06         36.44         3.69 o
   0   2  24         37.04         39.37         3.43 o
   1   2  24         89.22         86.42         5.65 o
   2   2  24         77.96         85.05         5.57 o
  -5   3  24         33.13         31.27        11.20 o
  -4   3  24         10.34          9.63         5.55 o
  -3   3  24         16.02         10.01         4.76 o
  -2   3  24          4.54          8.60         2.13 o
  -1   3  24         33.54         25.34         5.00 o
   0   3  24          0.02          2.92         2.70 o
   1   3  24         56.26         53.29         4.24 o
   2   3  24        148.22        140.36         7.79 o
  -4   4  24         19.37         20.57         8.85 o
  -3   4  24         25.41         10.64         5.55 o
  -2   4  24          0.04          0.50         2.46 o
  -1   4  24          2.84          3.56         3.30 o
   0   4  24         78.49         91.09        13.51 o
   1   4  24         33.89         24.34         3.71 o
  -3   5  24          1.62         -3.50         4.39 o
  -2   5  24        524.54        567.06        52.81 o
  -1   5  24         20.68         22.13         6.12 o
   0   5  24        313.81        346.16        29.91 o
  -4   1  25        147.16         95.15        67.17 o
  -3   1  25          7.71          1.11         2.73 o
  -2   1  25          0.35          1.58         2.53 o
  -1   1  25         56.03         42.71         3.68 o
   0   1  25        126.50        130.80         6.96 o
   1   1  25         34.86         36.39         3.59 o
   2   1  25          0.42          0.51         3.01 o
  -4   2  25         46.61         35.24         7.91 o
  -3   2  25         17.00          5.96         3.11 o
  -2   2  25        104.51        122.76         9.02 o
  -1   2  25        157.86        167.33        10.76 o
   0   2  25          4.38         11.31         2.80 o
   1   2  25         90.22         85.87         6.25 o
  -3   3  25         15.28         10.77         5.02 o
  -2   3  25          9.83          9.51         3.09 o
  -1   3  25         27.29         31.20         4.60 o
   0   3  25        177.91        165.05        22.65 o
   1   3  25         17.64         17.36         4.53 o
  -3   4  25         17.40          9.07         6.35 o
  -2   4  25          3.55         14.28         9.16 o
  -1   4  25         29.61         34.88         8.07 o
   0   4  25         46.46         36.49         5.18 o
  -2   0  26        499.64        166.25       253.96 o
  -1   0  26          3.17          3.23         3.43 o
   0   0  26        147.09        139.17        10.74 o
  -2   1  26         52.70         31.81        10.89 o
  -1   1  26         17.56         13.36         3.48 o
   0   1  26          7.01          6.12         3.32 o
  -2   2  26          3.61          1.49         5.08 o
  -1   2  26         61.48         57.04        10.20 o
                                                
